# Supplementary material for: The Variation in IRT in Different Ethnic Groups in England—Implications for a Newborn Screening Programme for CF in Diverse Multiethnic Populations
Source: Int J Neonatal Screen. 2026 Apr 28;12(2):28. doi: 10.3390/ijns12020028 (PMC13214942; doi:10.3390/ijns12020028)
Supplement: Supplementary file 1 [file IJNS-12-00028-s001.zip]

Archive with 1 entries (1 files):
- IJNS-4172572-supplementary.xlsx
