# Supplementary material for: The Variation in IRT in Different Ethnic Groups in England—Implications for a Newborn Screening Programme for CF in Diverse Multiethnic Populations
Source: Int J Neonatal Screen. 2026 Apr 28;12(2):28. doi: 10.3390/ijns12020028 (PMC13214942; doi:10.3390/ijns12020028)
Supplement: Supplementary file 1 [file IJNS-12-00028-s001.zip › IJNS-4172572-supplementary.xlsx]

## Sheet: Eth breakdown
	A. GSP	A. AD	B.Irish GSP	B.Irish AD	C. oth wh GSP	C. oth wh AD	W/African GSP	W/African AD			F.W/Asian GSP	F.W/Asian AD	H.Ind GSP	H.Ind AD	J.Pak GSP	J.Pak AD	K.Ban GSP	K.Ban AD	L.oth Asian GSP	L.oth Asian AD	M.Cari GSP	M.Cari AD	N.Afr GSP	N.Afr AD	p.oth blk GSP	p.oth blk AD	R.Chi GSP	R.Chi AD																		All GSP	All AD
	10.4	20.9547	9.3	37.2201	8	22.6962	16.9	9.06255			13.1	15.3634	12.6	22.8562	22.7	32.1798	10.4	20.9082	30.7	19.7722	27	22.0946	13.6	15.6642	20	24.1679	25.2	26.2119																		10.4	20.9547
	14.3	20.8111	11.8	21.2216	16.2	9.71441	8	22.6349			19.1	18.1761	8	29.3628	30.5	9.59393	9.1	26.2163	19	12.5566	15.6	11.962	17.3	19.7158	21.4	14.7681	13.4	25.2797																		14.3	20.8111
	14.7	10.4178	22.5	15.3689	11.7	16.6861	12.4	18.849			9.1	20.8025	14.2	56.171	13	21.3602	10.2	20.1807	24.9	17.3668	20.2	20.6873	27.1	24.0623	11.9	28.1132	15.2	25.9893			Ethnicity	99.5th centile GSP	n	99.5th centile AD	n	99.5th combined	n	99.9th when n >30 000	99.95th	median GSP	median AD	mean GSP	mean AD			14.7	10.4178
	9.6	7.7287	8	16.233	18.5	46.7196	20.5	12.4726			27.4	35.9741	38.5	12.3014	8	13.0389	18	18.127	21.3	17.6716	13	20.0909	8	14.0121	17.1	24.1965	15.9	12.5945		B	White British	52.6438	440031	58.9067	340546	55.482	780577	83.8991	113.968	17.1458	19	18.8519	20.5568			9.6	7.7287
	10.8	7.87986	15	11.6983	31.8	9.73614	47.5	27.7997			20.7	17.1026	28.3	8.9349	19.6	21.9367	19.9	15.0967	11.1	15.6864	9.3	9.65992	19.5	22.4771	15.2	22.5794	21.8	11.1653		C	Irish	51.1807	3530	59.585	1491	53.2	5021									10.8	7.87986
	30.3	32.6274	9.3	16.4807	27.1	32.4737	20.9	25.5748			9.3	12.7486	29.4	22.052	22.3	10.9186	34.3	21.6671	10	42.1243	14.5	20.2675	17.8	21.312	30.1	33.771	21.3	13.3039		D	Other white background	58	131006	66	62003	61	193009	90	115.1	17.9	19.4	19.7782	21.6475			30.3	32.6274
	20.1	16.037	20.9	24.5324	16.5	23.1601	23	20.1359			16.6	13.2891	18.1	14.5198	16.5	53.0604	16.7	15.9094	12.1	16.3192	20.1	13.2056	22.1	23.4287	18.3	20.0778	24	14.3614		N	African	69.3	40273	81.412	26591	75.7698	66864	109	128.882	20.4	23	22.7213	25.7929			20.1	16.037
	12.9	32.4986	19.1	18.3859	20.4	25.5068	19.2	20.1508			17.3	18.2227	33.2	10.9555	8	13.9706	14.3	45.5354	14	18.3047	33.9	11.2457	23.1	25.2127	27.8	19.6101	16.7	39.7852		M	Caribbean	68.5849	8977	83.963	5435	75	14412									12.9	32.4986
	8	12.2626	20.6	18.3715	8	7.88761	12.1	22.4266			8	16.4545	8	31.0876	19.5	38.6603	8	24.6737	12.7	15.439	8	20.2506	88	17.5529	14	26.0442	8	17.7217		F																8	12.2626
	24	9.71441	18	33.4148	15.4	13.7071	23.9	11.5288			12.5	10.0352	14.1	13.2088	13.2	23.8835	15.2	22.3804	12.2	10.17	39.7	29.7953	24.5	19.4061	16	16.2729	21.9	16.0088		E	White & Black	58.492	21059	67.757	14994	61.579	36053									24	9.71441
	19.6	19.9912	23.4	15.513	8	16.4378	14.9	16.8287			8	23.2714	16.8	15.2877	19.6	65.9642	57.1	16.3192	16.8	11.3162	30.1	11.5711	11.7	40.3289	16.1	34.816	10.4	23.0054		O	Other black background	65.91	6606	81.845	4079	73.956	10685									19.6	19.9912
	13	20.5494	14.7	13.5823	19.6	9.18042	8	10.8477			13.2	19.615	9	22.4862	15.1	16.7154	16	17.7737	18.1	27.8748	19.3	19.8689	15	10.9	10	19.0589	14.1	31.6518		I	Indian	63.7	48525	70	22467	66	70992	96	109.6	18.8312	20	20.9226	22.699			13	20.5494
	14.3	9.02133	20.6	16.8736	27.3	8.67259	18	31.15			15.9	21.147	14.1	21.2901	21.3	25.9171	24	20.5735	8	19.1457	43.1	23.8571	17.2	16.9863	16.6	10.7952	18.4	17.5515		j	Pakistani	60.3	41259	67	35155	63	76414	98	126.852	18.4187	20	20.3863	21.7675			14.3	9.02133
	29.5	15.7545	10	37.0027	20.8	30.9404	8	22.6965			12.7	16.0894	25.9	35.8911	28.3	13.6392	22.8	13.3691	10.9	26.9758	23.3	14.7796	8	10.2777	14.7	18.5585	8	9.84836		K	Bangladeshi	61.1699	24067	72.06	5961	64.553	30028									29.5	15.7545
	17.8	48.8139	27	10.726	21.8	14.7425	10.3	15.0478			12.5	37.5695	24.6	11.4103	23.7	15.5425	20.4	18.1864	18.6	14.793	13.7	37.8181	11.8	21.1736	11.4	30.6877	12.2	15.0056		P	Chinese	49.874	3653	54.135	1989	52.95	5642									17.8	48.8139
	8	12.4482	29.3	8.94336	9.2	17.4061	13	17.0718			27.2	12.0683	21.7	25.7461	15.1	37.8452	18	39.6792	22.8	22.175	25.9	26.3843	60.3	22.9507	14	21.9747	8	9.19729		G	White & Asian	54.4535	14942	62	10502	59	25444									8	12.4482
	26.3	9.38306	24.7	11.1101	13	9.65517	40.7	34.4823			19	17.4048	12.2	17.5665	8	19.4403	30	19.1348	10.8	17.7577	9.2	44.4946	31	21.8535	14.2	65.6987	20.1	12.4985		L	Other Asian background	59.6	26869	66.3674	16178	63	43047			17.7	19	19.6881	20.8673			26.3	9.38306
	10.6	27.0721	10.7	14.3263	23.7	13.6006	9.9	23.3382			26.1	6.35095	15.6	17.207	12.4	31.0477	114.7	20.5281	14.6	17.6369	19.6	15.8924	28.8	43.4475	17.5	28.8341	15.3	13.7803			Combined	57.0509	810797	64	547391	60.1	1358188	91		18.1912						10.6	27.0721
	27.2	17.0987	14.8	24.126	10.4	17.6932	19.2	17.2707			13.1	17.0274	13.4	13.9902	14.5	18.1341	8	14.7099	17.3	22.5386	40.9	22.5862	17.4	28.7445	16.3	13.0198	8	16.5472																		27.2	17.0987
	14.2	17.4269	14.7	11.604	8	35.2832	12.1	13.2014			15.8	28.6335	10.1	27.5054	13.9	13.7497	19.2	12.3733	15.7	23.4077	9.7	41.3652	9.6	14.2266	16.6	14.699	19.1	18.9549				GSP	AD	AVG not combined	% difference		1.31749									14.2	17.4269
	19.2	17.7421	26.3	9.42926	13.7	23.5137	15	17.387			11.1	11.4521	25.7	24.4001	14.2	10.4148	22	5.8069	10	17.0677	47.9	16.8275	58.5	18.3946	26.9	19.301	12.2	14.1924			WB	52.6438	58.9067	55.7753	0.112289		1.382									19.2	17.7421
	15.2	18.2549	11.4	33.7701	11.7	24.3129	12.9	20.1106			28.1	28.3554	23.6	35.634	8	14.6706	22.8	30.4266	8	11.2341	20.8	34.547	32.6	20.765	42.1	22.3821	23.8	15.4327			African	69.3	81.412	75.356	0.16073											15.2	18.2549
	15.4	31.2546	20.9	11.3365	10.2	24.5559	34.3	11.4025			13	24.5277	17.3	13.6321	9.4	21.1268	12	25.9332	12.9	27.4842	33.8	27.2018	15.7	15.9957	9.4	23.0401	20	18.2249			Pakistan	60.3	67	63.65	0.105263											15.4	31.2546
	12.9	26.9508	9.5	8.53407	14.6	12.7873	21.9	24.8137			13.8	15.8402	13	13.522	17.2	18.5625	15.2	24.7943	15	15.6783	18.1	25.5082	27	14.6616	14.4	24.4471	15.2	16.1656			Indian	63.7	70	66.85	0.0942408					14994			0.833333			12.9	26.9508
	11.7	18.6581	16.4	10.8862	22.5	19.6766	18.8	12.6955			12.9	20.689	25.5	12.6239	8	14.3535	12.5	28.5471	33.9	8.70451	13.7	12.4212	20.1	17.1252	48.7	23.4394	8	10.9467			Other Asian	59.6	66.3674	62.9837	0.107447								0.75965			11.7	18.6581
	20	18.7502	13.9	16.2119	15.4	30.7122	23.8	15.009			19.9	35.0192	17.5	21.422	12.4	20.2936	22.4	17.1741	8	19.3742	23.6	15.3359	17.3	27.641	14.5	10.2475	8	12.8679			other white	58	66	62	0.129032								0.79845			20	18.7502
	12.8	14.7743	17.6	15.3102	9.5	25.0147	13.4	25.331			10.4	17.3357	13.4	13.8687	26.2	15.1804	17.4	36.0886	41.5	39.0697	26.3	15.6364	14.8	38.3499	29.1	18.8901	8	9.0514			W&A	54.4535	62	58.2267	0.129605											12.8	14.7743
	12.8	9.833	18.2	22.7812	10.9	17.5497	8	23.4089			14.7	19.7534	10.1	17.9691	8	15.8562	44.8	9.50616	17.4	13.6029	15.2	20.6127	14.8	13.312	16.4	7.75277	13.4	11.2299			W&B	58.5	67.8	63.15	0.147268			W	52.6							12.8	9.833
	22.3	26.7698	8	29.7081	8	16.628	23.4	21.516			8	16.5089	8	21.2442	33	7.30862	28	24.0745	21.1	19.3347	12.4	15.615	17.5	12.0665	12.8	21.5319	16.9	10.1112			Combined	57.1	64	60.55	0.113955			B	69.3							22.3	26.7698
	15.7	6.94332	9.4	19.6356	16.2	23.6837	20	26.8734			10.7	13.0647	22	35.3369	25.3	8.3789	24.8	28.683	8	32.0138	19.8	23.6799	30.5	23.8262	21.4	39.4965	33.6	18.286										diff	16.7							15.7	6.94332
	20.6	9.6374	27.2	19.3862	14	26.4743	13.8	36.5743			10.8	19.0987	21.1	33.3882	19.2	11.061	16.6	9.53486	16.2	16.3203	12.6	29.7735	22.9	36.6618	20.5	14.2153	12.6	21.5141										121.9	11.0408							20.6	9.6374
	21.1	39.4836	13.1	18.9315	9.6	17.1699	18.3	16.721			19.7	31.7927	11.8	18.5341	25.2	13.0378	12.2	16.1622	18.5	19.3443	25.6	14.8897	10.5	17.2849	19.3	52.8078	21.1	35.1143										z=	1.51257							21.1	39.4836
	10.7	10.7123	10	12.3471	13.1	11.6757	19.2	16.644			27.1	16.1155	12.5	21.7611	13.1	14.3717	16.8	20.3401	42.1	11.4698	18.6	16.5746	16	42.827	16.8	12.2521	11	10.7561																		10.7	10.7123
	27.1	31.6769	11.3	17.0624	32.6	18.3839	32.2	18.5713			21.8	13.0965	13.5	14.6178	13.8	15.4392	30.7	19.9462	9.8	31.1399	21	18.5393	15.8	8.49495	19.5	17.462	10.7	9.05934																		27.1	31.6769
	9.3	8.28416	17	42.3913	22.9	14.7317	12.1	14.979			17.1	16.6731	29.6	66.5381	9.4	15.845	17.9	12.5063	20.5	16.2154	31.3	42.3013	17.6	12.013	19	16.1735	8	14.8798										Ind	63.7							9.3	8.28416
	8	17.586	15.7	14.1227	18.1	14.6551	19.8	27.8871			10.2	16.2397	17.8	28.1125	8	17.3339	14.8	19.4397	22.4	28.6287	9.2	10.6173	38.9	20.5562	16.5	47.5682	10.5	15.1602										B	69.3							8	17.586
	12.2	28.7294	20.7	26.6328	11	23.1893	14.9	17.4333			16.6	20.8109	18.7	19.3638	15.1	17.9054	27.3	23.1	20	26.1046	29.1	21.7487	31.6	37.8422	8	11.0404	21	17.1092										diff	5.6							12.2	28.7294
	12.9	22.6516	21.2	18.51	25.6	16.8089	14.6	16.7217			15.6	10.8841	17.7	13.4845	20.2	17.989	8	13.6604	14.2	16.1902	29.1	34.7042	17.3	14.7101	21.3	14.4848	30.2	12.2037										133	11.5326							12.9	22.6516
	10.9	31.6017	21.6	17.5563	28.3	16.7903	19.8	33.952			18.1	17.9225	21.6	17.1046	31.7	18.7171	20.5	24.5219	19.5	12.9922	9.6	38.7551	8	25.5987	17.3	15.7375	10.4	12.5992										z=	0.485582							10.9	31.6017
	17.6	16.8871	20.7	22.0889	10	20.6726	11.3	26.0695			12.7	16.0913	27.8	21.9629	29.8	19.364	13.8	9.37621	10.8	47.5617	30	40.575	13.6	39.6081	29.2	17.7183	16.9	13.3915																		17.6	16.8871
	25.2	7.97494	16.9	38.3967	20.1	17.8322	8	10.0341			30.6	27.5712	8	23.7436	15.6	21.5277	22.2	25.2671	28	18.6246	28.9	11.7558	12.7	14.0712	30.4	24.5828	8	15.8649																		25.2	7.97494
	10.2	17.4362	11.9	37.6075	21.5	21.7165	13.2	18.3071			14.7	26.0056	16.4	23.1311	23.2	25.0893	17.2	37.1797	35.5	10.9923	18.5	13.6095	26.5	15.8802	38.9	19.8693	18.2	20.704																		10.2	17.4362
	16.5	22.7239	31.8	14.5181	8	14.7384	12	36.1277			16.9	15.8244	17.5	16.8301	14.7	31.3972	18.3	29.3082	27.1	22.3342	26.3	18.6201	29.4	13.9111	31.4	20.1882	14	21.7744																		16.5	22.7239
	30.1	27.472	8	19.2117	12	9.21877	11.8	14.0514			10.5	13.7528	15.1	15.2382	16	34.0907	31.6	21.5164	14.4	27.4822	12.7	21.5317	13.7	22.6201	13.2	26.3763	18	13.8877																		30.1	27.472
	34.4	26.6335	15.3	16.9447	27.4	22.5331	10.5	19.8593			8	25.5783	13.7	27.5383	31.6	34.1961	16	16.6356	15.5	22.4836	19	33.0784	14.4	21.2765	25.8	11.1275	16.7	13.8148																		34.4	26.6335
	19.7	11.9646	19.6	22.5191	15.9	15.428	36.8	19.9151			13.6	16.9862	9.6	15.461	30.2	40.9559	25	35.6174	39.2	16.24	22.2	31.1476	13.3	12.7757	18.3	30.093	11.6	21.7608																		19.7	11.9646
	11.4	16.3468	17.8	11.033	17.7	32.2876	13.9	16.1679			8	18.0678	18.7	18.7914	17.4	10.571	16	12.3106	18.2	12.1179	13.4	16.4962	14.7	48.8689	20.3	49.7343	12.9	20.7843																		11.4	16.3468
	24.6	8.03126	10.4	25.2164	21.4	25.1913	17.5	16.5547			23.6	8.3663	23.2	14.4461	19.3	27.2167	31.6	18.8478	14	19.1463	25	24.4411	27.1	12.8376	24.9	16.5676	12.8	7.99703																		24.6	8.03126
	11.6	16.968	12.5	14.7304	22	24.0238	38.1	6.96698			10.6	13.0002	13.2	16.7997	11.1	9.56996	8	20.7059	8	21.8611	16	17.127	24	18.5017	16.4	35.9806	11.6	21.4061																		11.6	16.968
	8	14.4601	10.7	46.4742	28.5	11.1198	15.4	27.9529			14.1	9.31154	11.8	43.0957	9.2	9.61487	13.4	13.3231	10	24.7918	17.8	33.5835	18.7	17.7129	19.1	22.1414	11.7	11.7892																		8	14.4601
	13.6	6.98169	8	11.034	12.4	16.423	21	18.4798			8	16.4781	25.4	31.4491	37.8	10.5412	18.9	13.8691	28.9	19.0317	26.1	12.781	16.8	25.9973	12.6	18.6055	15.2	13.1874																		13.6	6.98169
	11	8.13623	15.7	13.8386	23.2	17.4402	14.8	17.4462			12.8	20.9428	23.7	24.3448	8	11.8295	15	16.532	21.1	17.2156	21	17.3589	8	35.6755	21.3	34.0125	11.7	30.5162																		11	8.13623
	27.7	20.6675	19.6	19.7007	13.3	22.8443	10.8	22.7388			16.4	18.8786	34.5	16.8921	18	12.8347	37.1	30.1936	26.8	10.5241	10.7	17.7709	13.2	24.141	19.2	11.5748	11.6	10.7091																		27.7	20.6675
	14.7	22.5113	11.7	22.1699	19.1	19.4163	27.4	15.8863			9.9	16.9455	20.1	13.7333	15.1	16.1615	14.7	34.514	12.7	18.5387	29.6	18.4656	12.7	10.0852	11.2	23.7827	10.2	11.0385																		14.7	22.5113
	10.6	30.8534	8	13.7516	11	14.3986	17.9	20.7805			16.8	29.3649	21.9	11.7855	24.3	16.2346	19.1	12.4127	14.8	8.8285	18	27.0489	16.4	42.4085	18	51.2021	11.3	15.9181																		10.6	30.8534
	10.1	21.6783	8	28.9	19.5	17.8729	20	12.5319			29	11.9612	25.4	12.9637	15.3	16.4573	24.4	13.3867	21.6	11.2639	16.8	41.9622	20.7	13.9736	18	21.6057	8	17.6052																		10.1	21.6783
	12.9	10.3721	15.8	19.6	19.5	14.1784	24.2	16.8484			15.2	16.4784	14.2	22.4912	15.9	16.9685	31.1	14.9059	12	34.7382	12.8	25.5471	34.9	29.2546	8	29.7304	19.2	18.1786																		12.9	10.3721
	68.4	32.3988	10.9	16.7	24.2	17.6461	8	14.6586			18.6	16.4635	18.6	44.776	20.8	18.3233	35	17.1369	21.8	14.8257	16.6	21	26.3	33.3699	8	30.9504	42.5	27.4242																		68.4	32.3988
	15.3	13.7682	14.6	15.6	25	16.9998	8	35.2169			9.7	9.89676	13.2	21.3012	14.4	20.392	14.5	19.9865	23.1	15.6699	11.7	22.2	24.2	44.738	8	15.2099	8	20.9992																		15.3	13.7682
	12.4	6.71157	17.7	19.7	23.2	15.9192	14.2	22.5662			8	15.9835	8	20.3644	18.5	21.4778	14	32.2291	15.9	11.9636	11.1	23.2	8	13.9708	12.9	27.6385	23.3	6.81394																		12.4	6.71157
	18.1	22.5963	16.4	28.1	13	47.0126	15	17.481			9	35.725	56.1	29.2495	21.7	24.2687	8	10.5395	22.4	14.4665	27.5	14.8	18.8	36.6069	13.1	23.1795	9.5	19.5875																		18.1	22.5963
	8	20.8512	23.6	30.7	21.9	17.9029	13	13.2931			18.5	20.9358	16.6	20.0793	9	8.36508	8	23.7058	17.7	25.292	13.3	15.7	11.4	33.1049	56	6.60504	24	88.4397																		8	20.8512
	9.8	12.4462	8	13.1	19.8	10.5621	9.9	11.0996			23.8	14.715	17	8.68174	8	10.4891	27.6	26.1041	16.1	14.4157	21.1	34.7	17.6	31.7139	38.8	11.4696	16.8	10.6128																		9.8	12.4462
	8	36.505	10.3	16.2	14.4	16.8377	22	13.3826			12.3	14.6527	8	16.1805	19.2	10.5213	12.8	21.3577	17.7	7.1734	23.4	50.3	10.5	25.4483	8	25.9622	11.9	12.0329																		8	36.505
	16.9	16.5454	13	12	17.8	10.656	30.1	14.2405			19	14.4992	13	7.92223	12.9	10.9957	15.4	31.361	16.4	15.7659	19	21.3	25.2	27.2133	15.7	17.0047	8	10.8579																		16.9	16.5454
	8	11.1594	31	9.9	15.5	20.47	13.2	21.0795			19.6	25.4908	9.5	20.7194	16.7	11.0744	42.8	37.5742	13.5	20.064	20.7	22.1	15.8	16.3594	12.5	18.0664	17.9	12.5609																		8	11.1594
	11.9	9.9141	11.8	11.6	22.4	11.965	13.9	25.022			10.7	11.8965	11.3	20.55	21.3	11.2337	18.4	46.117	23.2	9.45896	22.1	26.2	13.8	25.1026	21.5	21.4942	11	13.0371																		11.9	9.9141
	18.3	21.3458	12.4	10.4	15.6	16.9239	19.3	13.0337			10.1	9.07824	20.9	23.129	40.4	11.6926	8	11.831	12.4	22.6013	17.8	27	28.8	14.8278	12.4	17.4474	27.6	14.2993																		18.3	21.3458
	10.6	6.36811	17	22	20.8	32.2108	8	27.4107			18.3	9.4885	21.7	28.7587	13.1	11.7685	13	12.3597	14.2	17.4733	20.7	33.1	23.8	17.685	32.9	40.3843	8	40.481																		10.6	6.36811
	12.2	9.76183	22.5	8	11.9	31.1041	17.1	33.9534			14	11.1139	19.8	37.9708	20.1	12.9881	9.9	14.8543	16.8	17.2966	42.6	34.2	15.6	15.1758	17.7	19.6586	13.7	13.858																		12.2	9.76183
	13.6	9.46187	18.9	18.5	9.5	24.1204	16.1	36.4209			14.6	29.8734	20.9	18.2968	18.5	13.1764	8	21.4083	8	27.7668	16.1	7.7	15.7	30.6224	24.5	22.1725	10.8	23.0247																		13.6	9.46187
	16.3	13.0591	36.7	32	11.3	15.8048	11	15.6323			12.5	26.4437	20.5	18.8713	25.9	13.3324	49	24.5916	17.9	12.2016	19.9	10.4	23.6	31.7899	21.9	15.7	12.8	9.23497																		16.3	13.0591
	13.1	18.2507	20.3	9.1	9	14.2894	23.4	15.9411			9.7	23.8579	12.4	12.3828	19.2	13.5096	8	7.388	11.4	33.4015	32.2	21.8	43.7	19.0989	15.1	26.3	15.3	15.7072																		13.1	18.2507
	10	32.273	28.7	18.9	33.3	17.2087	17.7	17.8027			8	15.7495	27.4	46.8943	12.6	14.5083	20.7	12.8562	13.4	18.6164	16.3	22.6	10.6	11.3154	37.1	45.9	11.4	7.71973																		10	32.273
	15.3	27.0806	14.2	14.7	10	10.8943	14.8	28.9527			9	14.3017	19.3	21.2595	20.1	14.5469	40	7.5253	20.5	8.8698	8	25.1	10.3	15.7214	26.1	46	8	13.7706																		15.3	27.0806
	17.2	27.1615	14.5	42.4	15.5	15.3343	15.3	31.1424			10.1	17.0684	20.1	16.6438	20.3	15.056	17.1	10.0901	28.7	10.2561	14.5	26.2	11.3	24.9511	19.5	12.5	10.2	19.634																		17.2	27.1615
	8	25.7073	14.8	16.7	11.6	19.9133	8	14.1464			8	12.6786	14.3	33.5091	21.7	15.058	19	10.7242	13.6	8.26941	11.1	29.2	17.7	12.3167	15.7	16.1	10	19.9887																		8	25.7073
	8	7.1123	21.4	18.2	12.2	32.5254	15.5	17.4981			20.7	13.5132	21.7	23.5346	20.1	15.2035	22.2	13.8365	8	20.4625	8	30.5	23.7	16.4661	10.2	20.8	14	16.5694																		8	7.1123
	8	13.4732	19.9	15.6	14.5	13.114	22.8	68.5495			20.6	12.2659	17.6	8.30727	35.7	15.3911	11.3	18.02	15.9	22.0309	24.4	34.1	13.3	37.6625	34.9	10.8	23	10.6334																		8	13.4732
	19.6	12.9457	12.4	26.3	17.8	10.605	14.9	11.9462			16.5	16.6092	25.5	26.1135	16.7	16.2867	8	18.213	13.2	14.7341	11.1	35.8	15.1	24.0647	16.6	18.2	20.1	9.08209																		19.6	12.9457
	8	8.39136	25.9	17.9	19.8	11.8646	8	17.6916			9.7	14.8891	20.2	18.9166	9.4	17.0703	8	18.8661	15.7	18.6814	15.7	11.6	17.7	19.4476	10.8	10.8	12.9	17.1421																		8	8.39136
	8	18.9846	13.5	41.1	20	12.991	9.8	41.1045			13.7	17.2875	14.7	9.81885	8	17.6748	24.8	22.2352	20.7	16.1206	27.3	16.3	20	15.3908	17.5	12.7	15.2	19.1722																		8	18.9846
	13.9	12.029	18.1	7.2	34.3	6.2996	9.1	13.915			15.7	16.0603	12.7	11.9864	18.9	17.968	16.7	44.6668	10.3	18.8827	13.9	44.5	29.2	31.3411	21.6	13.8	13.6	14.2178																		13.9	12.029
	19	4.93665	29.2	11.6	9	9.39994	15.2	14.1655			13.6	14.432	12.4	18.0163	17.4	20.347	18.3	7.90768	38.4	29.0052	22.3	51.3	23	18.9344	22.8	16.8	12.4	9.3889																		19	4.93665
	13.8	15.5321	19.7	10.3	9.7	37.8026	11	18.0716			19.9	13.6046	12.6	16.5111	8	20.8168	8	10.4712	16	11.882	21.3	22.2	19.9	31.1892	32	20.9	9.2	12.7272																		13.8	15.5321
	8	25.8289	14.1	10.4	20.4	18.9882	16.8	21.6105			12.1	24.0994	42	12.597	13	21.0315	44.5	12.4118	23.1	23.294	26.3	24.3	28.5	40.4734	13.6	21.7	17	13.611																		8	25.8289
	11.8	31.656	10.8	15.9	14.8	18.73	13.1	13.8563			20.1	25.191	23.8	15.2494	15.9	21.3126	19.3	15.917	13.4	12.5281	12.9	29.7	16.5	35.6568	16.7	38.4	14.5	18.2126																		11.8	31.656
	17.4	20.923	22.2	12.9	12	9.77455	26.4	8.01805			11.1	16.9326	37	17.9934	27.7	21.3184	18.4	16.1138	27.6	40.4236	13.5	35.1	13.6	9.74648	13.2	15.8	8	20.0066																		17.4	20.923
	9.1	14.8337	10.6	12.6	21.3	9.45224	12.3	20.0132			13.4	21.9779	32.3	13.8079	8	26.1427	8	20.4677	14.5	33.253	31.6	67.4	13.7	11.9526	19.4	18.2	11	17.8391																		9.1	14.8337
	20.7	37.145	13.5	14.5	13.1	17.2539	30.8	22.6742			21.6	31.4438	19.8	10.3315	10.5	27.3775	22.5	25.7267	8	16.9302	21.3	19	11.5	10.64	27.6	36.7	18.8	20.1108																		20.7	37.145
	8	6.70392	12.2	26	8	9.97159	15.8	25.6709			46.4	13.7574	8	11.9178	11.5	30.7672	18.9	7.50683	12	10.8851	10.9	34	26.7	18.5213	19.6	11.9	14	7.1888																		8	6.70392
	20.2	28.8438	14.7	21.3	16.5	32.6489	14.4	26.4154			14	11.6618	19.2	31.4116	35.8	33.1776	15.8	11.4045	11.1	29.3581	11.4	10.3	32.5	41.8023	37.8	15	8	14.1514																		20.2	28.8438
	20.7	13.396	30.7	13.6	11.9	26.9057	17.8	24.8394			14.7	13.1867	47.4	20.8845	14.5	34.1879	19	12.3361	8	27.5301	9.2	37.5	25.3	31.5625	14.3	18.8	11.6	17.6771																		20.7	13.396
	12.8	7.28163	14	8	11.3	12.8619	15.2	10.2865			14.6	9.70879	26.6	19.7045	16.2	6.80488	8	12.76	13	24.4715	15.5	41.1	12.8	41.5314	12	21.5	16.2	21.3927																		12.8	7.28163
	13.8	24.5426	23	26	19.7	23.5876	14.6	9.00997			12.3	5.55638	23.1	45.7678	11.1	7.28399	8	20.9798	9.1	17.2168	17.2	43.4	20.7	19.2201	15.8	24.6	11.7	8.96637																		13.8	24.5426
	40.8	20.1975	17.3	16	27.2	40.5811	12	9.43243			8	20.7153	9.9	24.3077	30.3	9.52472	8	21.9525	10.3	22.9468	10.4	43.7	11.8	15.6977	16.5	34.1	24.4	17.7268																		40.8	20.1975
	9.1	17.9066	18.4	21	12.8	17.6104	19.7	15.6352			11.6	12.53	16.4	28.7386	14.9	9.72968	22.1	16.4616	11.2	15.9695	14.2	24.8	18	24.8711	43.2	7.2	14.6	12.8488																		9.1	17.9066
	25.9	15.238	17.5	9	21.3	22.9267	16.6	20.5477			33	6.51924	16.7	39.5101	198.7	11.5533	19.3	7.33226	11	58.5343	12.4	50.4	27.6	21.2564	23.1	15.1	12.4	14.9968																		25.9	15.238
	13.3	12.4381	15.2	16	12.6	17.0418	14.6	21.7692			15.6	41.4424	20.9	16.761	8	11.5574	10.7	21.3915	18.8	11.3744	11	70.7	13.1	12.9533	12.4	19.7	13.7	9.6																		13.3	12.4381
	8	7.20462	35.8	19	29.2	27.9025	10.6	28.5108			13.7	14.7424	16.4	31.8922	11.1	12.1139	13.4	10.9754	16.1	8.81447	16.2	20	22	75.713	30.6	25.9	34.2	28.2																		8	7.20462
	18.9	12.721	8	17	13.1	39.9626	16.7	16.1701			34.3	45.0411	13.5	25.1086	8	13.3463	8	9.88844	12.3	10.3547	25.7	23	56.8	29.6378	13.9	18.9	14.3	14																		18.9	12.721
	16	22.5176	20.9	12.9412	10.2	27.0787	15	22.7037			8	13.1164	16.1	24.6218	10	13.5118	11.5	15.2557	8	9.3705	13.5	23.1	20.7	14.2171	25.3	27.6	11.6	9.8																		16	22.5176
	15.7	18.7941	17.5	13.1146	10.9	15.9762	22.7	23.8119			12.2	19.4939	8	20.7575	12.4	15.6436	9.3	16.8075	14.5	18.5003	27.5	24.2	9.1	28.645	19.5	55.4	8	22.4																		15.7	18.7941
	30.7	11.8842	12.8	14.2306	36.6	11.245	46.4	12.4019			16.9	15.291	14.4	11.1206	17.7	17.1746	27.3	20.7746	8	21.1601	12.6	32.6	11.4	26.9915	24.3	16.4	16.2	7.2																		30.7	11.8842
	14.5	34.9743	15.5	15.1978	21.4	45.8194	26.6	12.6143			16.3	10.9213	44.3	20.0972	21.9	28.2975	19.1	26.3303	9.7	11.4241	23.7	35.2	22	24.1495	14.8	19.3	20.4	7.7																		14.5	34.9743
	16.3	7.31211	25.1	16.2581	15.9	22.1704	16.2	8.62435			25.2	21.4326	24.8	12.5258	19.7	28.7406	10.9	26.4954	13	21.1543	16.4	15.2	12.5	20.7694	8	22.3	26.5	13.4																		16.3	7.31211
	12.1	10.0152	18.1	16.5835	16.6	15.4394	8	10.4202			8	11.5194	10.9	14.8105	12.1	10.9759	17.8	27.4605	11.2	38.7919	12.7	16.5	12.1	55.1871	17.1	16.4	30.6	17.2																		12.1	10.0152
	11.8	22.5359	20.4	17.9026	15	13.801	9.7	14.4474			16.8	12.7534	20	8.55169	14.7	13.2471	8	8.41459	8	33.6832	19.8	19.2	16.4	20.8366	10	18.7	18.8	17.4																		11.8	22.5359
	8	11.9416	15.5	20.8261	19.2	23.0085	18.9	15.0033			11.9	14.843	17.7	21.7086	22.4	14.8633	11.6	11.8999	23.2	15.8384	23.8	25.5	10.5	14.1281	19.1	18.9	34.4	21.7																		8	11.9416
	12.8	21.9176	17.3	23.4018	13.9	23.8287	14.7	15.2072			11.3	20.9927	10.6	14.9426	12.2	15.2716	10.2	13.3924	19.8	9.88249	41.6	14.3	20.8	22.7778	21.3	23	12.5	35.4																		12.8	21.9176
	25.7	14.0555	13.3	27.5244	29.9	10.0281	22.8	10.3674			13.4	10.024	24.8	39.2384	20.3	15.3164	13.4	14.5751	26.6	11.7902	8	22.2	38.8	25.4748	29.8	23.7	12.9777	11																		25.7	14.0555
	8	18.1547	15.8	46.1657	14.7	21.4771	16.2	26.5743			17.2	13.1868	12.9	41.7671	22.2	16.2173	13.6	27.6947	18.7	26.5859	11.7	22.6	10.3	24.1493	29.6	29.8	12.8325	13.7																		8	18.1547
	8	22.9404	17.2	15	17	17.4205	10.3	28.3348			25.6	29.0138	15.4	15.3392	13.6	16.2329	13.4	32.6003	33.7	9.92365	27.7	29.1	14.2	28.8722	8	70.8	13.9555	14.7																		8	22.9404
	12.5	10.8636	8	21	13.8	22.1768	15.2	14.983			9.7	12.8585	18.5	41.2625	8	17.0009	12.2	11.1989	8	29.7809	25.6	29.2	23.6	23.8254	10.4	13.5	12.0653	15.5																		12.5	10.8636
	35.1	17.6421	16.9	23	25.2	47.3496	15.6	18.9079			18.2	19.169	15.6	15.444	28.6	18.8978	28.3	14.0018	9.1	20.6784	57.7	12	24.1	34.8423	26.2	22.2	20.6389	9.1																		35.1	17.6421
	15	16.6556	18.8	10	20	16.3071	17.5	22.1686			14.7	9.36736	17.5	6.67214	8	24.4664	27	16.6309	19.7	16.2669	27.9	32.2	14	19.1624	20.9	31.6	21.7282	19																		15	16.6556
	9.4	20.5833	26.8	11	20.8	22.8726	25.8	18.1868			26.7	14.8241	16	21.058	14.7	26.6171	16.4	22.7037	15.3	18.9262	26.8	17.9	16.6	28.0825	47.6	34.5	10.4881	12.2																		9.4	20.5833
	19	8.92799	17.6	14	15.5	6.20301	12.4	11.0458			18.2	22.9815	19.5	18.2444	28.3	48.8334	11.1	9.09507	10.9	10.2079	21	19.6	37.9	16.529	14.7	22.9	10.3856	16.2																		19	8.92799
	22.2	13.0016	13.2	18	20.1	14.934	12.3	11.1203			13.4	97.5429	26.5	13.8556	21.7	8.83502	21.8	11.7801	59.6	22.2067	24.6	32.4	28.5	15.9382	28	30.5	12.7157	16.8																		22.2	13.0016
	23.1	21.0426	20.9	20	42.4	19.2155	27.6	21.9725			17.9	18.3913	43.9	23.4742	19.8	10.7459	28.8	12.1011	20.6	6.16261	11.6	19.4	31.5	27.4627	33.2	14.6	20.7174	19.5																		23.1	21.0426
	15.5	16.4809	18.9	22	19.3	15.3064	20.8	10.8404			11.2	27.3296	23.1	18.4754	13.6	12.6059	10.3	13.4305	8	10.3646	11.4	39.6	22.8	18.71	17.7	10.9	22.8898	26.8																		15.5	16.4809
	15.9	26.8107	24	23	26.8	15.3083	14.8	11.5039			11	12.7701	11.4	55.7607	13.9	12.7927	22.2	27.3531	21.6	9.33647	13.5	51.5	10.4	13.9654	27.6	16.7	13.6672	58.7																		15.9	26.8107
	10.9	11.266	17.4	30	26.1	26.5289	45.5	13.2933			8	13.3367	13.3	9.74867	18.2	12.9415	16.6	24.3719	8	12.0145	57.2	7.8	21.4	23.3456	11.8	18.5	7.53663	19.6																		10.9	11.266
	13.7	18.4979	11.5	31	19.1	32.8919	10.7	14.6937			12.5	9.45537	21.7	18.7444	13	15.3446	12.4	26.7299	20.6	13.2206	9.2	13.8	67.2	10.1287	25.2	37	23.3559	11.2																		13.7	18.4979
	21.5	16.3269	13	49	14.2	17.5343	11.7	15.1209			17.7	15.9013	8	70.9396	29.5	15.3982	21.9	32.8826	31.1	20.8146	27.9	34.6	25.4	20.8485	15.8	42.7	13.1179	17.9																		21.5	16.3269
	10.3	33.98	36.7	13	30.9	21.7307	8	15.8429			9.7	25.5172	25.9	37.0274	23	16.3959	10.1	49.0686	12.8	35.0147	52.1	41.6	20.6	23.8433	19.6	14.4	17.4238	10																		10.3	33.98
	39	39.3509	23.8	34	8	16.0772	15.2	16.5375			8	6.22382	18.6	21.2198	13.6	17.7646	23.1	18.3492	31.2	16.9692	13.5	17.4	22.4	24.3227	21.2	16.5	35.9838	40.8																		39	39.3509
	11.7	42.5388	16.4	16	11.5	10.4679	11.9	13.3571			8	8.77448	12.8	9.35977	8	18.2651	13.2	11.2679	14.9	21.1023	18.9	25	20.3	15.6953	18.5	22.9	28.1777	12.6																		11.7	42.5388
	20.3	11.6293	38.8	12	16.3	18.867	17	15.3119			12.5	11.694	29.1	29.6146	37.8	18.4003	28	12.1065	20.2	21.8693	18	25	17.1	26.2417	23.3	29.4	8.48699	14.7																		20.3	11.6293
	8	23.4731	8	11	12.4	16.0933	32.4	17.0595			8	12.6447	16.9	24.056	26.3	18.4026	18.3	15.7284	11.4	15.7772	10.6	34.7	49.1	40.7031	24.9	30.1	15.542	14.8																		8	23.4731
	11.6	15.171	37	19	27.8	15.5421	9.7	17.2168			9.2	17.5349	20.4	15.4786	18.3	18.9383	15.3	16.1159	9.7	17.2677	26.8	30.4	20.3	23.4535	18	34	15.5727	7.6																		11.6	15.171
	10.2	32.6785	16.4	18	11.1	20.4237	29.1	19.6219			8	17.7753	68.5	10.9291	15.4	19.4156	18.7	20.6856	29.5	23.637	21.8	37	15.2	26.6119	9.9	12.5	8.99785	8.4																		10.2	32.6785
	28.3	17.5556	26.5	30	9.1	12.3995	11.8	40.7569			18.5	29.3169	24.4	20.3026	22.8	20.1229	31.3	29.963	17.3	24.6191	12.1	7.8	11.8	35.8347	30.8	21.2	18.8788	19.7																		28.3	17.5556
	20.1	18.3293	11.6	24	14.9	23.921	17.3	25.2773			12.1	7.40848	15.8	15.2302	24.9	20.2343	13.6	31.601	22	17.3663	17	11.5	21.3	17.0822	8	28.7	18.9559	33.6																		20.1	18.3293
	9.1	11.363	30.1	26	14.3	10.1159	11.4	15.0455			11.4	13.2376	17.7	16.8926	14.1	21.5878	20.2	12.2518	8	26.5889	15.1	17.9	12	18.4806	27.1	50.8	12.6252	11.9																		9.1	11.363
	18.1	12.4241	13.4	23	29.7	19.1848	23.4	21.7239			20.6	13.9665	23.9	31.5906	12.9	24.7214	29	19.2732	9.4	7.66774	15.7	28.1	21.3	20.2449	10.7	15.4	13.6823	19.8																		18.1	12.4241
	17.4	20.9006	17.5	13	14.9	18.3101	18.3	32.0625			24	21.7257	12.9	10.1596	15.3	27.5946	18.5	19.4399	21.6	17.5875	19.7	28.5	15.5	20.5134	11.9	19.3	10.977	22.8																		17.4	20.9006
	10.2	21.2904	25.5565	10.1	27	25.6315	13.3	18.1385			18.3	23.2136	20.4	16.0999	22.1	28.8711	8	20.0622	13.9	20.6295	30.1	18.1	8	25.4938	20.2	48.3	8.25177	24.8																		10.2	21.2904
	37	13.4258	15.2485	17.6	14.6	8.9899	18.4	18.8414			8	7.14849	16	9.49681	20.4	28.9549	17.9	15.536	24.8	24.3668	11	19.1	21.3	29.0676	12.8	25.1	16.2734	20.4																		37	13.4258
	19.2	26.109	18.1658	20	9.3	21.0953	18.5	18.9096			19.6	17.2655	19.1	35.2214	13.5	37.3103	10.3	22.3342	17.8	30.3734	23.2	19.1	48.6	39.0972	13.5	44.4	11.3502	23.1																		19.2	26.109
	8	16.8252	18.3119	18.1	22.8	8.9498	18.8	23.4914			25.6	25.9339	26.6	8.27628	15.7	59.2781	23.1	11.8431	92.1	54.6813	29.5	22	21.7	13.5844	29.4	54.4	11.4926	28.8																		8	16.8252
	10.6	22.2937	10.6199	23.2	16.9	28.4104	20.2	24.1729			12.3	15.1404	33.1	16.9284	11.9	6.47174	14.3	15.0923	11.8	23.6153	11.2	36.7	17.9	21.129	26.6	12.1	15.0167	42.9																		10.6	22.2937
	48	30.0005	11.6014	21.8	12.9	22.6297	33	18.8839			9.1	16.3468	23.7	19.6914	9.2	12.4048	15.4	18.5122	41	26.6995	28.2	20.5	20.3	30.6071	18.4	12.2	12.2727	14.5																		48	30.0005
	12.1	20.8994	10.836	30.7	24.8	13.185	22.4	20.9691			14.4	6.80062	12.3	8.15243	18.5	13.467	14.4	18.6667	20.4	30.3639	15.4	21.3	25.5	30.6783	26.2	16.5	10.5574	20.8																		12.1	20.8994
	18.7	14.7278	35.3056	13.7	21.5	12.9333	12	26.4585			9.1	10.9331	9.4	15.897	10.4	15.0148	8	20.5848	12.1	25.3135	14.6	24	21.6	46.7945	24.9	28.2	9.29556	12.7																		18.7	14.7278
	15.5	31.4257	8.50743	18.6	10.1	16.4117	20.5	14.676			16.7	20.5862	11.2	16.8104	8	15.2549	15.6	22.6398	25	23.5153	22.9	28.1	13.8	8.15803	13.4	12.3	19.0923	12.3																		15.5	31.4257
	18.6	24.4998	18.9971	11.6	12.7	9.13766	20	22.8896			18.8	9.62731	15.5	17.1315	17.1	16.5981	15.6	44.6658	26	25.911	36.6	29	20.6	8.70751	49.3	19.2	10.9848	14																		18.6	24.4998
	18.5	28.7211	14.5005	10.3	12.6	14.4648	8	18.8482			14.2	13.211	20.1	8.49993	16.4	18.1812	20.4	28.27	14.5	11.204	45	40.1	37.5	15.5181	18.5	34.8	18.8883	18.8																		18.5	28.7211
	9.4	30.9678	13.5432	19.9	10.7	28.7969	21.3	28.1988			9.9	19.7429	16.1	14.0304	12.5	18.2251	15.1	19.9625	10.7	12.0834	29.5	10	18.8	15.8494	22.9	11.8	17.1204	22.3																		9.4	30.9678
	20.7	9.74692	24.0227	19.9	8	41.6121	25.2	33.9022			15.5	32.6369	12	20.9862	14.6	20.005	13.4	10.2353	14.3	20.225	13.5	11.9	41.3	16.6662	20	13.3	15.9706	11.1																		20.7	9.74692
	18.5	22.4109	13.8873	30.2	8	10.9487	8	36.0721			42.5	13.5774	22.5	14.1266	18	20.1952	12.8	20.1588	10.2	7.73451	32.2	12.8	23.1	24.7702	19	17	7.485	14.3																		18.5	22.4109
	24.1	22.0084	12.21	20.5	11.5	9.61782	12.1	17.8656			37.9	15.2938	14.5	24.9417	22.8	20.5035	12.1	22.7571	19.8	9.87832	26	20.4	50.2	35.7747	15.2	25.4	16.1356	35.4																		24.1	22.0084
	19.2	42.5757	18.9288	20.3	21.6	23.3332	8	20.816			16.4	19.3847	9.7	30.731	25	20.6242	13.9	23.2132	22.8	16.0425	20.4	21.7	18.8	40.8383	14.1	61.1	25.3912	17.2																		19.2	42.5757
	16.4	18.99	15.0035	21.3	10.8	28.9886	15.9	23.3911			16.6	52.7968	9.3	11.4583	60.9	20.8423	16.7	24.77	9.6	21.005	39.3	31.1	15.9	9.13447	8	19.5	16.4167	6.5																		16.4	18.99
	16.9	38.0831	15.1369	25.5	16	20.9417	17	31.8441			11.8	9.60297	9.9	12.6934	19.6	24.2901	8	17.9254	24	26.8999	24.7	16.7	36.7	13.274	37	35.3	9.71806	19.3																		16.9	38.0831
	13.6	12.0588	30.1631	36.3	23.1	22.9762	8	43.8968			10.8	12.5358	16.9	13.9858	18.3	26.4375	26.5	22.3682	23.6	13.0976	8	19.2	17.6	14.8949	34	56.9	16.236	20.2																		13.6	12.0588
	11.2	21.7693	4.86429	19.1	12.5	23.8917	23.3	19.6237			10.3	22.6354	37	16.3964	35.2	28.6283	14.8	35.8171	8	17.2115	27.5	20.3	16.3	22.0622	34.3	11.7	19.8761	23.1																		11.2	21.7693
	20.4	28.5066	20.4143	23.3	13.4	24.3614	11.2	19.1627			8	12.3336	17.9	18.8925	18.6	29.509	9.5	12.6475	11.1	20.6994	11.3	10.2	13.8	23.5061	14.7	16.5	13.4492	27.6																		20.4	28.5066
	30.3	15.7058	10.1897	9.3	16.8	13.4177	20.3	12.6672			15.3	14.9013	23.3	25.8548	11.3	33.695	11.9	22.7388	8	20.7158	28.5	11.1	12.7	28.255	10.6	136.6	11.7684	16.4																		30.3	15.7058
	13	27.3533	31.7669	10.453	21.7	14.7368	32.3	13.6642			11.9	17.5937	25.7	26.269	10.7	40.2563	13.8	12.4736	15.6	23.4492	41.6	11.4	10.5	28.8777	11.7	23.5	9.59848	40																		13	27.3533
	16	13.3126	11.2395	11.2567	8	17.0847	9.5	14.5811			14.4	8.21976	19.6	35.5927	26.4	10.3828	18	18.7259	23.3	10.7319	27.8	14.8	27.8	35.6814	24.2	30.8	9.9616	16.8																		16	13.3126
	14	18.5435	11.482	11.8741	14.5	20.4104	9.6	18.2797			24.8	16.6971	11.6	248.259	8	14.2969	19.3	21.4897	19.3	16.6862	14.9	16	16.6	42.9646	24.6	11.4	9.8413	58.7																		14	18.5435
	8	23.7735	26.8554	15.2183	9.3	14.2636	8	22.2083			25.7	19.454	17.1	13.3503	9.7	17.46	8	22.7139	9.3	8.42898	12.2	16.6	22.5	13.3698	21.7	54.4	19.5757	25.5																		8	23.7735
	16.8	12.6088	13.0393	15.2252	11.7	18.0429	11.1	10.9089			18.2	20.4703	15.4	29.9583	20	20.3395	18.1	10.6711	27	12.8292	24.7	16.7	17.7	13.5747	21.2	26.3	16.6429	9.6																		16.8	12.6088
	16.2	12.6975	14.2249	15.4598	13.9	13.6541	15.3	12.3515			9.9	21.4098	23	11.7233	12.3	20.9117	9.2	15.9947	17.9	14.6026	9.6	28.9	25	19.5238	25.8	12.5	7	17.9																		16.2	12.6975
	13.8	23.5269	13.7765	16.8935	10.8	13.358	12.3	29.8971			51.7	29.818	37.5	21.1351	12.7	21.8332	20	17.8252	22.6	15.6996	15.5	31.7	13	23.1308	19.2	15.3	14	9.7																		13.8	23.5269
	10.2	14.1543	22.0006	17.4836	12.1	13.1384	13.1	14.4215			29.2	10.0722	22.2	30.5621	22.4	23.2624	11.6	18.4943	23.1	16.6759	15.9	24.5	16.1	23.6408	25.3	29.6	12	13																		10.2	14.1543
	9.4	30.8344	15	17.5626	34.4	11.0747	10.9	20.0471			25.2	18.1373	18.3	10.7027	35.6	25.5488	9.4	20.5898	15.7	13.6373	16.8	26	19.9	24.2545	29.5	23.7	10	13.9																		9.4	30.8344
	10.4	35.1686	13	20.6446	15.5	13.2909	8	35.3351			37.7	15.6676	20.6	11.9894	22.6	11.6741	24.5	20.7146	16.5	25.2433	12	13.6	13.7	25.9942	17.2	29.9	12	33.2																		10.4	35.1686
	13.2	26.3264	14	25.0506	9.7	12.9964	18.3	39.6964			29.6	11.5967	18.5	16.1481	29.1	14.3624	24.2	22.3809	16.8	34.8834	9.5	14.9	8	29.8419	13.1	30	14	39																		13.2	26.3264
	14.9	14.42	23	10	12	16.1305	43.2	9.93904			8	17.6379	19.1	17.7025	23.2	15.4831	12.9	31.9257	37.3	13.4047	26.4	15.3	11.8	23.7492	40.9	46.6	10	11.4																		14.9	14.42
	14.1	23.6507	9	11	27.8	38.8938	10.5	18.9846			17.8	20.4343	12	21.2099	17.9	15.6642	9.1	10.2969	12.7	15.0018	40.9	18.7	13.9	35.526	11.5	13.9	20	13.7																		14.1	23.6507
	8	32.4987	14	13	9.9	15.7811	9.9	18.9971			15.6	8.47112	20.5	26.8941	13.8	16.5128	26.5	15.253	47	49.731	23.1	19.7	21.3	8.38946	11.8	15.2	13	10.5																		8	32.4987
	31.3	12.6738	25	14	13.4	20.4481	27.8	20.2247			18.1	13.3929	15.3	18.1191	18.2	17.0349	17.3	72.5109	13.7	23.6473	8	25.3	12.8	11.3281	20.1	22.7	20	11.5																		31.3	12.6738
	8	38.505	21	15	8	30.5752	8	20.344			23.3	23.6532	14.7	18.6177	10.7	21.6386	30.6	8.9134	9.5	11.6845	20.6	35.7	21	11.554	22.6	9.6	8	19																		8	38.505
	15.1	21.0351	19	16	10.5	17.7432	20.8	21.0785			34.4	14.3294	16.6	5.64527	28.3	21.7668	14.4	9.10653	27	14.3594	25.3	45.7	17.3	23.2246	16.5	11.6	18	20.4																		15.1	21.0351
	24.4	19.0995	19	16	8	20.0777	15.7	21.9316			22.1	27.0294	21.5	8.61887	14	23.4563	20.5	19.8568	21.2	36.4	13.7	48.8	37.6	28.8775	67.9	11.8	20	11																		24.4	19.0995
	19.6	11.2312	15	18	13.9	17.845	21.7	15.551			12.3	13.6674	21	14.7065	16.7	29.9579	10.8	19.9016	28.5	18.7542	16.5	11.9	26.6	36.4222	12.6	15.5	8	16.4																		19.6	11.2312
	12.7	17.8358	52	18	15.7	13.8834	11.3	26.4149			22.4	16.6824	17.8	10.9732	28.3	33.2176	15.6	28.7691	20.1	25.1646	25.8	16.5	23	9.39077	16.2	17.1	11	21.6																		12.7	17.8358
	21.1	11.5246	16	19	11.9	9.98967	15.2	35.7735			15.6	41.0437	11.2	11.1693	15.6	6.15585	18.9	14.8713	59.9	13.1128	8	14.5	39.2	15.0687	14.9	18.4	9	10.8																		21.1	11.5246
	12	20.0948	25.5	20	9.4	29.7967	18.6	21.3222			37.9	14.3584	22	12.9585	11.7	9.7999	13.5	13.2038	41.6	16.3788	10.3	13.4	14.6	17.3569	11.7	19.8	38	26.5																		12	20.0948
	15.5	11.2014	16.5	20	13.1	17.3982	22.5	79.4666			37.9	13.4633	12.1	10.5317	20	11.537	10.5	14.513	23.5	20.552	29.6	25.4	11.3	19.5251	27.6	18.6	7	13																		15.5	11.2014
	13.5	22.8938	20.1	24	12.2	19.3622	19.9	8.49069			13.2	16.7897	13.6	16.2312	20.3	13.8628	20.9	17.4726	32.2	12.5655	21.5	22.3	21.3	22.3129	8	22	5	22.1																		13.5	22.8938
	19.2	11.5839	11.9	25	16.2	26.4334	10.1	19.2332			16.8	20.4959	29.2	24.5789	18.3	14.5433	9.1	22.0463	10.4	15.6765	14.3	23.3	25.6	10.4998	17.2	21.1	11	8.3																		19.2	11.5839
	16.6	30.8129	11.8	28	14.8	12.3902	21.9	11.6516			17.2	11.5121	9.3	37.6078	17.8	16.6662	13.6	16.0537	21.8	11.5986	25.1	26.2	8	22.1931	16.8	14.6	16	11.8																		16.6	30.8129
	30.4	22.2869	9.7	28	32.1	14.0493	26.1	16.0559			22.4	11.6602	26.2	17.1017	20.2	20.7591	24.3	25.487	13.7	14.9044	20.9	26.3	29.9	28.0482	21.5	17.7	10	15.5																		30.4	22.2869
	13	26.4912	13	31	29.6	18.2348	33.9	16.1846			8	19.7708	9.5	17.5072	31.8	22.0747	19.9	32.831	15.5	13.3077	23.8	36	21.9	10.2365	18.7	28.6	12	20.3																		13	26.4912
	8	37.826	21.9	33	8	21.1857	8	20.6083			21.8	10.3415	9.2	20.6411	11.8	8.40861	15.1	6.73433	28.5	23.7872	22.1	22.3	9.2	11.2405	10.1	16.9	26	22.8																		8	37.826
	20.9	28.7675	9.4	33	9.2	18.6635	13.2	24.7113			11.6	18.3757	15.3	22.1268	27.1	13.2004	13.1	7.92894	8	16.7867	28.5	24.3	9.7	12.6262	17.3	70.8	32	7.5																		20.9	28.7675
	27	21.1917	9.4	7.5	10.3	27.1377	14.8	32.6421			28.2	21.2667	14.5	8.70692	18.2	13.355	31.9	17.1223	21.2	24.4354	11.2	25.6	42.9	20.0415	18.8	15.7	9	12																		27	21.1917
	10.6	14.9548	8	8.7	18.2	21.9233	24	11.5664			12.7	14.3098	13	10.9986	17.4	14.1109	8	21.9556	16.4	11.1793	8	14.7	37.5	20.6263	24.1	19.8	8	8																		10.6	14.9548
	15.5	16.1399	8	9.1	12.1	49.2845	18.4	18.228			10.3	21.1064	11.9	11.3837	13.7	18.2232	19.1	22.4538	26.9	18.6513	19	16.1	23.7	22.5357	8	23	10	14																		15.5	16.1399
	8	14.7291	8	9.6	28.6	13.332	13.3	38.7886			19.1	23.8237	52.7	11.8429	13.5	18.7577	13.5	22.5478	13.2	9.85538	15.1	11.5	10.9	23.6123	21.6	27.6	15	14																		8	14.7291
	17.7	15.5315	8	9.8	28.4	14.8306	34.6	17.9863			9.7	13.5422	33.1	12.8897	37.1	18.9823	14.6	24.4045	12.2	11.5258	19.4	14.1	11.3	25.4744	14.9	40.2	9	12																		17.7	15.5315
	12.9	14.4528	16.9	10.1	19.4	30.3572	8	20.9998			14.7	40.201	19.2	14.5228	14.1	19.2285	12.3	25.6613	19.4	14.9769	14.2	14.8	29.2	47.7161	19.5	14.7	40.4	18																		12.9	14.4528
	15.1	15.1575	12.9	12.2	10.7	7.62951	15.6	20.5446			16.5	29.138	15.6	14.7472	14.4	20.2114	30.1	29.8546	15.3	16.4028	19.8	15.9	8	49.4553	9.4	22.9	9.1	25																		15.1	15.1575
	9.9	12.3384	13	12.4	13.1	10.8803	58.2	27.9244			14.9	39.824	24.4	15.639	20.2	20.6584	11.5	13.2856	18.7	17.0738	17.4	18.9	14.2	10.2272	24.7	25.4	8.7	15																		9.9	12.3384
	10.7	16.8084	13.5	12.7	22	10.1812	14.6	44.7747			12.6	14.7021	23.9	16.3401	11.9	22.8027	23.7	24.3169	11.3	24.2734	31.5	19	9.5	10.3219	13.9	34	6.6	30																		10.7	16.8084
	9.5	18.3813	10.5	12.7	21.5	18.2853	8	8.16544			15	21.3893	31.5	17.3202	9.9	22.856	9.2	15.1899	8	40.0327	12.9	21.4	15.4	25.848	10.5	8.6	12.6	22																		9.5	18.3813
	22.7	22.0827	10.7	12.9	13.8	20.3691	15.8	11.5582			19.7	21.5462	20.8	17.7262	24.1	24.7431	20.8	8.97691	16.2	13.7134	19.1	23.5	17.9	26.4566	12.3	14.1	5.7	22																		22.7	22.0827
	10.1	16.841	32.2	13.3	11.8	10.6946	22.5	19.2149			45.3	26.8616	33.6	18.0744	14.1	25.8476	27.3	21.1973	13	10.3637	15.6	24.7	17.2	31.5438	20.1	16	10.6	36																		10.1	16.841
	13.7	19.9903	30	13.6	26.9	14.3974	14.2	51.5204			10.8	14.919	28.5	20.4067	18.7	41.2792	9.3	20.5432	8	28.1844	31.4	29.7	16.1	11.267	25.6	18.6	16.4	17																		13.7	19.9903
	22.3	11.8418	20.7	15.9	28.9	13.8821	27.8	9.36802			13.5	22.9042	13.4	20.6387	10.9	43.7994	13	9.14757	17	18.0433	19.4	41.7	15.5	8.72339	21	20.2	9.4	33																		22.3	11.8418
	23.5	10.5979	10.5	16	10	21.4502	10.3	58.5905			8	12.8297	8	21.4077	10	48.1323	26.4	12.4535	19.5	21.005	17.4	45.2	20.2	14.3065	22.5	22.7	12.4	29																		23.5	10.5979
	18.7	27.156	11.9	16.2	20.3	23.1137	19.3	13.382			21.9	19.2361	19.8	21.8041	15.4	8.01433	15.7	12.7411	30.7	11.9019	13.3	56.9	42.3	15.1217	26.1	26.6	67.2	14																		18.7	27.156
	21.9	12.7899	36.4	16.5	23.3	22.2877	16.8	15.7733			19.1	11.1184	20.9	22.4354	19.9	10.5882	25.7	14.978	14.2	13.4785	16	14.1	16.3	16.2874	23.8	34.8	10.5	23																		21.9	12.7899
	27.2	16.5468	19.5	17.8	19.4	23.5997	18.3	10.0758			12.2	9.43355	15.3	22.9032	8	10.6864	10.6	19.2039	11	14.1968	36.2	17.5	21	16.3855	11.3	36.5	20	16																		27.2	16.5468
	9.9	12.5714	21.7	17.9	27.2	9.09401	10.1	13.0331			9.7	14.0618	14.6	30.2425	10.9	13.2358	15	14.6071	12.8	16.1144	29.9	12.7	21	19.2422	61.9	12.3	19	23																		9.9	12.5714
	23.2	39.9163	7.9	19.1	23.3	11.7384	9.1	20.4271			10.3	21.0106	28.2	33.4009	20.2	13.7344	8	23.0477	10.2	16.2145	48.1	23.9	18.6	22.3659	10.5	13.4	12.4	17																		23.2	39.9163
	14.6	26.6986	16.6	19.8	10.7	17.3303	22.6	12.151			10.1	22.3059	17.4	36.4975	17	14.1151	27.9	19.1804	15.8	19.4708	30.7	32.9	27.8	26.6901	8	21.6	12.9	19																		14.6	26.6986
	16.8	16.861	3.9	22.3	10.3	21.5015	8	14.0549			14.3	24.2111	19.3	39.4311	10.2	14.8823	8	26.432	24.6	24.9168	8	40.7	19.6	35.3112	36.5	22	11.8	14																		16.8	16.861
	9.5	24.7758	16.5	22.9	18.9	20.4073	34	34.5994			15.2	15.6087	13.6	24.6183	14.7	15.5008	13.3	16.5587	8	25.9983	14.9	26	27.2	15.1839	12.6	27.8	11.1	17																		9.5	24.7758
	8	8.64264	17.6	23.1	17.8	21.8382	15.3	15.7476			19.5	20.117	20.2	11.0541	32.2	16.7181	8	21.5708	19	26.1768	9.1	39.7	21.4	15.5188	21.4	13	6.3	9.1858																		8	8.64264
	15.7	9.96082	11.4	24.2	19.2	17.2437	17.1	16.9757			12.9	27.2159	15.3	19.2704	23	17.8797	10	12.5073	9.5	12.2746	22.5	49.3	14.3	17.2012	24.3	21.8	21.7	11.4152																		15.7	9.96082
	11.4	38.3747	43.9	24.4	14.1	31.5963	9.5	26.598			11	14.3141	10	9.18073	17.6	20.656	17.9	18.2802	17.8	12.8963	15.7	70.7	21.5	18.3646	11.7	9.2	9.1	12.0723																		11.4	38.3747
	11.2	12.1532	9.2	25.3	11.9	41.4341	18.4	28.9938			12.7	21.6112	25.3	9.9665	20.5	22.8457	13.3	18.5021	12.9	19.2639	8	7.6	27.1	25.9111	27.9	18.8	11.4	13.3366																		11.2	12.1532
	23.1	20.6882	14.1	30.6	18.9	13.5154	20.6	13.7			19.9	16.1103	12.6	26.0958	14.6	23.6049	19.9	23.066	11.4	14.0364	10.1	22.6	13	6.26186	18.2	20	15.3	13.374																		23.1	20.6882
	18.5	28.7741	17	41.4	10.7	11.3082	11.5	18.2			18.1	11.1308	15.1	31.3707	9.4	25.7113	12.1	15.1106	15.4	15.9878	15.8	6.6	17.2	14.693	18.1	50	31.7	14.0389																		18.5	28.7741
	123	20.5653	16.6	9.9	22.6	19.1077	18	21.5			29.6	14.7329	11.3	31.8386	18.9	25.853	10.8	19.7588	14.9	17.7678	17.5	18.2	28.9	20.2162	17.9	15.6	9.5	15.1429																		123	20.5653
	13.5	20.3955	17.9	10.4	18.7	23.1015	12.9	24.1			8	22.7772	12.3	7.67023	12.9	25.9433	10.4	19.5251	13.2	12.4235	22.2	20.4	14.4	20.8886	16.7	16.4	10.8	15.1628																		13.5	20.3955
	14.5	24.3468	45.5	11.2	14.9	19.3335	23.5	10.3			11	14.1956	11	13.0261	22.2	26.7773	10	14.6112	20.5	20.3902	25.5	13.7	15.9	29.8069	18.6	17.2	16.3	17.9817																		14.5	24.3468
	23.7	28.6079	18.8	11.4	10.5	20.0867	16.3	15.1			16.7	5.96156	9.6	16.1362	14.2	27.5858	13.8	11.4655	10.3	26.6214	13	15.4	15.5	42.277	21.8	25.6	10.4	18.3151																		23.7	28.6079
	13.1	23.6967	18	12.9	12.9	18.8936	9.9	25.3			10.9	6.92137	9.6	18.137	8	7.5336	22.1	12.646	14.7	40.4129	18.3	16.1	9.2	53.2935	14.1	28	17.2	19.7648																		13.1	23.6967
	14.1	21.7533	20.4	13	22.8	13.6837	16.5	26.8			39.2	7.78909	11.8	18.7988	11.3	8.32636	15.8	29.9692	25.7	11.3964	24.4	18.6	23.1	11.1031	14	32	14.7	20.2859																		14.1	21.7533
	27.6	27.7281	7.4	13.6	31.7	13.2257	17.8	34.7			15.9	10.0995	8	32.6453	32.6	9.48415	9.8	31.0071	33.3	13.9545	46.8	18.7	20	12.1148	18.9	39.2	17.3	24.0224																		27.6	27.7281
	16.4	16.0465	6.8	13.8	16.1	19.7987	27.7	42.3			38.2	15.056	9.8	35.0223	21	10.4638	13.9	6.55847	28.2	20.065	26	19.9	12.6	12.1197	36.8	6	12.5	26.0915																		16.4	16.0465
	8	14.5541	12.6	13.9	22.5	10.5257	22.4	14.7			15.5	25.8722	16.1	12.0363	15.4	10.521	24.6	16.0599	21.9	21.4375	21.7	22	14.7	13.7181	17	14.1	34.8	26.5329																		8	14.5541
	13.8	31.8277	35.5	14.7	17.5	14.3909	28.7	14.6			13.3	37.7119	19	12.3724	13.7	10.7872	20.2	39.9739	16.3	9.96341	13.7	27.8	30.8	18.6756	29.5	17.4	10.3	6																		13.8	31.8277
	11	18.7978	17.2	15.3	59.3	19.9983	22.3	15.8			18.2	11.0604	14.2	13.2379	20.7	11.2496	51.7	12.5733	11.8	11.0804	23.1	34	14.5	19.5285	17.8	33.5	10.3	11																		11	18.7978
	12.3	20.2322	30.9	15.5	32.3	24.7341	18.9	15.8			22.8	17.0545	9.3	15.2513	15.9	11.2943	11.7	21.0624	11.5	12.4555	21.4	14.2	21.9	24.8344	10.2	10.4	41.1	11																		12.3	20.2322
	18.3	11.4257	12	15.5	32.8	34.3672	10.7	17.5			16	21.1808	13.6	16.3634	9.4	11.3216	19.8	13.5799	17.9	15.7072	40.9	14.2	31.6	36.947	13.4	13.6	11.7	21																		18.3	11.4257
	8	23.2449	14	15.6	13.3	27.2761	9.6	15.2			8	24.7068	11.6	18.3781	50.4	11.6419	17.3	14.2303	17.4	21.8507	16.4	20.2	30.9	52.3632	16.1	26.4	12.7	22																		8	23.2449
	8	13.9232	36	15.9	11.4	11.288	9.3	21			21.7	10.6285	11	26.4826	24.1	12.3301	13.3	35.883	17.2	15.8101	27.7	26.5	17.4	7.07579	23.7	16.7	15	23																		8	13.9232
	23.4	12.9037	18	16.4	9.7	29.087	15.6	18			9.3	10.9345	10.9	13.651	8	12.3623	8	15.8613	24.6	30.6402	25.1	31	17.3	7.86181	15.8	17.5	30.2	24																		23.4	12.9037
	9	20.6449	11	17	8	16.471	18.1	22.8			17	12.8393	12	6.94642	25.7	12.4118	13.5	18.5563	10.5	14.6005	11.6	12.2	25.4	10.1827	37.4	32.8	13.2	27																		9	20.6449
	10.2	12.4647	13	18.3	16.1	12.4428	12	25.8			19.2	14.8237	26.8	20.7041	19.4	13.053	11	21.8431	15.6	18.5829	25	14.3	38.1	14.0445	23.5	15	19.6	9																		10.2	12.4647
	10.9	13.8493	12	20.2	21.7	30.1995	12.6	13.6			30.4	19.0029	18.3	30.087	26	13.466	32	24.9434	24.4	22.8349	12.4	32.2	60	20.9245	15.6	15.3	15.5	10																		10.9	13.8493
	18.7	26.2249	11	20.6	33.4	23.7742	10.8	26.2			20.9	19.8251	41.2	8.57019	15.9	13.6612	18.8	31.0539	23.3	13.9014	27.9	14.5	20	30.1573	13.2	32.9	15.2	16																		18.7	26.2249
	25.3	14.5372	12	21.5	24.7	16.3515	9.2	13.8			27.1	21.2808	12.7	28.7571	17.7	14.2859	11.2	19.1025	19	14.6404	36.4	16.8	32.7	15.7843	33.1	10.3	13.1	16																		25.3	14.5372
	25.2	10.6884	22	27	21.1	35.3514	15.8	24			11.2	13.3206	8	9.22793	13.5	14.7571	14.9	15.4	17.1	9.51052	51.6	18.4	15.2	25.4381	14	13.3	11.8	18																		25.2	10.6884
	8	25.4207	17	27.6	17.8	23.2484	13.7	13.3			34	26.7419	15.6	11.4574	18	15.5282	8	20.9	11.3	15.3701	8	22.1	16	25.9067	22.1	20.1	14.8	18																		8	25.4207
	16.7	10.8119	15	6	12.1	27.679	17.8	21.8			23	28.4138	9.2	19.4057	15.9	15.5577	31.5	39.7	18.3	26.1846	20.3	31.5	15.7	30.2604	14.7	23.3	15.9	20																		16.7	10.8119
	15.3	24.1611	26	11	17.8	18.5688	8	23			11.3	12.4721	11.3	19.7789	17.6	15.6119	38.9	132.2	17	29.1861	17.2	36.3	25.9	15.6829	20.5	30.6	16.1	21																		15.3	24.1611
	10.5	15.6882	23	11	17.4	16.4113	8	35.2			18.6	19.2956	8	22.8405	13.9	15.7103	28.4	20.8	16.2	12.1621	110.3	51.5	29.2	20.2947	24.5	21.6	11.1	22																		10.5	15.6882
	8	16.3555	15	12	21.6	19.387	19.1	24.6			12.1	9.27914	12.7	26.8118	11.8	16.1015	17.9	23.7	27.9	29.0249	11.2	13.6	13.4	20.7329	16.4	24.4	22.5	23																		8	16.3555
	23.6	10.2886	15	13	8	13.1741	28.6	32.2			31.4	14.9538	16.6	7.87277	15.3	16.2737	8	17.5	21.2	35.6705	16	35.7	40	25.6805	135.8	31.8	13.2	25																		23.6	10.2886
	25.3	17.9788	20	13	21.7	21.2346	18	14.6			8	19.0554	26.4	13.7763	9.3	16.4556	20.1	15.7	18.7	37.7277	16.5	11.7	16.2	8.13374	32.6	34.9	13.1	26																		25.3	17.9788
	29	15.1073	29	13	24.3	16.2535	19.3	35.7			14.1	19.279	10.1	14.1338	8	16.6473	15.9	21.3	19.7	14.5887	16.5	20.3	9.3	10.1567	34.5	18.8	21.2	10.1																		29	15.1073
	12.2	21.2038	17.5213	14	21.7	22.9106	26.1	14.6			17	7.86808	12.7	15.7962	10.2	16.7922	12	24.4	14.5	9.99263	16.5	21.3	22.2	10.8098	34.1	27.7	16.7	30.4																		12.2	21.2038
	20.5	23.8242	18.8501	16	22.8	16.1406	31.4	23.4			44.3	13.2856	61.6	23.7786	11.8	17.8758	18.7	28	26.3	10.0798	25.3	22	25.5	11.1047	24.1	22.3	30.9	11.7																		20.5	23.8242
	8	20.3382	9.4612	16	12.3	17.8235	19.1	25.5			19.5	17.5609	16.9	28.4856	23	18.0867	16.6	11.9	18.8	10.8848	38.9	26.2	17.3	12.2666	27.2	61.1	7.1	22.5																		8	20.3382
	11.3	9.14799	16.912	18	10.5	19.4597	19.4	30.1			11.6	18.1342	27.1	18.0818	14.1	18.6674	40.3	18.1	11.8	12.1001	39.1	19.3	24.7	14.342	20.3	15.3	17	32.6																		11.3	9.14799
	16.4	14.5485	22.112	18	13.5	25.371	13	38.4			14.9	24.0403	39.8	19.0087	19.3	19.0959	12.9	18.9	16.1	19.4486	11.6	37.2	22.1	18.0975	44.6	25.9	10	15.6																		16.4	14.5485
	14.8	23.7722	13.1106	18	36.2	27.5164	8	11.8			15.9	80.8968	10.6	19.1649	15.8	19.6073	28.3	23	11.6	28.1529	29.2	11.4	17.9	30.702	26.8	34.2	12	16.5																		14.8	23.7722
	10.9	27.2484	11.2702	18	13.5	11.2053	15.1	15.5			11.2	11.8867	17.3	35.3405	17.8	19.71	8	12	19.7	34.7816	13.7	20	44.9	40.4518	54.3	56.9	14	17																		10.9	27.2484
	8	68.6651	9.16637	19	13.6	28.103	14.2	20.6			21	15.3042	16.4	7.71596	17.4	19.9179	8	14.2	24.6	10.0974	20.8	22.2	40.7	14.0046	13.4	51.1	9	14.3																		8	68.6651
	20.1	16.7576	13.0781	21	14.7	19.7167	33.7	51.6			19.2	22.2454	25.4	8.70524	34.7	21.865	17.7	30.5	17.6	10.8907	11	29.7	25	15.3997	20.7	136.6	15	14.6																		20.1	16.7576
	9.5	8.73329	11.0727	23	12	12.493	15.9	15.6			22.6	13.5924	20.5	17.8453	37.6	22.7692	9.4	9.6	14.4	14.4521	13.6	14.4	28.6	16.3306	12.4	13	18	12.7																		9.5	8.73329
	13.3	24.1695	16.9852	23	33.8	30.3104	21.4	25.7			8	15.677	11	18.0625	26.4	24.0202	9.3	22.7	27.8	12.0998	28.4	21.3	10.4	20.9289	15.1	16.8	10	9.4																		13.3	24.1695
	25.2	25.7775	160.769	26	13.1	38.4388	28.2	32.9			23	21.3734	19	19.1736	11.3	24.419	14.1	21.1	13	14.5805	62	31.3	15.1	29.9884	39.3	48.7	16	14.2																		25.2	25.7775
	12.9	11.4969	28.8006	27	20.4	15.3651	26.9	14.4			13.2	12.3722	14.5	8.81776	10.1	25.6806	16.5	32.4	14.3	14.676	22.1	32.5	8	33.8172	21.1	24	32	42.8																		12.9	11.4969
	10.8	15.6495	14.1063	27	11.9	8.4245	33.3	27.9			39	13.2977	44.4	15.4924	35.9	28.9167	14.2	13.7	12.8	19.6606	8	10.6	27.4	51.2821	16.5	31	14	24																		10.8	15.6495
	19	15.6126	23.2133	28	8	22.2014	12.7	17.9			8	13.4185	22.2	17.7398	17.2	29.2422	18	18.2	9	18.6486	16.3	11.5	21.3	20.8721	31	24	17	13.3																		19	15.6126
	22.5	12.8034	21.5197	44	8	13.3776	14.4	18.3			9.6	18.0649	17.8	22.7128	10.5	32.5949	13.9	26.7	28.8	21.1426	30.6	13.9	27.8	26.278	57.4	22	16	10																		22.5	12.8034
	14.1	28.5191	26.3626	44	22	21.6834	18.8	8.6			12.2	18.3	37.2	23.22	34	39.4241	17	8.9	8	17.0101	20.6	15.3	17.7	34.4606	52.5	28	21	16.2																		14.1	28.5191
	15.8	15.4187	31.2473	42.4617	11.1	15.1958	22.9	13.1			14.8	18.6477	19	28.5283	24	43.1884	19.4	19	8	13.8558	36.5	19.8	33.3	36.5588	20.8	27	18	23																		15.8	15.4187
	13.4	23.574	10.5301	14.3316	17.5	24.2999	8	15.5			14.8	18.8413	9.6	33.0912	8	6.292	8	16.2	28.5	25.4716	24.3	23.8	15.2	13.2679	17.1	22	28	13.7																		13.4	23.574
	21.1	20.0217	15.0739	19.0587	36.1	14.0672	16.7	24.3			15.5	19.8405	27.8	8.45986	20.1	16.5711	14.3	13.4	16	41.6643	13.8	12.2	21.7	14.5527	30	29	15	23.8																		21.1	20.0217
	14.3	27.8253	18.7574	11.8095	19.8	21.4882	10.9	14.9			18.6	27.2005	28.5	10.5541	8	18.5303	13.9	14.6	14.4	17.39	18.3	20.3	20.4	16.5744	8	63	10	13.2																		14.3	27.8253
	8	19.365	16.904	19.8032	12.4	17.1104	32.7	10.8			28.1	36.9237	17.5	11.7978	14.7	18.7776	34	17.9	15.4	19.5452	20.1	22.9	24	18.039	24	52	13	21.2																		8	19.365
	15.5	17.1449	14.0277	73.2846	12.2	26.9969	8	11.4			16.1	15.6334	15	16.5298	11.2	19.1155	8	20.5	9.5	21.8361	8	27.6	12.9	21.3007	13.6	36	14	17.2																		15.5	17.1449
	19	11.2412	19.7303	18.8542	8	13.9183	11.9	14.2			14.1	41.5178	12.6	23.1164	23.3	8.55251	17.9	15.7	14.7	10.6298	22.6	29.7	18.6	30.0001	29.1	25	30	20.4																		19	11.2412
	14	15.1984	26.6582	14.3088	13	20.376	35.5	18			10.6	13.0868	23.6	24.9379	21.5	9.84525	14.4	23.6	14.4	15.2567	24.4	18.6	15.9	30.8297	32.7	26	17	8.6																		14	15.1984
	10.2	25.7084	22.3626	22.1413	11.3	34.7843	8	20.6			28.4	10.5706	14.8	27.1477	23.1	9.93835	22.4	12.2	17.6	15.8843	14.4	10.2	17.8	22.3241	44.3	24	7	22.9																		10.2	25.7084
	27.3	16.0785	16.3911	13.7456	19.6	30.4187	13.6	26.3			10.1	35.5223	10.6	27.1858	15.9	12.4862	19.9	12.8	13.8	17.3301	27.6	11.6	14.8	24.9346	16.7	19	12	18.3																		27.3	16.0785
	19.3	16.1212	24.0792	12.9485	29.3	41.5762	13.1	55			31.9	9.37994	10.6	31.8987	11	13.1422	9.2	16.8	12	13.0729	31.9	13.8	25.3	38.2238	21.6	38	14	26.2																		19.3	16.1212
	11.7	16.7184	12.7268	7.35548	26.6	14.0245	17.3	16.9			13.9	11.9239	9.8	32.6945	14.3	13.8449	16.2	18.8	20.2	11.1893	13.1	19.5	11	47.3942	18.3	30	18	29.8																		11.7	16.7184
	15.2	13.5812	14.9445	11.8999	41	16.6807	10.9	20.3			10.5	17.0861	11.2	14.5733	12.2	13.9373	8	37.8	18.5	11.8593	17.7	35.6	15.9	8.63239	15.5	9.57369	17.4811	13.9																		15.2	13.5812
	17.7	18.1522	15.9772	9	14.9	8.07672	12.6	29.7			24.5	20.1	40.6	20.2761	10.1	15.0324	12.9	23.2	13.9	13.8467	10.3	21.3	20	16.7068	12.5	10.4885	15.8593	9.71938																		17.7	18.1522
	10.7	20.4695	24.2708	9	29	14.6973	35	13.1			11.6	9.1	11.7	23.735	8	15.1483	12.2	26.3	10	18.0758	14.9	17	14.9	21.1096	19.8	13.4091	12.2925	9.94555																		10.7	20.4695
	18.2	22.3487	24.4	14	19	13.9328	23.7	13.7			10.5	16.1	37.9	31.6558	16.4	16.0213	16.3	19	14.2	10.334	26.2	30.6	18.7	22.4043	11.6	14.3874	13.8166	11.3556																		18.2	22.3487
	16.9	17.3178	24.9	15	8	30.7474	8	28.2			15.1	15.9	16.1	35.2934	17.4	16.6079	8	13.9	17.1	20.2483	13.9	32.5	23.1	25.1153	22	15.6322	8.64507	11.6089																		16.9	17.3178
	18.9	21.9557	19.9	15	16	20.7687	18.8	13.9			23.9	21	26.1	41.6858	11.2	17.0304	32.8	20.6	9.8	7.69518	22.7	12	24.6	41.6708	40.2	15.6655	21.338	12.2132																		18.9	21.9557
	20.1	28.6122	12.9	16	8	10.6708	20.7	14.6			11.3	49.4	22.8	10.3756	19.1	17.8379	26.3	36.3	8	16.8	30.9	16.7	13.7	81.0521	18.5939	15.6906	14.1105	15.7606																		20.1	28.6122
	13.4	13.9865	8.1	18	17.5	17.2854	17.2	14.7			12.9	11.7	15.6	13.2724	13.4	18.1035	24.1	7.8	8	17.2	38.9	19.5	14.8	11.4222	11.2379	19.8192	15.592	19.2944																		13.4	13.9865
	15.8	15.7922	21.3	18	8	13.8271	15.3	17			9.6	12.8	8	14.3502	32.2	19.1244	13.1	12.4	9.7	18.3	12.4	22.3	17.3	14.1822	13.9096	20.381	12.2745	23.8767																		15.8	15.7922
	25.2	24.9524	8.2	19	21.2	17.4962	15	37.6			20.3	18.6	19.8	22.489	23.1	19.7925	14.9	23.7	13.5	21.1	19.5	18.7	13.1	14.3322	12.5483	22.043	16.7423	24.862																		25.2	24.9524
	14.7	12.4741	11.3	23	8	17.6665	12.7	20.7			23.8	30.4	10	31.5029	11.3	19.8254	18.6	24.4	14.8	23.8	19	19.1	13.2	15.0812	6.91543	22.5572	10.5597	25.7333																		14.7	12.4741
	26	14.1033	20.3	24	10.9	16.9747	10.1	24.3			32	60.4	19.7	31.7855	8	19.9944	30.6	39.7	23.1	36.7	11.8	22.2	17.6	16.3337	13.1448	25.9746	12.2438	39.2107																		26	14.1033
	26.2	17.1262	14.2	24	15.6	9.45896	17.7	22.1			14.6	5.1	11.9	65.6885	15.3	20.9541	13.9	17.1	24.3	15.4	15.4	27.2	14.7	18.8082	11.5603	26.3984	13.0886	40.1958																		26.2	17.1262
	11.1	15.7304	5.8	25	23.1	20.7989	24.2	6.5			14.4	12.5	11.1	10.1883	26	22.0083	8	22.1	34.6	27.5	21.1	35.7	10.6	26.1805	28.3491	29.8777	10.7592	10																		11.1	15.7304
	10.4	13.9405	14.5	27	15.7	31.3484	26.6	10.8			14.9	13.6	9.4	12.1581	11.7	23.0216	19.1	132.2	20.8	36.2	15	36	12	27.1693	15.8218	30.3022	13.7946	12																		10.4	13.9405
	11.4	15.6529	10.5	29	48.8	10.9703	12.6	13.8			15.3	13.6	11.6	16.0796	18.8	23.6408	22.1	10.2	14.1	9.6	37.5	13	16.3	32.6493	12.6143	31.9968	20.4188	13																		11.4	15.6529
	16.6	12.7577	15.6	38	18.5	14.9144	25.2	26.1			8	13.7	15.7	18.045	19.2	24.6885	12.4	11.4	17.3	13.3	11.7	28	14.7	36.5417	14.9034	34.7874	12.182	13																		16.6	12.7577
	12.6	19.6899	19.8	10	10.2	10.9577	18.7	23.1			21.3	15.6	12.2	18.9264	34.6	34.0267	31	54.1	10.7	28.2	22.3	17	31.2	40.6766	14.551	37.503	33.911	14																		12.6	19.6899
	18.5	26.199	18.7	12	14.4	19.5352	16.1	13.8			13.7	17.2	32.6	7.75636	10.9	16.0185	22.1	9.9	20.1	8.7	8	20	29.7	41.7308	21.5927	43.0192	8.06384	15																		18.5	26.199
	24.2	12.9007	35	13	16.1	44.9305	18.6	16.7			10	17.4	19.8	13.9863	25.6	16.5955	17.9	25.4	24.2	15	14	24	16.8	45.1889	20.1377	47.0392	8.76018	16																		24.2	12.9007
	24.7	16.6998	12.3	14	38.2	27.3288	17.7	17.2			20.2	27.8	26.7	19.0285	8	17.175	17.2	35.1	11.3	16.5	25	21	16.9	55.7566	12.7595	52.8289	30.6009	16																		24.7	16.6998
	16.1	20.8862	41.2	15	9.9	26.5006	22.6	19			21.4	34.7	39.8	19.603	8	17.2631	15	19.5	11	16.7	117.6	14	18.4	13.0008	15.7333	15	19.2117	16																		16.1	20.8862
	11.4	25.6485	43.3	16	18.8	16.5411	11.1	26.8			16.8	35.6	10.5	22.5143	10.5	17.6481	19.3	28.8	10.2	22.7	30.3	19	17.2	16.8087	15.5303	18	26.7486	20																		11.4	25.6485
	22.9	22.7737	36.4	16	8	18.0087	26.3	45.1			19.9	38.8	9.6	10.6394	18.7	24.1073	10.5	15.3	22.9	15.2	8	49	33.8	17.4028	20.7254	19	20.2931	20																		22.9	22.7737
	13.3	26.9936	17.5	17	19.1	10.6748	13.2	9			11.1	7.1	17.2	11.1909	12.6	8.03206	15.1	12.4	11.7	17.3	18.7	13	18.2	18.6202	17.7626	20	10.1993	22																		13.3	26.9936
	8	24.5775	19.7	17	13.8	20.7097	23	12.8			14.8	7.5	15.4	12.9774	19.8	9.04313	32.4	28.1	27.1	17.5	22.8	30	19.5	20.0086	12.9248	24	8.33542	23																		8	24.5775
	11.6	11.974	20.6	19	15.7	17.3341	38.4	18.8			16.6	13.4	26	15.7337	9.2	9.07118	8	35.7	13.4	18.3	16.8	20	11.6	21.0768	54.6016	25	13.9251	25																		11.6	11.974
	11.4	16.6354	15.2	23	27.3	11.0004	22.1	21			17.4	13.6	14.5	17.5201	47.8	10.0119	13.3	14.6	14	18.8	20.8	25	18.5	22.8363	21.787	25	17.737	26																		11.4	16.6354
	14.3	16.8123	21	24	20.3	14.0691	23	13.7			14.3	20.8	12.4	36.5869	9.7	10.1632	27.7	16.3	9.5	21.1	21.9	11	31.3	23.6539	14.9367	27	21.0647	26																		14.3	16.8123
	20	33.8324	19.5	24	17.4	27.896	16.8	18.2			9.9	22.3	29.7	12.82	16.7	11.1517	11.7	32	21.6	21.8	63.9	18	9.1	25.9087	14.1887	27	13.7714	28																		20	33.8324
	26	15.4684	12.8	25	8	14.854	24.5	8.6			11.8	23.8	22.2	25.5878	20.1	12.6868	24	38.5	11.3	26.1	10.9	16	32.9	15.1486	13.9109	33	12.3933	40																		26	15.4684
	15	19.6346	14.2	26	8	14.7894	17.4	14.6			13.9	13.8	39.9	15.5904	10.2	13.6592	12.4	17.8	13.3	8.5	18.3	21	13.1	15.5714	16.3957	38	20.3606	54																		15	19.6346
	13.7	16.2902	12.6	28	15.7	23.5686	25.3	21			17.3	16.6	13.5	17.1944	20	14.7574	13.9	29	15.5	11.4	16.2	18	50.2	18.097	15.6067	9	12.0803	6.6																		13.7	16.2902
	9.6	22.281	16.5	30	22.9	23.8788	14.8	21.2			8	18.3	10.1	27.6176	14.2	21.3522	30.5	13.3	10.2	15.8	25.9	16	12.3	26.4082	25.5736	12	20.3701	8.5																		9.6	22.281
	18.8	17.1312	19.3	34	20.5	46.7835	19.1	22.5			8	12	21.8	7.03859	18.6	75.8387	17.4	11.4	11	20.5	31.7	11.1096	29.6	15.4153	23.5033	12	9.1	8.6																		18.8	17.1312
	12.7	23.9349	26.6	397	20.7	16.3106	13.1	6			15.9	13.6	44.6	9.23078	14.3	7.02405	10.5	12.8	26	24.4	31.9	11.5389	9.6	20.0724	11.6623	12	18.9	8.8																		12.7	23.9349
	16.9	19.1418	36.8	14.6	13.9	26.7753	9.3	8.2			8	14.2	14.6	9.86466	12.3	8.95252	28.5	13.9	8	31.5	14.8	14.6878	10.9	30.2398	15.5022	16	6.5	8.8																		16.9	19.1418
	13.7	16.3618	12.2	13.4	18.6	10.8609	28.8	23.2			16.6	21.1	12	10.7172	8	11.8076	12.9	12.7	32.3	11.7	20.4	15.8659	9.8	13.9793	20.947	17	13.6	9.6																		13.7	16.3618
	13	19.6817	11.2	22.1	14	27.8246	22.6	24.6			29.9	25.7	8	14.0796	15.5	11.9465	13	12.1	43.9	13	26.4	16.3537	13.2	15.4285	6.7059	19	9.8	9.9																		13	19.6817
	26.7	8.54523	25.2	10.8	8	69.8976	10.3	13.3			11.4	34.7	14.6	18.508	16.5	12.1327	16	15.7	19.8	13.8	20.7	17.2845	28.8	15.9402	11.0113	20	6.6	10.9																		26.7	8.54523
	8	24.0404	17.6	12.2	34.6	15.4767	20.2	18.5			13.1	39.5	11.6	19.2756	49.5	14.2915	12.3	21.4	18.4	21.1	45.3	19.6389	26.7	17.1236	17.0303	20	9.9	11.4																		8	24.0404
	17.6	18.0343	26.6	27	14.3	12.5148	27	17.8			10.5	13.5	19.2	22.0022	8	14.5825	11.2	25.8	14.8	26.4	27.6	21.5736	9.6	18.9135	34.8705	24	15.2	12.2																		17.6	18.0343
	24.2	14.2701	11.2	16.9	20.4	11.779	20.3	22.3			24.8	24.5	10.1	22.7412	20.6	15.6517	21.6	13.2	17.6	28.5	30.5	22.8735	14.5	19.0779	22.7717	25	20.5	12.6																		24.2	14.2701
	17.8	19.8376	22.6	12	18.1	9.3236	12.3	12.8			25.2	21	16.2	10.8608	16.3	16.27	11	5.6	28.2	29.4	22.6	27.8845	15.2	20.6356	15.0111	26	3	12.9																		17.8	19.8376
	9.3	15.8867	19.6	10.7	33.2	11.4619	10.8	15.3			16.5	31.9	15.7	13.7853	25.3	17.6466	18.9	21.1	21.6	12.2	38.3	29.1391	11.5	21.6397	23.7722	27	9.4	13.1																		9.3	15.8867
	8	26.0152	12.7	14	15.3	12.3248	77.6	13.7			10.9	26.6	11.2	17.8395	16.2	17.7406	12.7	30.5	38.1	26	15.2	48.1608	52.4	28.6247	21.4103	30	13.6	13.1																		8	26.0152
	16.4	26.9936	17.9	28.6	26.5	19.6368	19.4	13.9			16.8	34.4	16.2	18.5077	19.1	18.646	13.5	57	9.2	41	22.7	98.4486	17.3	34.0596	11.9584	31	11.9	13.1																		16.4	26.9936
	22.6	11.2726	20.4	22.3	8	28.5965	41.7	15.5			9.7	8.2	16.6	24.7976	15.4	21.0399	23.7	21	27.2	45.4	13.8	14	27.1	10.3113	21.564	38	14.1	13.2																		22.6	11.2726
	8	8.7012	17.7	18.1	8	18.2638	10.7	19.3			30.6	17.3	10.2	28.1254	10.4	25.2168	12.1	17	10.8	16	35	20	14.6	18.7802	5.27596	40	48.6	13.4																		8	8.7012
	22.7	14.5952	19.7	16.9	8	14.8602	20.2	29			18.9	30.5	51.5	37.8522	14.1	29.3299	11.4	18	15.9	16.4	28.7	25	20.3	19.1699	12.1214	42	14.7	14																		22.7	14.5952
	20.6	9.933	25.2	20.6	24.5	11.6188	15.5	45.6			23.6	8.7	32.9	28.2632	10.1	29.501	11.3	15	19.2	16.7	24.8	25	28.2	11.1836	13.9511	14	12.3	14.4																		20.6	9.933
	11.4	9.84606	16	17.3	15.5	17.7784	23.8	13			12.7	13.8	10.4	14.3092	11.9	37.3706	16.1	31	26.1	21.7	18.9	28	45	11.9619	7.31217	31	24.8	15.2																		11.4	9.84606
	15.5	18.7503	12.7	13.9	10.7	35.6978	12.7	15.8			25.1	14.3	23.4	20.0317	15.2	8.38128	21.4	15	16	24.3	28	29	12.2	14.6424	16.4257	20	13.5	15.5																		15.5	18.7503
	15.8	14.1607	41.8	36.3	13.3	23.4258	16.5	18			9.9	15.5	8	23.4516	16.7	9.75042	29.6	21	24.5	53.1	20.3	31	19.2	16.7215	12.9022	32	12.9	16.1																		15.8	14.1607
	17.8	22.344	19.1	28.2	11.8	10.7711	8	18.3			17.4	16.2	23.1	41.0418	15.4	10.1172	29	26	14	16.6	11.7	32	19.8	23.1	29.1969	21	12.6	16.8																		17.8	22.344
	29.9	15.4235	19.1	16.4	8	33.5405	35.4	21.7			17.3	20.4	8	24.7673	12.9	10.6976	19.8	51	90.4	18.6	16.3	43	27.5	25.0986	11.5208	28	16.9	16.8																		29.9	15.4235
	16.5	22.6153	24.2	10.6	22.4	17.4242	19.9	22			8	21.3	11.2	13.2998	11.2	11.5748	13.5	36	9.2	21.4	16.3	8	27.4	27.9577	21.2889	32	14.1	17.1																		16.5	22.6153
	17.8	19.4081	20.8	18.3	20.4	28.7184	23.3	28.3			12.5	24.3	18.1	14.1412	19.5	12.1712	25.2	17	31.7	23.8	13.5	9	13	32.195	33.085	18	15.6	17.9																		17.8	19.4081
	17.4	20.5773	16	17.8	17.5	13.6612	20.6	51.6			18.2	32.5	15	18.6847	21.9	12.7207	27.8	9	17.5	26.1	22.5	16	13.9	33.8281	11.9117	21	20.4	19																		17.4	20.5773
	11	17.6728	22.6	28	14.2	23.6288	16.6	13.2			10.7	6.8	20.2	21.5929	18.1	12.9879	20.1	12	19	12.9	30.7	16	17.7	68.9357	30.57	60	17.8	19.4																		11	17.6728
	15.3	16.5437	16	39.2	12.7	20.8405	12.8	19.3			9.9	8.3	8	14.3018	19.2	13.4878	13.6	15	9.3	15.1	15.1	17	19.9	11.5869	8.82254	14	15.9	20.4																		15.3	16.5437
	10.3	10.5697	12.1	6.9	12.8	17.1291	8	29.2			8	11.6	9.7	15.8359	36.7	13.5172	22.7	19	17.1	15.9	34.5	22	17.4	17.2023	27.2434	23	14	21.5																		10.3	10.5697
	14.2	12.1615	42.1	17.1	10	11.1893	13.5	30.5			13.5	12.6	14.7	23.9829	8	13.576	14.9	18	12.9	17.5	12.4	23	70.9	17.4921	12.7403	34	14.1	25.3																		14.2	12.1615
	18.2	18.6713	19.7	13.8	11.6	11.6787	14.1	12.9			21	12.8	10.2	35.3614	19.5	14.3951	8	19	19.7	20.3	20.8	25	12.8	18.2683	15.043	30	37.1	32.5																		18.2	18.6713
	28.9	24.6902	7.7	16.5	18.4	15.1615	19.3	16.7			17.2	18.4	18.7	6.98019	11.4	15.2122	25.1	21	8	23.1	11.4	25	29.4	18.5893	20.4078	32	7.2	36.4																		28.9	24.6902
	12.1	50.5146	13	22.6	16.9	7.20795	14	22.8			11.6	19	8	12.3363	22.8	16.7883	18.2	19	20	23.2	12.1	29	18.1	21.3489	18.999	38	8.7	6.6																		12.1	50.5146
	13.3	14.7929	16.7	20.8	16.6	23.5318	27.6	19.7			8	20	18.1	13.8413	22.6	18.9339	51.9	13	10.6	26.3	9.2	31	26.3	25.8968	23.3905	22	44.5	7.8																		13.3	14.7929
	26.3	35.2245	11.2	8	15.5	24.5974	30.2	30.7			17.4	22.8	13.4	17.1359	20	19.0144	20.2	29	26.4	9.3	16.6	32	32.8	26.4044	39.857	19	15.4	8																		26.3	35.2245
	15.4	20.5371	28.4	18.6	21	16.9979	45.1	27.8			12	10.2	20	8.06572	22.2	19.1484	10.6	13	13.2	11.3	20.3	35	23	39.9491	22.5702	19	13	8.1																		15.4	20.5371
	16.4	9.85766	17.7	10.8	10.4	9.68355	13.8	30.1			12.3	13.3	29.9	12.8295	12	19.375	17.7	17	14.4	13.8	11.8	45	15.7	66.6903	13.0019	31	21.9	8.3																		16.4	9.85766
	27.5	16.9812	17.7	42.2	13.7	18.9388	19.7	34.8			11.7	16.9	14.1	13.3042	22.9	19.3848	9.3	35	27.1	21.1	22.7	48	35.5	17.1426	32.766	25	12.7	8.4																		27.5	16.9812
	9.3	37.7064	21.1	25.5	14.5	23.4126	14.8	12.2			19.2	7	8	17.097	13.8	20.3676	10.7	18	40.3	22.7	15.7	18	17.1	22.0711	14.848	13	10.9	8.8																		9.3	37.7064
	10.3	17.1312	17.4	24.7	11.7	19.8425	29.1	27.8			16.6	8.7	23	17.1374	21	20.7181	26.8	26	18	38.7	17.9	15	22.9	8.88621	13.38	33.3	13.8	9.6																		10.3	17.1312
	17.6	22.7957	22.1	26.4	22.7	13.0222	12.4	32.8			11.1	10.6	26	19.1654	21.2	21.5698	29.1	21	26.5	8.1	24.8	9	16.2	17.4238	8.26489	10.3	13.1	9.9																		17.6	22.7957
	20.3	23.5159	17.1	14.6	16.8	15.9464	8	8.7			14.6	12.3	14	23.3633	10.2	21.8227	10.8	26	28.3	9.7	13.2	12	21.4	22.7063	17.8186	11.7	11.9	10.4																		20.3	23.5159
	18	9.75505	13.8	18.3	19.7	13.7546	16.9	15.7			18.4	23.9	22.6	33.6391	14.8	26.7795	11.3	20	8	15.1	15	17	12.4	29.8366	19	30.8	11.2	10.6																		18	9.75505
	21.7	19.2416	10.4	19.5	13.8	17.2787	16.7	34.6			15.2	32.2	22.2	13.337	32.2	28.8567	18.3	13	13.2	17.3	15.1	15	27.9	11.666	9	18.6	13.7	11.5																		21.7	19.2416
	30.7	10.0467	23.2	38.7	11.2	24.5048	17.7	37.7			24.2	11	8	13.6273	16.6	51.0325	19.1	29	20.9	21.1	24.4	47	35.1	12.8168	24	35.6	9	13.1																		30.7	10.0467
	12.3	16.1229	9.4	24.3	13	20.6476	15.5	5.9			18.9	11	31.8	21.0255	16	7.63866	23.8	25	28.9	22.7	23.1	27	10.3	15.0409	16	23.8	7.1	13.5																		12.3	16.1229
	23	17.8663	24.4	11.3	24.2	15.0186	40.4	8.8			23.5	13.7	14.4	25.4402	11.1	10.0381	10.4	26	22.9	12.3	25.1	14	9.8	17.1073	31	33.5	12.7	13.7																		23	17.8663
	22.6	16.8259	15	16	53.3	18.7691	43.9	14.7			13.7	14	14.5	27.1167	27.4	12.0315	26.7	9	10.8	15.8	44.6	37	24.1	19.28	11	21.5	16	14																		22.6	16.8259
	40.2	9.65604	9.2	25.7	12	13.4177	11.5	278.4			22.9	14.9	22.7	31.8826	10.3	14.5498	8	18	12.2	16.9	20.9	17	30.7	20.2359	13	17.5	17.9	14.3																		40.2	9.65604
	8	18.9098	9.4	19.9	11.9	18.4215	19.6	23.1			15.1	15.6	12	48.165	31.7	16.2716	18.3	18	13.1	17	12.7	38	11	20.4116	21	23.5	12.7	15.1																		8	18.9098
	18.7	21.2809	9.4	16.5	10.5	39.9367	16.3	35.8			9.8	16.9	8	13.2591	25	17.1021	11.2	26	14.4	18.6	39	32	22.3	21.5699	32	23.6	18.9	15.5																		18.7	21.2809
	16.3	15.6305	9.6	14.4	18.9	21.9897	28.3	16.6			15.5	26.4	20.6	14.9288	27.3	17.1529	12.4	29	23.9	18.9	39.1	18	8	28.7583	17	32.2	19.5	16.4																		16.3	15.6305
	18.6	14.8801	9.7	15.2	23.6	11.1415	15	17.1			23.5	36.5	17.4	17.4531	16.1	18.9782	17.5	13	17.9	19.6	16.4	31	12.2	29.8533	13	46.6	21.1	17.9																		18.6	14.8801
	15	19.7435	9.8	23.8	13.6	12.4342	22.5	19.1			31.7	8.5	12.8	18.113	8	19.1637	12	21	27.8	20.6	19.8	16	16.6	30.1426	17	11.2	23.5	18.9																		15	19.7435
	30.1	33.1164	10.1	13.6	8	27.1869	12.7	24.5			8	11.5	27.6	20.1504	11	19.5321	15.3	17	13.4	25.7	11.1	14	21.1	9.64903	9	23.8	12.3	19																		30.1	33.1164
	18	30.2252	10.1	27.8	12.9	11.5841	24.7	16.5			13.2	19.8	15.5	30.0379	14.1	21.3845	26.6	14	13.5	67.1	32.2	23	25.5	11.1409	24	14.3	14.5	20.1																		18	30.2252
	8	14.9951	10.4	23.6	20.9	26.9292	27.8	27.5			13.3	19.9	23.9	47.4505	11.4	24.2552	12.4	24	17.9	8	11.9	24	10.5	14.8905	13	19	24.7	20.5																		8	14.9951
	12.6	17.6277	10.6	14.2	17.5	15.9088	17.6	30.4			22.2	13.5	14.4	15.5751	12.3	27.4681	13.1	18	11.6	27.5	20.7	24	9.9	24.1887	29	17.4	15.3	21.1																		12.6	17.6277
	15.2	10.2272	10.7	9.9	10	15.3222	16.5	35.9			24.9	14.4	38.3	11.5287	17.1	30.1497	10	18	43	36.3	19.7	59	17.5	25.8121	26.2	21.6	16.8	21.4																		15.2	10.2272
	28.1	13.0342	10.9	7.39894	22.6	51.4139	19.9	19.8			16.2	19	13.1	15.3512	39.4	7.63078	15.8	23	16.4	15.5	8	26	33.2	26.5936	14.9	17.8	25.3	21.6																		28.1	13.0342
	9.5	30.4368	11.1	18.0373	10.4	23.163	10.4	14.9			22.8	23.2	20	11.9658	15.8	10.8802	10.7	22	30.2	17.1	24.1	26	18.3	32.0538	17.8	19.9	14.5	22.9																		9.5	30.4368
	20.2	12.7923	11.5	13.0054	14.2	22.6074	35.5	15.3			12.9	24.1	11.2	12.819	12	12.8218	17.1	10	8	17.3	8	13	16.8	37.8714	21.6	14.9	11.8	23.4																		20.2	12.7923
	16.9	14.6766	11.6	13.2887	20.8	9.72419	18.9	24.2			25.1	10	8	21.4661	17.6	13.629	9.4	23	25.5	13	11.5	21	28	22.8768	42.5	24.1	12.8	29.5																		16.9	14.6766
	15	17.6348	12.1	16.5596	30.4	15.0422	24.5	43.3			31.9	22.5	17.8	21.6797	9.2	14.1498	15.2	61	12.4	13.7	16.3	18	12	24.0674	37.8	13.9	14.7	31.8																		15	17.6348
	12.3	10.1187	12.1	27.3149	8	31.5662	22.2	14.4			16.4	68.6	13.7	22.843	19.7	14.1913	9.7	12	38.1	14.5	19.1	32	26.6	32.7891	37.6	22	17.5	33.6																		12.3	10.1187
	12.3	20.6656	12.3	10.3509	22.3	16.6464	15.454	18.6			12.9	11.5	8	24.8624	16.8	15.4179	8	34	12.7	15.2	19.6	20	28.1	44.391	16	15.5	18.4	34.7																		12.3	20.6656
	16.3	21.3178	12.4	15.2476	10.5	17.522	14.1176	20.8			15.8	25.2	19.3	24.9033	39.5	16.0189	8	24	8	16.2	31.2	29	14.1	19.019	6	43.5	16.6	9											15.7							16.3	21.3178
	14.3	13.316	12.4	16.523	15.8	17.7839	17.3493	22.3			33.8	8.4	12.2	26.2495	8	18.9853	47.3	23	26.6	16.7	46.7	36	17.2	19.133	8.8	24.8	9.1	10											14.9							14.3	13.316
	15	17.8953	12.5	16.0138	29.8	7.19519	14.7197	16.3			20.3	13.6	12.3	13.8866	23.5	20.3848	15.5	25	12.2	18.1	16.4	14	20.6	24.2794	13.1	17.4	9.2	10											19.2							15	17.8953
	9.2	15.2994	12.7	37.0557	17.3	18.0169	29.0605	19			10	18.1	30.2	15.3776	11.1	20.4308	14.1	17	22.5	19.8	18.1	24	21.8	25.0208	7.5	21.2	9.2	10											14.4							9.2	15.2994
	8	56.7627	12.8	21.8884	17.8	15.5945	9.26565	19.1			24.2	21.6	10.5	19.5209	10.9	21.5615	23.2	14	14.3	21.4	26.2	91	18.4	10.3919	17.5	69.2	9.3	12											21.3							8	56.7627
	15.3	10.0508	12.8	20	12.5	21.3634	21.4514	21.6			8	24.6	13.5	22.0129	20.7	28.6463	13.4	13	13.4	39.6	30	22	19.4	11.2399	17.4	10.4	9.4	14											17.4							15.3	10.0508
	10.5	16.9105	12.9	10	22.4	33.6233	19.5022	29.3			19	25.7	8	69.622	8	28.6955	10	13	28.6	12	25.5	10	24.9	15.4588	14.2	103.1	9.4	14											14							10.5	16.9105
	11.7	12.4515	13	10	19.5	12.3697	11.3229	18			12.9	27.4	18.7	13.2746	12.2	32.8864	15.8	48	28.4	14.9	13.4	45	15.4	16.1398	12.9	40.3	9.4	15											14.7							11.7	12.4515
	20.4	11.5606	13.1	11	16.3	14.0673	13.719	17			8	9	10.8	14.5695	32.1	43.0553	21.9	25	13.2	34	38.4	30.6	19	19.482	27.5	19	9.6	16											12.1							20.4	11.5606
	13.8	17.1514	13.1	11	15.2	18.4081	12.7763	21			9.9	19.4	9.5	18.0012	14.8	44.1329	10.6	19	13.6	7.5	9.5	30.6	28.2	20.1786	17.3	21.4	9.7	16											23							13.8	17.1514
	11	22.7327	13.1	11	9.3	14.6575	18.1082	18			10.2	23.3	17.2	18.1215	27.2	9.04099	12	27	8	13.4	13.6	9.1	15.7	10.4594	27.1	26.8	10	17											11							11	22.7327
	20.4	11.2858	13.3	11	17.7	34.452	20.4409	20			14.2	13.7	33.2	19.0712	21.2	10.9141	12.8	22	26.2	15.9	17.9	11.9	47.4	11.8497	20.8	27.3	10.3	17																		20.4	11.2858
	8	15.2761	13.4	11	22.1	11.7957	16.9725	18			22.4	14.8	8	19.9873	8	11.2199	17.8	17	12.9	16	15.9	27.7	8	12.9846	11.3	19.4	10.3	18																		8	15.2761
	18.2	36.5345	13.5	12	28	17.9147	8.74719	13			10.1	34.3	18.6	23.0571	8	11.9049	20.1	23	29.3	16.3	11.9	25.7	36.1	13.5419	7.4	21.1	10.4	19																		18.2	36.5345
	11.8	20.9651	13.8	12	17.6	14.9566	14.7681	11			8	6.7	11.5	16.1722	10.9	13.1397	19.9	8	36.6	19.5	14.4	18.9	16.4	18.5791	16.3	20.8	10.6	19																		11.8	20.9651
	13.3	20.6023	13.8	17	17.7	7.11316	23.6254	25			17.6	9.6	12.9	17.5497	10.2	15.4476	18.8	49	11.5	20.5	16.5	45.1	13.4	20.1901	23.6	23.1	10.8	20																		13.3	20.6023
	10.6	18.8095	13.9	17	20.3	14.0463	14.8322	23			30	10.1	11.6	31.0873	8	15.896	11.6	17	19.4	25.4	17.6	29.3	27.1	27.1407	18.9	19.5	11.1	20																		10.6	18.8095
	14.3	19.393	14	18	12.6	12.3291	17.4739	16			13.2	10.8	20	61.5392	31.1	16.0551	16.2	20	36.9	28	11.6	65.7	19.6	28.6101	44.9	27.3	11.1	21																		14.3	19.393
	13.7	25.1231	14.3	19	13.7	29.2088	30.3831	35			10.6	11.4	8	10.9841	11.2	17.5409	8	22	13.6	17.2	14	31	8	38.3194	8	15.3	11.1	26																		13.7	25.1231
	9.7	13.5669	14.4	19	16.4	15.6863	34.8678	36			12.7	11.6	20.5	8.78926	30.1	19.6651	14.7	25	8	7.9	28.3	21.5	20.9	10.4073	7.9	25.5	11.2	27																		9.7	13.5669
	17.6	15.0798	14.7	20	17.1	13.0074	11.6667	23			10.9	12.7	23.8	9.52711	33	19.7737	8	21	22.2	9.2	24.3	25.8	18.2	11.2607	19.7	15.1	11.2	28																		17.6	15.0798
	13.6	15.8936	14.7	22	10.1	11.2886	16.077	15			10.8	13.4	8	13.368	16.7	20.3814	11.7	16	17.7	13.9	29.6	22.4	12.4	12.6618	12.3	25.8	11.3	31																		13.6	15.8936
	15.5	20.6228	14.7	24	407.6	15.0932	17.883	18			10	17.8	41.7	13.9165	13	20.4705	13.1	18	38.3	15	21.1	27.3	13.4	13.1123	19	40.3	11.4	52																		15.5	20.6228
	29.3	20.7661	14.8	30	15.7	10.1701	20.6781	17			12	20	15.5	13.9561	22	20.8989	14.8	16	10.8	19.7	15.2	17.3	30.1	13.6218	17.3	23.4	11.5	19.6333																		29.3	20.7661
	19.3	14.2296	14.9	40	15.4	44.1041	15.0938	26			20.3	58.4	32.3	17.7286	25.9	21.5092	13.3	10.4017	18.5	22.9	17.7	14.2	17.4	14.648	11.9	23.9	11.5	16.1731																		19.3	14.2296
	16.4	11.3243	14.9	49	15.2	12.1985	11.2253	15			28.7	153.3	14.6	20.2746	18.6	23.0098	15.9	11.289	22.4	12.1	13.8	39.2	17.2	15.531	34.4	20.2	11.6	12.6276																		16.4	11.3243
	21.9	31.3771	15	51	18.1	44.384	27.4874	30			8	10.4	20.4	24.5197	10.4	24.1647	32.4	11.4883	13.7	15	17.2	12.4	13.4	16.9326	22.5	22.4	11.6	17.0466																		21.9	31.3771
	12.4	21.0858	15	57	8	10.2435	12.725	40			8	10.9	24.9	48.0824	9	24.3862	21.1	12.1019	23.5	15.3	16.5	54.4	10.5	17.7077	9.1	25.8	11.7	23.2979																		12.4	21.0858
	22.3	30.069	15.1	9	11.1	9.6621	22.9288	43			23.9	6.8	15.4	14.7557	8	27.951	11.9	12.4515	20.9	63.9	25.8	18.7	11.9	18.8445	9.1	49.3	11.8	47.9699																		22.3	30.069
	17	25.8531	15.2	12	12	15.6962	13.8317	29			10	10.5	16.6	15.1486	25.7	38.03	10.8	12.4853	33	13.8	17.3	25.8	8	21.2755	10.7	10.6	11.8	12.9833																		17	25.8531
	30.6	32.2435	15.4	14	26	8.57901	28.5768	9			26.4	11.3	14.2	18.0127	8	8.81481	15.6	12.6198	13.7	18.9	36.6	11.5	18.7	23.2605	16.1	18	11.9	20.3793																		30.6	32.2435
	15.3	20.4681	15.5	16	8	16.1868	17.6874	26			10.1	11.6	19.5	23.311	13.9	9.09945	10.8	13.4162	31.8	26.5	53.5	14.3	12.8	27.8485	18.6	27.9	12	11.7147																		15.3	20.4681
	25.1	9.85522	15.5	16	49.5	36.7687	18.6966	17			13.7	19.7	17.2	29.0725	12.5	9.10686	11.4	13.531	18.7	13.4	31.2	18.9	17.5	27.9775	10.4	10.6	12.1	18.6431																		25.1	9.85522
	25.6	24.0218	15.6	16	29.3	13.7221	16.1743	27			27.1	35.8	11.6	65.0337	17.7	9.54856	25	13.8515	16.2	15.9	17.9	15.3	14.1	28.0426	13.9	15.9	12.2	19.9109																		25.6	24.0218
	10.5	22.407	15.7	17	11.1	23.6885	14.4905	13			27.4	9	36.2	10.4729	34.1	10.1273	17	14.4438	22.7	22.9	9.1	20.7	19.6	38.9455	14	10.3	12.3	31.4299																		10.5	22.407
	8	18.0832	15.9	18	20.7	11.6348	15.8707	22			20.3	21.3	24.9	14.4874	12.2	10.6242	24.4	14.5802	18.3	8	12.3	22.8	41.2	8.07002	10.4	17.9	12.6	13.6247																		8	18.0832
	16.8	17.1285	16.1	18	16.8	10.4353	8.76493	17			14	28.5	26.5	29.6575	8	11.0706	23.6	14.9495	10.8	9.9	17	25.1	8	10.7288	17.9	35.8	12.6	8																		16.8	17.1285
	9.9	29.934	16.2	19	27.6	23.1272	10.9276	24			11	13.1	8	31.5339	27.5	12.095	16.3	15.0441	24.6	12.5	13.1	26.1	11.5	21.7558	9.8	23.1	12.6	8																		9.9	29.934
	10.3	14.7722	16.4	22	13.2	20.4902	17.0416	27			19.9	14.2	28.1	34.0261	8	12.5419	28.6	15.3608	14	15.6	8	32.6	14.4	26.3164	11.6	24.3	12.7	8																		10.3	14.7722
	26.7	20.5427	16.5	23	17.9	28.1487	14.9951	22			30.2	20.2	13.1	50.2003	9.3	12.6649	18.5	15.657	19.6	16.1	28.7	15.2	14.9	26.5364	25.1	43	12.7	14																		26.7	20.5427
	15.5	22.0383	16.5	28	34.9	18.0735	19.8629	15			22.5	21	34.5	19.9541	18.3	13.3434	10.9	16.6844	9.3	22.4	12.7204	28.5	12.5	28.7833	16	22.2	12.7	17																		15.5	22.0383
	14.3	21.466	16.7	28	23.1	17.8064	10.3568	13			14.8	23.7	27.7	13.0636	15.9	13.4443	18.3	17.046	12.7	27.4	19.3884	14.2	31.6	29.7295	12.6	21.5	12.8	18																		14.3	21.466
	23.9	19.0507	16.7	31	20.7	20.5942	23.4264	20			27.5	17.6	9.9	17.6071	28.6	13.9356	18.3	17.6466	13.5	35.7	16.3352	25.5	20.8	26.719	21.8	27.6	12.9	18																		23.9	19.0507
	15.3	23.0853	16.8	41.1	12.3	24.0937	10.9177	41			12.4	13.9	9.8	10.7588	20.4	14.4208	16	17.7273	10.7	10.1	20.1721	26	14.4	13.5736	28	18.9	13.1	19																		15.3	23.0853
	21.1	14.7156	16.8	10.7	14.1	33.5666	10.9477	26			16.2	16.9	31	14.6202	21.4	15.4078	20.3	18.0338	24.4	12.2	39.556	16.1	15.1	14.8151	15.1	17.7	13.1	20																		21.1	14.7156
	12.8	15.7023	16.9	15.3	25.5	12.9807	18.6213	28			10.8	17.5	11.1	20.5848	13.8	15.4743	48.4	18.0519	11.4	13.9	19.5831	27	9.8	14.925	19.9	21.5	13.2	23																		12.8	15.7023
	14.2	28.6645	16.9	10.8	17.9	32.779	37.0427	29			14	11.2	18.1	11.6843	24	15.8468	14.9	18.3088	11.4	18.2	8.12347	21	12	15.5595	17.8	33.3	13.2	24																		14.2	28.6645
	15.9	13.4109	16.9	10	8	13.7774	23.6517	29			24.4	14.5	13.4	11.7369	12.6	17.1182	24.9	18.6626	9	25	34.3395	36.4	48.3	18.3972	10.5	15.5	13.3	27																		15.9	13.4109
	16.3	15.0798	17.3	17.1	13.2	34.3722	12.8435	19			13.6	21.7	35.6	13.73	23.3	17.9966	14.2	18.6834	25.8	12.1	15.7616	17.7	12.8	19.3763	22.5	10.3	13.5	27																		16.3	15.0798
	12	14.4851	17.4	5.2	16.2	16.4438	8.16434	13			21.6	23.1	32.1	14.5196	15.3	18.6577	13.9	19.9537	19.8	13.8	39.1885	23.7	15.3	18.2433	10.8	30.5	13.7	32																		12	14.4851
	14.4	20.2853	17.6	7.4	37.2	8.67173	7.69859	14			11.9	33.8	22.2	15.8599	13.2	18.7022	27.1	20.7036	13.3	18	10.335	28.7	12.9	34.99	21.5	28	13.8	8																		14.4	20.2853
	11.8	24.9738	17.6	10.2	17.2	17.8971	11.5669	13			11.3	12.7	17.9	18.2553	15.3	20.4062	12.9	21.2474	21.4	19.4	8.40661	37.1	21.9	12.1544	18.3	7.1	14.1	9																		11.8	24.9738
	28.8	29.8416	17.8	14.6	25.5	12.7757	21.112	30			11.7	21.3	20.6	23.7022	14.3	21.4112	12.6	21.4264	27.2	22.5	37.7841	30.5	36.5	12.5114	12.9	28	14.1	9																		28.8	29.8416
	11.9	18.1495	17.8	21.2	12.6	12.8947	8.31156	26			20	25.7	16.6	24.1158	25.6	22.1423	15.8	21.4348	24.8	28.3	24.6706	66.6	12.8	13.3564	13.7	8.2	14.2	10																		11.9	18.1495
	17.4	26.2689	18	13.3	16.5	15.8521	21.2139	26			25.9	60.4	29.8	11.6988	12.3	22.5533	28.6	23.206	19.7	6.1	26.5277	21.1	19.9	14.9857	20.1	8.3	14.3	10																		17.4	26.2689
	15.8	28.1059	18.1	13.4	17.9	12.6465	18.9526	17			38.2	7.3	26.6	11.8355	14.7	23.1562	11.6	23.3019	11.9	10.1	7.26619	16.7	21.7	17.893	16	8.8	14.5	11																		15.8	28.1059
	23.3	15.7023	18.2	23.9	14.7	27.0095	14.5445	20			8	12.5	20.6	13.6432	18.7	23.9083	12.8	23.6849	13.2	10.8	21.0828	14.4	31.9	19.8746	12	11.2	14.5	11																		23.3	15.7023
	16	14.5848	18.4	19.5	28.8	15.4548	27.5088	15			27	13.7	14	14.0739	8	24.4225	10.9	23.8721	15.9	11.3	17.4176	12.7	15.5	23.1966	30.2	11.3	14.5	11																		16	14.5848
	14.8	15.9862	18.5	23	27	52.1478	23.3136	37			40.3	19.3	14.8	14.5483	19.7	28.6992	19.5	24.0978	15.7	12.8	21.9436	22	44.3	23.7939	14.1	11.5	14.7	11																		14.8	15.9862
	17.9	25.7641	18.7	18.4	8	39.1505	22.177	15			14.9	23.4	24.7	18.0903	15.1	28.9075	18.9	24.2017	16.2	17.1	18.262	13.3	11.3	25.3439	14	11.5	14.7	12																		17.9	25.7641
	11.4	18.6434	19.1	14	30.3	30.9812	53.5766	22			29.7	31.5	15.7	21.0308	24.7	33.0821	34.3	24.2856	20.4	19.7	25.6599	33.8	18	25.6355	13.7	11.5	14.9	13																		11.4	18.6434
	38	16.0634	19.3	8.3	25.6	25.2502	17.495	14			30.5	34.7	8	9.4128	13.4	7.16023	11.9	27.2842	12	21.2	35.3416	15.2	34.2	27.6498	37.4	12	14.9	14																		38	16.0634
	16.4	17.6081	19.4	19	14.9	16.4636	20.4015	32			30.8	40.6	15.3	10.0925	22.4	8.52045	8	27.4534	14.8	27.9	20.7963	20	20.8	34.9689	10.3	12	15.1	14																		16.4	17.6081
	15.5	15.8105	19.4	12.0	21.6	18.4242	22.4915	43			15.9	15.8	16.3	13.2305	10.7	8.89238	11.2	30.4579	12.8	34.5	10.7234	30.1	13.1	16.2288	5.2	12.8	15.1	15																		15.5	15.8105
	8	11.748	20.1	10.0	9.4	16.4471	8.45526	15			12.5	25.2	19.2	16.5824	33.2	9.38492	10.8	30.6799	9.8	8.1	20.4694	23.7	30.1	17.5159	11.1	13	15.2	16																		8	11.748
	17.1	20.5464	20.1	24.0	19.8	22.6838	13.6622	18			17.4	9	16.7	16.9822	20.4	9.4205	15.6	32.6496	8	9.7	14.5177	23.9	28.3	18.3944	16.4	13.4	15.4	17																		17.1	20.5464
	16.2	20.4122	20.2	28.0	18.6	14.3767	26.9266	15			34	11.3	25.2	17.2328	22.5	10.149	14.2	33.9993	25.1	13.7	76.8631	32.9	17.7	20.2247	13.1	13.8	15.6	18																		16.2	20.4122
	8	14.5262	20.3	11	11.4	13.2526	15.1868	25			20	12.8	8	17.4502	15.3	11.3168	18.3	34.9331	12.8	15	62.9521	16	10.6	23.3017	20.8	13.8	15.7	19																		8	14.5262
	10.7	20.0798	20.3	13.2	17.6	26.8618	22.9089	23			22.2	18.6	15.1	21.1589	11.8	11.5171	27.3	35.609	22.4	22.7	10.8131	22.6	21.5	31.6541	26.3	14.1	15.9	20																		10.7	20.0798
	9.9	23.6112	20.5	47.8	18.1	20.8286	16.8932	19			20.9	13	14.4	31.355	24.4	12.6399	28.7	36.8656	8	25.8	11.7616	11.1	9.1	35.3658	29.3	14.1	16.1	20																		9.9	23.6112
	30.8	18.0718	20.5	21.7	15.9	12.9615	37.0637	20			13.8	17.6	16.3	10.3348	21.2	13.4629	39.2	39.0503	48.6	29.5	13.2157	38.7	13.7	18.1519	12.6	14.7	16.1	21																		30.8	18.0718
	23.4	23.8774	20.6	16.6	9.2	12.6966	38.3453	12			12.7	18.8	36.3	11.478	16.5	15.2675	14.7	94.1645	22.9	10.8	12.9022	39.9	17	18.1595	16.9	14.9	16.4	21																		23.4	23.8774
	13	9.02973	20.6	17.9	16.2	21.4796	15.6308	30			14.9	19.2	20.5	12.3231	22.2	15.4933	10.9	11	20.8	10.9	28.7886	9.2	8	19.0692	15.3	15	16.5	25																		13	9.02973
	8	12.1515	20.8	14.5	18.8	23.2492	17.7646	26			21.6	27.2	18.2	14.5661	14.3	15.6833	20	12	31	17.1	18.1948	6.9	37.2	25.3154	36.5	15.2	16.6	48																		8	12.1515
	18.6	23.881	21.4	11	15.2	24.4837	13.5697	19			23.6	31.3	54.4	16.2748	29.4	16.5207	24.1	14	18.6	17.4	11.9872	14	8	30.5319	13.3	15.3	16.6	39.8																		18.6	23.881
	12.1	15.7777	21.5	24	16.1	30.6156	26.372	17			24.2	10.2	24.8	19.3889	25.6	18.7847	20.3	14	11.9	18	12.4138	31.4	15	68.9455	12.9	15.6	16.6	14.8																		12.1	15.7777
	21.4	12.1836	21.7	34	16.5	9.42383	27.7136	21			20.9	10.3	29.2	19.4602	24.7	20.0035	11.4	15	8	19.9	13.9438	21.5	20.8	12.7467	21.7	15.7	16.6	12																		21.4	12.1836
	19.5	40.5116	22.1	16	29.7	18.3564	18.9712	23			15.8	13.4	10.6	26.1498	19.1	20.0809	22.2	15	8	24.2	27.1209	86.2	27	15.2693	14.3	15.7	16.6	14.6																		19.5	40.5116
	21.1	15.2528	22.1	16	20.5	22.7061	15.2867	15			13.3	17.5	28.4	28.9347	12.4	20.6554	8	15	21.7	26.3	30.5139	55.9	22.3	17.1168	11.8	16.2	16.7	15.5																		21.1	15.2528
	9.7	25.4696	22.2	12	22.1	46.9504	53.3799	15			20.8	25.1	11.9	31.0875	17.3	26.8692	13	17	18.6	29.2	19.9334	16.9	14.2	37.5876	27.2	16.2	16.7	13.1																		9.7	25.4696
	26.5	19.9114	22.3	13	24.7	11.749	4.26687	11			17.5	8.5	26.2	31.631	26.1	27.9643	31.9	18	8	43.1	32.4137	8.9	8	41.7522	20.2	17.4	17	30.5																		26.5	19.9114
	23.6	29.4395	22.5	11	11.1	25.7201	17.1196	40			9.9	8.7	25.6	48.0164	23.6	33.0943	15.2	19	8	61.5	40.4653	22.4	9.4	10.1246	8.3	18.1	17.2	17.2																		23.6	29.4395
	16.4	14.6258	23	8	13.8	16.388	21.7506	17			20	15.8	18.4	15.6294	21.5	45.5927	8	19	9.4	26	10.8442	24.2	10.8	10.8413	25	18.2	17.4	15.1																		16.4	14.6258
	17.4	24.5802	23.1	17	11.1	23.5	13.6011	8			24.8	21.7	15.3	7.80324	8	8.41347	15.9	20	14.2	27.7	15.2369	23.3	27.8	11.533	13.4	18.8	17.5	13.1																		17.4	24.5802
	16.8	10.2049	23.5	14	14.2	10.7491	13.1423	18			18.6	26.6	16.4	10.4567	9.6	9.76939	17.5	20	14.2	31.6	25.3347	43.6	8	16.1529	15.9	19.4	17.6	20.4																		16.8	10.2049
	9.9	12.4076	23.7	20	10.8	53.2984	44.5364	28			10.1	32	14.3	11.0007	11.1	11.9137	38.2	21	33.3	20.8	16.9935	21.2	19.6	16.5423	56.3	19.6	18	12.7																		9.9	12.4076
	16.7	10.8719	24.1	23	41.5	19.9846	11.3728	17			10.4	11.7	44.4	11.305	17.6	13.029	15.6	21	9.1	15.2	37.8726	20.9	41.1	21.5049	20.8	19.6	18.2	20																		16.7	10.8719
	13	11.5344	24.1	24	26.6	19.6762	11.4516	32			8	14.7	24.1	19.8019	14.9	13.8367	14.5	21	14.2	16.3	16.9506	12.3	17.1	24.9324	6.4	20.5	18.3	22.5																		13	11.5344
	22.5	19.9938	24.4	24	26.4	9.99196	17.2391	19			50	17.8	16.8	26.8179	14	14.5278	16.5	21	18.8	16.6	17.4892	13.6	25	12.9252	21.8	21.1	18.4	18.8																		22.5	19.9938
	11	26.6195	24.9	22	17.2	13.5518	8.53952	20			22.8	9.5	13.3	28.0688	15.8	14.5736	13.9	22	16.2	17.6	21.5391	15.9	10.7	13.637	30.5	21.1	18.7	16.3																		11	26.6195
	16.3	17.5078	25.1	22	14.5	22.5614	16.3035	25			19.6	16.2	10	13.3238	13	15.986	14.3	23	20.8	18.5	29.8779	54.5	16.9	18.1794	25.7	21.3	18.8	26.8																		16.3	17.5078
	16.3	10.5334	25.1	27	37.1	9.03024	16.0225	42			18.1	25.3	14.6	19.6851	14.2	18.7995	13.8	24	16.1	25.4	10.4481	19.6	25.7	18.1841	19.4	21.4	18.9	20																		16.3	10.5334
	8	15.9133	25.5	24	17.7	33.6296	9.14127	18			17	37.5	15.3	25.1535	9.9	19.3135	14.7	26	24.3	8.8	10.294	29.1	28.4	22.2852	17.7	21.5	19.1	12.8																		8	15.9133
	8	16.1915	25.5	9	11.5	26.7257	7.26044	18			9.1	10.7	10.4	41.5138	13.7	20.6964	20.3	29	21.3	12.9	19.7328	79.5	15.4	23.9131	11.9	22	19.2	14.7																		8	16.1915
	8	13.9619	26.8	18	20.5	14.9223	13.1285	24			16	22.6	10.2	9.56231	13.7	21.7161	12.2	31	12.3	15.8	20.5368	37.2	13.1	28.1947	17.8	22	19.7	16.6																		8	13.9619
	19.8	29.538	27.3	22	20.8	16.1598	14.7297	28			19.1	8.2	8	11.9962	13.5	21.7211	8	37	12.3	15.9	28.5234	30	18.7	29.6094	22.1	22.1	20	18.2																		19.8	29.538
	9.7	12.8556	27.7	19	14.8	12.4497	11.1084	19			41.8	9.5	17.1	14.6828	15	26.0157	66.4	41	14.3	38.7	24	29.9	13.5	44.1425	21.6	22.5	20.5	11.9																		9.7	12.8556
	14.2	11.4613	28.2	25	9.8	10.935	11.8086	23			26.1	14.2	17.3	19.9312	13.5	29.7575	21.9	10	18.2	6.4	15	9.7	11.1	46.5537	21.4	22.7	20.7	18.6																		14.2	11.4613
	14.9	17.6876	28.6	11	18.8	4.04587	14.0873	21			14.3	14.8	37.6	20.0303	14.2	7.0365	13.1	11	8	7.8	13	16.9	13.5	16.285	16.4	23.3	20.8	8.5																		14.9	17.6876
	17.5	25.8237	28.7	13	12.1	31.4471	9.31114	22			21.4	17.8	24.8	22.3366	34.9	8.61881	16.2	13	21.3	10.8	11	31.9	25.7	18.8112	21.7	23.8	20.9	8.3																		17.5	25.8237
	8	15.3646	28.8	28	21.3	26.9197	8.31156	18			13	17.9	17.5	28.4838	16	8.73575	39.1	13	14.4	14.7	37	23.5	35.3	19.036	26.5	25.1	20.9	24.5																		8	15.3646
	15.8	16.6494	29.4	18	25	32.8718	26.7384	17			13.2	19.4	9.5	30.7993	33.3	9.08186	14.5	13	10.1	16.9	39	32.4	12.3	23.7256	17.6	25.1	21.1	15																		15.8	16.6494
	10.4	20.0572	30.4	16	28.2	18.4311	7.0927	33			22.4	24.2	14.6	32.7175	8	9.71434	8	13	37	20	32	16.3	15.5	25.9674	12.9	25.4	21.4	20.9																		10.4	20.0572
	11.5	25.4981	30.4	14	15.6	8.32112	35.3899	41			18.8	27.8	8	12.5	29.6	9.9315	17.2	14	9.8	20.3	42.2	17.7	44.2	26.7142	8.4	25.4	21.5	21.1																		11.5	25.4981
	17.2	7.77138	31	36	12.2	10.4831	23.3879	15			14.3	8.5	16.2	16.7	18.1	12.2534	17.7	14	30.1	25.6	15.9	14.8	13.2	27.4554	12.6	25.5	21.5	20.7																		17.2	7.77138
	13.8	29.5701	31.6	66	20.2	8.44921	22.3655	37			9.5	13.6	15	18.8	18.4	12.9836	14.7	15	26.8	14.9	14.7	18	10.1	31.7143	26	25.6	21.7	9.6																		13.8	29.5701
	23.3	6.27886	32.1	15	19.8	32.7353	8.7169	28			13.9	15.9	20.4	20	20.3	13.7569	53.4	15	15.5	8.5	16.3	12.4	42	34.3935	22	25.7	22.2	16.9																		23.3	6.27886
	13.1	7.6317	32.8	23	18.3	19.1669	15.0974	15			12.3	17.9	49.9	24.1	17.5	14.5631	14.4	16	26.7	12.6	25.2	17.3	25.4	19.8375	15.2	26.1	22.6	20																		13.1	7.6317
	13	13.769	33.1	56	13.1	20.569	11.3844	19			11.7	20.3	29.1	28.1	15.6	20.2216	22.1	16	12.2	13.1	29.1	62	41.4	34.4363	28.8	26.1	22.7	13.9																		13	13.769
	13.5	42.7295	34.5	15	12.8	9.48603	17.288	55			22.3	24.8	33.4	31.1	20.3	22.2408	18.3	16	15	13.7	17.3	15.8	13.6	14.7206	24.3	26.7	22.7	12																		13.5	42.7295
	32.7	5.60563	35	23	17.8	17.3027	11.693	13			11.2	16.3	21.8	49.1	34.3	23.115	13.3	16	20.2	14.1	16.3	14.3	49.2	19.8932	19.7	27	23.5	17.3																		32.7	5.60563
	19.5	10.5939	35.5	17	8	12.6635	15.216	18			40	17.8	22.9	9.7	10.9	23.8847	16.5	16	11.1	15.3	14	33.9	18.9	21.6863	22.8	27.5	23.9	14.2																		19.5	10.5939
	14.4	21.3507	36	35	17.3	9.04568	25.4096	21			12.5	21.5	16.3	21.5	8	26.6716	15.3	17	17.8	16.4	29.4	23.5	9.6	22.749	11.9	27.7	24.7	10.4																		14.4	21.3507
	22.7	13.629	37.2	21	11.6	19.9753	16.773	16			18.7	23.5	34.6	24.7	14.7	26.8413	12	17	13.7	17.6	16.5	22	27	23.4459	11.5	28.2	25.3	16.4																		22.7	13.629
	12.5	11.8507	45.1	13	11.4	30.7874	19.9629	13			14.1	68.6	11.4	33.1	9.3	54.1158	11.2	17	10.7	29.3	11.9	29.1	20.6	46.3185	14.9	29	26.3	8.4																		12.5	11.8507
	12.2	12.6514	54	21	17.9	17.5979	22.4418	29			14.6	15.4	31	64.8	42.2	56.909	11.7	19	22.6	30.6	12.9	15.3	22.6	10.8318	10	29.2	26.8	18																		12.2	12.6514
	8	12.485	8	14	19.9	17.1022	12.6715	9			16.3	16.2	11.4	11.7	12.5	13.1281	14.1	19	19.4	38.1	10.7	20.9	19.8	11.7331	17	30	29.6	13.3																		8	12.485
	12.8	11.0172	8	16	16.4	10.5751	15.0393	22			17.5	19.9	18.9	13.5	17.9	13.7864	13.5	20	35.5	12	19.1	23.9	30.7	14.945	36	30.2	30.4	25.5																		12.8	11.0172
	22.5	9.63227	8	9	17.3	21.0393	18.771	12			12.3217	35.8	19.6	18.6	10.8	14.4129	19	20	10.8	20.1	7.7	14.8461	9	15.2866	12	31	30.9	9.6																		22.5	9.63227
	12	18.3256	8	43	19.4	15.5287	17.8	35			8.64452	14.4	15	56.8	17.9	15.4409	18.8	20	9.8	20.9	20.1	15.1665	25.1	18.9683	8	31.2	31.2	35.8																		12	18.3256
	32.4	18.9428	8	11	20.9	25.1055	28.1639	29			12.7896	16.2	12.1	16.6	18.7	15.4703	31.4	22	13.1	9.8	23.4	15.7422	20.3	19.3081	17	31.2	31.2	12.1																		32.4	18.9428
	11.4	15.2454	11.5807	17	19.3	12.3255	13.1416	9.25504			10.0864	21.4	17.3	17.5	11.2	16.0258	10.6	23	19.8	11.8	15	15.8639	22.1	19.9196	14	32.1	33.2	9.8																		11.4	15.2454
	9	20.9605	17.546	13	13.6	18.8741	14.83	9.78847			35.1804	21.6	21	20.4	13.6	16.4506	10.8	25	35.6	13.9	10.5	16.5363	33.8	20.4234	29	32.3	33.5	24.5																		9	20.9605
	21.4	11.2251	12.8194	22	21.5	21.1257	28.0908	9.90905			10.1484	21.9	17.5	20.4	24.2	19.9945	27.4	25	20	15	13.2	18.3673	15.4	50.1164	24	32.5	36.6	18.6																		21.4	11.2251
	9.9	28.8213	44.5849	14	33	14.4981	15.7475	9.97822			14.0387	24.6	22.6	24.1	8	20.2157	13.5	29	12.4	25.1	19.2	20.4076	8	9.35669	15	33.7	37.8	13.3																		9.9	28.8213
	28.3	14.2853	8.66363	43	19.3	10.5421	18.9519	10.0191			12.5496	27.2	13.6	24.8	22.1	20.5976	14.7	30	10.5	53.1	23.2	24.998	20.9	14.2468	15	33.9	40.5	26.8																		28.3	14.2853
	16.8	30.2419	22.4074	14	32.5	9.59631	13.7472	10.0348			9.22746	28.4	16.7	31.1	21.9	22.083	26.8	30	13.2	31.5	10	26.3856	13.3	17.0061	24	34.4	8	15.3																		16.8	30.2419
	10.3	8.80504	14.6698	14	14.9	9.67143	17.7912	10.7511			17.3918	28.9	20.7	35.3	17.8	23.7798	27.9	33	21.4	33.7	17.2	27.3176	30.3	20.7166	17	34.5	8	23.3																		10.3	8.80504
	13.1	12.797	13.1008	20	12.2	25.2653	16.2588	10.9212			29.9171	14.4	15.4	21	12.8	25.6547	32.4	34	13.5	7.6	42.8	35.5968	31.6	21.9013	18	35.3	8	14.4																		13.1	12.797
	38	17.187	25.5894	9	16.2	21.8115	67.1117	11.3589			17.0905	23	20.6	31.5	14.6	11.156	34.3	36	28.3	22.1	10.1	7	12.5	30.699	18	35.5	8	7.4																		38	17.187
	23.8	30.4947	16.596	18	13.1	33.497	17.7073	12.4127			9.53628	11.8	17.5	32.9	30.4	11.5167	11.6	40	11.2	24.4	15.9	7	37.1	53.6292	21	36	8	26.5																		23.8	30.4947
	16.7	13.8219	18.0229	18	11	10.4821	15.567	12.6646			23.1343	14	22.1	36.5	33.3	12.8937	10.1	41	10.8	12.8	10.9	8	23.8	54.2636	12	36.3	8	28.5																		16.7	13.8219
	9.2	22.2363	19.4121	19	19.5	31.7026	22.0962	13.1			13.8603	14.8	10.8	11.8	17.7	14.6156	8	43	20.9	19.4	10.7	12	9.5	19.328	25	36.6	8	11.2																		9.2	22.2363
	23.9	9.95243	11.9467	27	16.5	22.8123	14.8936	13.9048			24.075	16.9	16.1	19.2	12.7	16.4042	15.6	52	8	26.7	21.2	14	17.2	18.9677	20	36.9	8	29.9																		23.9	9.95243
	11.7	22.5684	20.9842	14	13.6	9.83916	25.2138	14.0321			10.0892	17.6	20.1	33.5	10.7	16.414	9.4	20	20	16	11.5	14	24.3	23.622	24	37.7	8	30.9																		11.7	22.5684
	18.2	11.7899	19.8268	24	9.6	17.9439	16.8593	14.0704			21.8094	23.9	25.5	47.5	11.8	17.0825	12.7	26	20.2	14.6	19.4	15	23.8	35.0482	29	39.4	8	19.7																		18.2	11.7899
	14.6	21.9294	18.1949	23	22	11.9266	13.4678	14.2592			18.1226	14.6	23.2	34	16.2	19.3122	11	22	11.4	16.1	21.7	17	17.8	10.7281	7	39.9	8	19.7																		14.6	21.9294
	21	16.3269	17.6891	16	14	25.5757	9.53712	14.8787			24.2263	16.6	19.2	9.1	9.3	23.658	19.3	15	12.2	18.9	17	18	14.8	16.8746	13	41.7	8	14.9																		21	16.3269
	12.2	11.3333	24.6145	17	27.4	38.8852	21.7986	14.9086			12.8312	17.8	9.9	12.9	45.3	24.0492	23.2	14	15.6	20.6	17.1	18	20.9	17.4106	19	41.7	8	13.4																		12.2	11.3333
	10.7	24.9221	21.5565	49	10.5	12.9574	16.4192	14.9514			8.95358	24.9	13.3	17.2	15	25.9469	14.7	49	10.4	21	13	20	28.3	17.9285	16.8677	41.7	8	21.9																		10.7	24.9221
	8	45.9234	48.8841	29	8	16.8506	22.8235	15.6018			38.3461	18.3	12.8	18.1	27.7	27.2478	8	30	28.2	19.7	8.9	21	9.5	18.31	10.6575	43.1	8	7.2																		8	45.9234
	9.5	28.2255	40.1606	16	17.5	26.4439	12.5535	15.6463			13.7458	22.2	9.2	21.9	14.8	4.69288	10.1	32	12.8	22.3	10.5	21	24	20.5002	7.69489	44.4	8	28.3																		9.5	28.2255
	26.8	48.5199	9.92928	14	15.8	21.3708	11.3358	16.0466			23.26	26.5	32.8	25	30.7	10.0026	15.3	20	13.4	34.5	11	22	16.3	20.897	20.0435	54.5	8	15.4543																		26.8	48.5199
	24.1	20.2163	12.0906	16	13.1	28.424	13.9402	16.2595			11.842	29.5	33.5	26.6	19.7	10.1409	14.1	19	29.8	67.1	21.3	22	15.8	21.2575	12.5115	54.6	8	7.08743																		24.1	20.2163
	15.8	19.7454	24.5622	23	15.2	15.0741	12.3823	16.3227			25.1152	58.4	29.5	49.5	13.2	11.9235	11.8	28	11.7	14.2	26.8	23	16.9	21.7565	15.8564	72.8	14.4128	11.3702																		15.8	19.7454
	12.1	16.4968	25.7033	26	12.6	13.2085	24.4486	16.3815			11.6957	153.3	10.4	19.4	27.5	15.4448	12.7	28	11.8	19.6	25.3	23	22.2	27.0462	15.4201	79.8	12.6328	19.7267																		12.1	16.4968
	40.4	15.1044	18.1001	24	28.1	23.1529	14.406	16.9093			11.0116	18.7	13.5	42.2	17.2	15.8209	27.3	17	18.5	20.1	36.9	24	14.7	8.83471	32.5362	96.7	18.7447	29.6265																		40.4	15.1044
	20.1	16.8036	9.01013	19	29.2	52.5822	9.32057	17.3654			14.0536	9.4	11.2	11	26.3	15.8931	13.7	19	16.6	20.8	18.2	24	24.5	9.90744	9.36511	6.6	18.8516	15.1749																		20.1	16.8036
	9.2	25.1977	32.5907	25	16.2	16.6872	36.967	17.4568			29.2336	13.1	12.2	12.2	30.5	16.0763	22.6	7	14.4	21.2	33.7	25	18	14.3447	14.9246	10	29.3253	14.4613																		9.2	25.1977
	11	20.8321	13.8104	15	12.4	34.3404	25.7122	17.9376			15.3688	17.3	9.5	12.6	8	16.6704	10.3	20	14.7	27.5	17.1	26	21.3	14.3696	22.3337	10.2	16.0125	15.5035																		11	20.8321
	11.3	13.4431	12.2735	11	15.7	25.4561	11.4989	18.1495			11.5723	21.7	12.2	13.2	8	17.2663	16.3	23	13.5	32.2	21.8	27	22.4	16.7107	12.1297	10.4	12.0524	11.2396																		11.3	13.4431
	11.6	39.8007	15.8584	30	10.8	30.4754	16.384	18.2013			19.7617	37.4	22.1	14.5	19	17.4167	21.6	23	17.1	7.2	15.2	28	31.1	19.2644	12.8558	10.8	11.5885	12.0214																		11.6	39.8007
	10	23.9597	13.3394	11	11.9	13.5419	29.4283	18.6366			10.3309	12.6	15.1	14.8	18.1	17.5997	27.4	23	13	7.8	15.6	31	44.4	22.0658	10.8988	10.9	15.0783	17.1709																		10	23.9597
	11.1	14.0742	8.22118	20	14.5	31.016	29.0241	19.4367			22.5428	13.7	16.3	16.1	21	18.1725	10.7	47	9.3	13.7	11.9	31	29.3	22.445	24.0222	11.2	13.5821	26.2408																		11.1	14.0742
	20.8	40.4275	20.0839	13	21.8	22.3071	9.09655	19.537			16.3412	13.6	12.1	18.3	12.7	20.2577	10.1	19	10.5	15.6	11.3	32	15.6	22.5761	16.0032	11.4	15.0343	18.014																		20.8	40.4275
	14.3	12.6259	18.0549	19	12.3	20.3414	20.4101	19.6002			13.3005	35	8	21	10.3	20.2817	22.8	12	17.2	27.9	36.3	37	15.5	34.1477	40.4648	11.8	18.4919	25.1012																		14.3	12.6259
	16	24.4338	6.76594	23	8	16.9474	13.6179	19.909			17.7167	15	17.6	30.9	8	20.7121	12.2	13	10.7	11.7	14.8	38	12.1	34.4795	10.1899	11.9	15.998	18.0069																		16	24.4338
	8	22.7142	13.6272	31	9.7	15.0931	10.2548	20.0053			11.01	17.5	14.2	5.7	8	21.6644	20.4	16	22.4	12.6	14.5	7.6	8	35.7033	37.8781	11.9	36.5925	11.6078																		8	22.7142
	8	11.876	50.5533	21	28.7	19.716	26.7592	20.4221			26.2168	24.8	22.6	9.3	13.9	21.7564	24.5	13	16.8	14.8	26.9	10.1	26.8	20.0205	9.65205	12.3	16.8597	21.1828																		8	11.876
	8	15.9311	33.4357	5	20.8	18.5044	15.2254	21.4089			10.3663	14	19.2	11.7	18.8	21.8826	19.2	15	20.5	15.3	8.5	10.6	18.3	20.0274	7.42707	13.5	24.7482	10																		8	15.9311
	8	14.3837	30.0434	18	38.5	19.4843	31.1844	21.4531			25.9731	20	12.3	13.2	24.2	22.5193	13.4	9	19.3	20.1	13.5	10.7	14.1	29.3958	14.8716	14.3	19.8051	11																		8	14.3837
	10.7	27.6493	18.6527	26	14.5	18.1265	18.0245	21.6529			25.0743	29	22	19	28.9	23.2542	25.7	20	13.1	26.9	6.9	11.1	17.6	60.0186	10.3527	14.3	11.2143	11																		10.7	27.6493
	9.8	25.879	19.3999	14	15.7	8.68811	4.07613	22.5539			15.3936	17	18.5	21.1	19.2	24.4255	20.3	35	13.9	27.3	20.7	11.2	20.7	12.36	10.3341	14.4	33.476	12																		9.8	25.879
	18.3	12.5904	11.717	17	30.3	14.128	17.8226	23.1965			63.122	20	15	9.1	26.9	25.664	21.7	9	8	35.5	17.2	11.3	24.2	15.9729	13.5316	14.5	11.8776	12																		18.3	12.5904
	18.1	19.9219	20	22	20.2	17.1968	19.5962	23.2385			11.8932	18	8	10.9	8	26.9607	11.6	10	20.2	10.1	15.4	11.4	20	17.6003	22.6065	14.8	10.7693	12																		18.1	19.9219
	9.2	28.5856	15	20	14.2	9.79073	59.6095	23.3956			17.3184	11	15.1	14.8	16.2	28.2389	17.1	17	17.8	11.4	17	11.9	19.4	18.3581	18.2704	15.1	13.9675	13																		9.2	28.5856
	18.7	18.1435	11	13	12.9	21.6645	29.8542	23.5584			30.71	30	34.9	18.8	18.7	29.9907	15.6	35	10.6	15.3	26.4	11.9	10.9	19.5062	11.9433	15.3	23.1552	13																		18.7	18.1435
	21.8	23.0555	11	73	17.6	13.6036	18.3928	23.7872			14.8921	36	16.6	27.1	14.1	31.1058	13.6	19	17.7	15.4	17.4	12.1	31.1	20.4207	30.4031	15.8	19.2562	13																		21.8	23.0555
	17	19.8796	28	19	8	14.4693	15.3929	24.0893			10.7234	8	17.1	18.9	21.8	32.7547	23.5	12	8	16.2	8.8	12.4	21.8	21.2623	20.2885	16.4	18.7724	13																		17	19.8796
	26.3	17.3497	10	13	24.5	8.56067	29.1431	24.3552			16.4498	18	19.9	33	19.4	34.2458	19.1	26	25.4	20.5	24.4	12.6	10.8	24.0314	11.7529	16.4	10.5174	13																		26.3	17.3497
	15.7	28.7508	26	13	23.6	34.0595	15.3213	26.0695			13.8082	34	22.1	21.8	16.7	37.532	14.3	14	19.7	22.9	16.5	12.9	16.8	24.797	24.756	16.7	13.5788	14																		15.7	28.7508
	18.2	68.2982	16	12	20.4	8.97715	20.8379	26.0775			35.2932	21	14.9	30.3	14.5	11.0226	10.7	17.9	11.1	28.3	12.5	13.2	19.4	36.8081	22.7301	17	12.1257	14																		18.2	68.2982
	10.6	17.9382	15	19	23.3	10.4301	21.9048	26.6615			20.5874	18	17.3	9.6	46	11.6987	12.7	23.9	33.8	32.3	15.3	13.4	34.7	40.9894	27.2854	17.1	17.8332	15																		10.6	17.9382
	10.6	19.8049	18	35	20.5	8.65915	15.5679	26.6631			16.579	17	19.6	13.6	9.6	11.9008	8	72.2	11	9.8	19	13.5	13.7	12.9964	16.3501	17.3	15.8954	16																		10.6	19.8049
	8	27.3773	23	17	20.5	14.0276	15.473	27.1791			10.5354	23	30.3	20.4	23.4	11.9901	8	14.7	9.3	11.5	14.5	13.6	24.7	17.131	21.4516	17.4	29.0232	16																		8	27.3773
	11.1	18.4664	12	10	19.2	6.98099	12.5599	27.3514			9.53794	31	33.7	21.7	21.1	12.2862	10	16.3	24.9	12.5	24.4	14.1	8	18.1213	11.0735	17.5	9.63107	16																		11.1	18.4664
	13.8	18.7746	15	30	11.6	15.1377	17.4451	28.114			10.7289	27	12.8	27	17.6	12.6385	22	25.8	14.8	12.9	32.3	14.1	30.5	18.2433	13.4906	17.6	17.3809	16																		13.8	18.7746
	25.1	11.27	9	13	13.6	10.0625	22.1806	29.0531			22.3125	33	11.3	27.6	8	12.6585	17	15.1	25.6	13	13.6	14.5	19.1	19.7352	33.0593	17.7	13.0064	17																		25.1	11.27
	15.2	12.2975	21	16	24	32.677	22.558	29.1557			8.40718	20	12	14.5	12.8	12.9011	10.3	15.3	16.5	13	25.3	14.5	20.4	23.7763	49.9449	18.2	17.8154	17																		15.2	12.2975
	22	58.3506	27	23	43.8	13.6985	18.5129	29.1745			19.6099	56	17.3	17.2	8	13.5288	27.2	18.4	29.4	14.7	12	14.7	13.5	24.046	16.6993	18.4	9.40951	18																		22	58.3506
	8	16.3781	31	26	28.7	23.5477	21.1882	29.9291			16.0535	13	16.8	21.4	9.5	13.608	50.1	31.5	13.6	15	21.5	14.8	27.6	26.9417	16.2143	19.2	18.2107	19																		8	16.3781
	12.8	13.3953	14	38	28.8	11.7101	12.2877	31.0469			9.83964	18	12.4	24.2	8	13.7069	9.4	27.5	9.1	15.1	12.2	14.9	31	37.2206	14.8659	19.4	22.6033	21																		12.8	13.3953
	20.4	10.299	14	28	18.7	16.8159	27.2327	32.0285			12.1446	16	21.2	29.2	22.7	15.4671	23.3	12.7	22.9	16.6	10.8	15	58.1	7.57316	14.546	19.4	13.7845	23																		20.4	10.299
	16	14.1042	20	18	24.2	9.46488	14.1926	32.1117			20.3246	15	32.1	11.2	9.9	15.678	14.1	32.7	11.6	17.4	13.3	15.4	17.7	9.80368	33.5533	19.4	13.4991	23																		16	14.1042
	9.6	18.375	18	34	19.2	16.0509	10.0104	32.1847			7.87991	33	13	15.7	19.1	17.1513	15.2	34.6	8	19.3	27.5	15.7	21.9	17.3263	20.3369	19.4	34.331	23																		9.6	18.375
	10.4	25.9384	16.5668	17	18.7	34.8514	19.8305	32.1968			17.6814	32	10.1	25.8	35.5	17.877	15.1	9	19.7	19.5	28.1	15.7	10.9	19.8743	13.9145	19.6	7.85719	25																		10.4	25.9384
	8	21.7852	22.7186	11	15.5	15.6395	17.1159	32.9103			19.375	45	15	35.4	26.1	18.0537	10.6	15.8	27.3	21.3	22.4	15.9	8	21.1716	11.4496	20	15.0177	27																		8	21.7852
	10.8	20.5344	23.2334	34	20.4	27.4752	18.2276	34.1889			6.69095	22	15.4	21.5	14.7	18.5824	23.2	21.2	9.8	27.8	9.2	16.1	23.7	27.6477	19.707	20.3	11.064	27																		10.8	20.5344
	11.8	9.74471	10.0013	9	25.8	7.11554	23.6592	35.6446			20.6139	14	9.4	40.4	13.9	19.6494	8	15.5	26	28.7	7.1	16.4	13.4	29.996	27.1999	20.6	10.4582	28																		11.8	9.74471
	9.3	18.1862	37.5732	22	10.8	10.404	32.2207	36.3809			15.2367	13	18	21.7	20.8	21.1273	17.6	15	23	35.6	10.5	16.5	19.2	34.9778	36.5605	20.6	8.4166	29																		9.3	18.1862
	13.1	20.7617	23.6551	26	13.6	7.07216	11.9138	37.0071			10.2309	14	9.3	27.3	10.5	21.4642	14.3	20.5	8	43.6	21.1	16.6	11.2	11.4	17.9258	20.7	13.9114	31																		13.1	20.7617
	16	15.3515	17.8825	29	12.1	12.3492	35.7788	37.2129			27.2605	13	19.2	32.9	15.9	23.0909	15	14.7	15.2	48.8	10.8	17	8	14	24.6221	21.2	7.58428	31																		16	15.3515
	10.9	23.1532	18.2793	22	12.9	20.6493	12.7366	37.8542			42.463	19	19.7	42.3	8	24.09	26.9	22.3	15.3	8.6	25.4	17.4	11.9	14.4	14.3336	21.6	15.4167	37																		10.9	23.1532
	14.8	25.4236	15.2231	22	15.8	18.499	15.0696	38.9035			10.062	19	10.3	8.9	16.1	24.8111	24.2	15.1	18.1	10.6	22.9	17.7	30	14.6	23.4396	22	28.0447	9																		14.8	25.4236
	10.3	34.3977	27.0774	21	27.3	18.5623	18.1682	48.7876			11.327	19	21.3	11.1	14.3	25.5697	31.2	17.4	17.6	12.5	13.1	18	23.9	15.9	23.7869	22.2	11.4286	11																		10.3	34.3977
	8	58.8874	23.7343	28	12.1	34.8095	34.6199	54.6206			23.0753	45	25.2	13.6	19.1	26.2548	12.8	17.3	12.1	14.5	12.6	18	13.4	16.6	25.8694	22.5	17.4915	11																		8	58.8874
	20.3	20.8522	9.40477	24	17.8	20.1111	24.9062	57.9608			29.7436	21	25.9	14	8	35.8252	16.3	12.1	29.5	15.1	16.2	18.1	20.2	20	23.0996	24.1	21.0308	12																		20.3	20.8522
	12.8	17.6594	15.4654	25	38.2	9.77546	11.7401	9			10.4006	14	13.2	16.9	9.4	36.167	16.4	28.4	9.1	15.5	11.7	18.5	11.2	21.3	15.4537	24.2	13.208	12																		12.8	17.6594
	18.9	14.2202	10.0216	21	26.1	10.1765	13.7084	10			13.3632	34	20	26.3	8	41.0336	11.5	23.5	33.1	19.5	36.9	18.5	17	21.5	72.3391	24.9	23.8795	13																		18.9	14.2202
	11.6	11.0337	25.6471	18	23.1	36.4286	30.6133	11			10.9204	28	34.6	9	50.3	11.7073	20.3	20	23.8	19.7	12.1	18.5	28.4	24.3	18.1104	25.6	12.3738	14																		11.6	11.0337
	11.3	8.88451	14.1838	20	24.1	12.099	12.5254	13			19.4499	29	45.4	49.5	12.6	11.9822	15.4	16.6	14.1	24.2	10.4	18.6	20.1	27.4	39.1903	28.4	19.8251	14																		11.3	8.88451
	18.6	9.51421	49.4682	19	21.3	29.5068	14.5188	13			15.4954	10	18.2	10.8	12.9	12.6038	24.3	17.9	25.9	24.8	22.7	18.8	15.9	32	20.7319	30.5	23.239	16																		18.6	9.51421
	16.1	24.087	9.10397	16	10.8	11.5185	8.86116	13			15.5529	13	9.8	17.2	19	13.7615	16.2	35.2	28.7	38.5	21.9	18.8	12.1	40.1	17.2111	31.1	10.4681	18																		16.1	24.087
	11.4	35.1622	26.8474	16	16.2	19.8952	9.87377	14			19.4032	20	21.2	31.5	46.2	16.3525	11.5	20	25.6	11.5	29	19.1	31.8	42.4	64.1184	33.6	16.6208	19																		11.4	35.1622
	8	26.2103	11.858	48	33.7	22.7514	27.2991	15			10.4088	10	20.3	34.3	16.3	16.9508	26.9	42.3	8	18.7	19.8	19.2	9.8	42.9	22.8357	34.1	12.5679	19																		8	26.2103
	16.1	19.2968	14.6578	24	10	28.2165	32.1397	15			25.6698	39	10.8	31	24.9	17.5714	20.3	42.3	19.3	9.7	9	19.4	18.2	10.8	29.0875	36	28.0057	21																		16.1	19.2968
	16.1	20.8863	28.0206	11	8	18.9537	13.737	16			19.5205	13	11.4	12	22.9	17.7451	16.1	29.3	30.9	14.1	21.8	19.5	25.4	13	6.96603	36.2	13.2299	23																		16.1	20.8863
	21.1	18.7401	12.4534	25	16.8	9.96709	12.2576	16			10.7211	34	34.9	16.9	18.5	17.9078	23.4	47.2	32.6	15.2	12.9	20	20.9	17.7	14.8712	36.6	21.386	27																		21.1	18.7401
	46.3	25.883	10.9811	18	23.2	12.927	11.7452	17			18.9704	24	24.1	17	14.4	17.9398	17.6	9.5	14.5	19.5	11.1	20	9.7	17.8	11.1802	37.1	12	12.8																		46.3	25.883
	17.3	24.0313	19.6275	16	18.8	13.9164	11.8088	17			18.5326	19	25	24.7	54.8	17.9718	17.6	9.2	14.3	21	7.6	20	13.5	21	11.3418	37.7	22	8.1																		17.3	24.0313
	8	7.18302	14.7273	13	16.2	14.9619	12.55	17			10.6024	31	9.9	37.3	13.5	18.424	33.1	37.6	8	23	19.4	20.1	10.6	27.6	10.8023	42.2	17	13.5																		8	7.18302
	8	12.0103	15.2067	29	32.7	19.9284	14.1502	17			19.4623	27	18.4	41.9	39.8	20.1069	15.2	13.4	14.8	24.5	19.5	20.2	19.3	29.3	37.6	42.8	22	14.1																		8	12.0103
	12.1	13.0371	35.7201	15	24.7	13.2207	36.4377	18			17.3594	14	33.5	13.7	15.8	20.7541	25.1	14.4	20.5	26.7	32.8	20.2	15.2	31.3	16.8	44.4	36	7.8																		12.1	13.0371
	8	19.8392	10.3866	22	13.3	22.996	13.6976	18			28.7762	17	11.9	19.8	9.4	22.5328	13.7	7.38392	24.5	27.8	19.5	20.3	14.9	31.5	18	44.4	15	12.1																		8	19.8392
	31	16.1547	13.9442	25	35.4	21.8247	9.05683	18			28.7823	16	12.1	21.7	41.4	9.27162	16.5	9.08623	17.4	8.1	23.1	20.5	16.6	36.8	22.8	47.1	15	19.8																		31	16.1547
	18.5	18.442	9.7547	18	17.6	15.07	9.7169	19			9.25892	23	28.7	9.3	10.9	9.80053	18.2	10.7477	9.9	13.8	14	20.7	20.7	38.6	22.9	54.5	10	21.3																		18.5	18.442
	10.2	27.8286	27.2028	49.6592	14.4	26.4337	13.8059	19			19.1111	17	16	13.1	34.9	10.6993	8	10.9162	12.1	18.8	19.2	20.9	47.2	60.1	29.4	72.8	15	38																		10.2	27.8286
	13	17.9707	17.2	19.6183	25.1	30.878	24.0266	20			10.425	21	28.3	13.2	13.9	12.771	11.4	12.2667	13.3	21	22.5	21.4	27.4	10.5	20.7	79.8	11	15.7																		13	17.9707
	10.8	9.75324	13.7	13.9107	44.7	41.7327	24.2865	20			9.47467	39	8	13.3	18.7	15.748	10.6	12.5004	14.5	22.8	17.4	21.4	17.9	10.6	6.4	96.7	8	24.9																		10.8	9.75324
	14.2	13.1829	24.9	27.4161	8	13.9734	29.2761	21			22.3409	20	13.3	14.2	11.2	16.821	13.3	14.1494	14.9	24.1	20.4	21.8	16.3	11.7	23.4	14	17	14.8																		14.2	13.1829
	13.5	26.7833	13.4	12.8813	28.8	10.6456	16.3808	21			26.1748	29	27.4	15.1	11.6	17.3292	11	14.3567	12.2	18	26.7	21.9	15	18	23.7	15	10	12.1																		13.5	26.7833
	15.6	22.9936	17.1	20.2491	26.3	26.1874	23.8784	22			14.2915	20	16.6	15.3	20.2	17.5319	14.9	16.063	19	17.2	22.6	22.2	21.7	18.5	23	16	33	15.6																		15.6	22.9936
	28.4	18.1171	19.2	34.9251	22.5	7.65475	22.2752	22			22.5439	18	15.7	15.8	9.1	19.9781	11.4	16.1968	36.6	20.1	13.6	22.3	41.2	28.8	21.5	18	12	6.5																		28.4	18.1171
	11.9	36.7541	27.3	25.0539	10.2	13.7349	33.3146	23			21.191	38	24.6	17.6	17.8	20.0609	11.8	16.2429	26.9	33.5	18.5	22.4	17.1	28.8	12.3	21	13	18.7																		11.9	36.7541
	26.3	29.9697	11.1	33.7189	18.9	6.00645	10.1419	23			13.3677	17	13.6	18.6	33.6	20.1475	20.8	16.4873	15.1	12.4	14.5	22.4	19.4	36.5	20.2	22	20	15.1																		26.3	29.9697
	9.3	20.5646	24.1	17.3019	16.5	16.028	16.2665	23			10.6547	18	20.4	25.2	8	7.73361	11.6	16.7129	13.6	25	11	22.4	23.5	57.3	32	22	9	9.1																		9.3	20.5646
	13.9	25.2176	13.2	26.4914	8	31.855	11.6387	24			8.61203	11	22.5	40.1	17.8	13.4283	15.3	16.7838	20.7	7.6	42.1	22.5	19.2	10.8	13.5	24	15	21.8																		13.9	25.2176
	17.5	14.3237	6.6	16.2397	12.2	16.145	19.5642	24			16.4799	14	15	44.3	20.9	13.4391	12.7	17.1978	16.6	11	31.3	22.5	15.6	13.8	41.8	25	10.7965	14.4																		17.5	14.3237
	12	25.0788	16.1	14.4831	15.1	51.3255	11.8579	24			17.1429	11	13.8	9.4	13.8	13.6679	23.3	17.2662	9.4	17.5	34.2	22.6	10.2	16.3	13.8	31	9.25282	14.5																		12	25.0788
	12.6	12.1801	19.3	50.44	17.4	20.48	21.7608	25			13.9762	16	38	15.1	14.1	15.5025	13.9	17.6724	16.8	24.6	16.2	22.8	22.4	18.2	36	33	25.0356	15.1																		12.6	12.1801
	8	18.174	12.9	16.2604	14.1	13.6735	12.3362	26			14.9636	17	49.5	19.4	16.6	18.0113	8	18.3958	17.5	36	11.9	23	21.8	19.9	15.7	34	16.438	18																		8	18.174
	9.4	8.40677	19.5	11.5548	29.3	10.2083	15.7797	28			22.6317	19	14.4	22.7	36.1	26.5329	14.1	18.7853	14.7	40	24.9	23.2	13.9	23.3	13.1	36	17.9056	11.2																		9.4	8.40677
	13.6	17.5352	25.1	28.9338	16.4	11.0288	14.0998	28			13.9805	11	32.9	12	8	31.6084	25.7	19.0252	23.8	10.7	22.4	23.6	36.1	32	45	42	19.6258	10.9																		13.6	17.5352
	17.4	14.372	6.7	15.7119	14.9	12.0048	26.4829	28			41.0542	22	17.2	15.2	13	37.1058	21.9	19.1153	13.7	18.2	12.8	23.8	17.5	35.1	21.2	56	22.5561	21.6																		17.4	14.372
	15.7	12.4413	14.9	15.1078	31.2	24.3449	18.0831	29			9.64531	10	9.7	15.7	23.3	8.20972	9.3	19.8969	11.4	25.8	20.4	23.9	15.6	51.7	17.7	58	21.7814	19.7																		15.7	12.4413
	11.3	15.3656	19.7	22.2195	26.9	28.9886	9.81349	30			15.8062	10	16.5	23.8	21.9	10.8184	15	20.6848	12.1	7.9	21.8	24.3	20.7	6.7	44.5	28.6258	19.2801	12.3																		11.3	15.3656
	18.7	11.0875	10.6	16.9564	23.6	18.7024	16.45	32			25.2314	20	8	27	8	10.8404	14	20.8184	20.5	16.1	10.2	25.5	22.8	10.6	13.3	37.395	17.1511	13.1																		18.7	11.0875
	14.1	17.8601	7.9	20.3299	12.6	8.72483	27.2613	35			23.8882	45	21.4	27.4	31.9	10.8541	50.3	21.1023	20.3	27.7	21.9	25.6	17.2	12.9	22.4	13.1882	19.7916	13.3																		14.1	17.8601
	17.9	35.773	11	25.4868	19.4	15.1533	9.6303	36			22.3927	15	21.7	28.2	11.8	14.3578	17.7	22.7993	8	7.5	24.1	26.2	14.7	14	22.4	11.5159	10.3877	10.4																		17.9	35.773
	13.1	16.9114	26.2	13.3788	9.4	28.6198	20.6876	37			11.965	24	23.4	33.4	17.1	14.5014	11.2	22.8813	17.5	8.3	13.9	26.2	12.1	15.4	42.7	15.3394	14.8871	36.2																		13.1	16.9114
	8	13.5361	28.3	26.9238	18	19.9755	14.743	42			19.1749	18	8	37.2	24.6	14.783	15.8	23.1127	10.4	8.6	19	26.4	25.4	15.9	21.6	21.8598	15.1053	28.0																		8	13.5361
	11.1	28.6893	21.7	17.4297	22.9	26.0712	21	45			37.3452	31	19.3	54.6	19.9	15.4153	28.9	23.3089	21.7	12.1	18.7	27.2	26.2	16.1	26.9	33.9291	15.7168	12.0																		11.1	28.6893
	11.5	28.5252	22.8	11.945	14.5	7.78382	8	6			29.1297	32	24.5	12.3	12.3	15.4774	21.8	24.1481	37.2	16.8	40.8	27.2	13.5	16.3	25.5	31.8772	15.9997	43.0																		11.5	28.5252
	17.4	31.3869	18.7	13.7525	8	23.3177	6	7			23.8726	24	27.1	17.8	10.5	15.5476	21.5	24.7708	13.3	26	13.1	27.3	9.9	17.5	10.1	27.6651	13.3422	18.0																		17.4	31.3869
	19.5	18.4217	30.3	15.9154	12.2	17.2104	8	7			14.3068	28	18	24.3	25.1	15.8011	14.8	27.0073	12.2	20	12.9	27.6	23.2	18.7	26.6	16.2856	12.7934	14.0																		19.5	18.4217
	23.1	13.5527	19.5	21.4259	19.4	9.95465	13	9			14.082	22	24	33.5	18.2	16.1096	18.3	27.0865	32.6	8	36.6	27.7	8	19.6	15.1	28.9541	22.9531	14.0																		23.1	13.5527
	10.4	8.93948	16.9	13.4825	20.4	7.2731	14	9			19.3903	16	14.4	40.5	18.1	16.2846	18.7	28.9679	12.3	32	11.1	28.2	13.9	19.8	17.9	16.0525	19.2424	19.0																		10.4	8.93948
	20.9	21.4312	16.6	24.7682	15.8	11.549	16	10			24.6757	15	14.3	64.8	12.5	16.4353	16.3	29.3999	35.6	37	16.3	28.4	37.1	21.2	32.6	13.534	12.7429	16																		20.9	21.4312
	8	19.4948	15.8	23.5331	36	19.9089	19	10			19.6199	9	18.4	16.7	24.8	20.0078	12.1	30.2343	16.2	13	11.7	28.5	15.7	22.6	15.2	33.0901	14.4919	29																		8	19.4948
	12.3	25.0354	38.9	45.3415	11.4	17.0621	40	10			10.7087	12	22.7	23.6	12.2	23.2737	10.1	33.522	13.8	10	33.4	28.6	25.4	22.6	33.6	11.654	12.2959	17																		12.3	25.0354
	15.5	8.26517	15.5	32.0896	24	18.3222	22	10			12.581	24	25.7	26.4	17	23.2737	10.6	38.0675	9	12	20.6	31.2	59.6	23.2	12.2	24.6499	14.1778	23.7																		15.5	8.26517
	17.2	25.6917	13	14.7039	15.1	16.4401	9	10			7.34454	14	18.5	56.8	14	27.051	12.1	39.1524	49.4	20	38.3	31.6	13.8	23.5	11.3	35.6796	15.2717	9																		17.2	25.6917
	25.9	18.0529	23.7	15.6475	45.4	15.2667	13	10			14.1705	23	8	13.5	31.3	30.118	16.6	39.1961	21.5	16	15.5	31.6	14.8	26.4	30.4	11	39.3278	12.9																		25.9	18.0529
	8	15.8821	11.2	13.9836	10.8	17.9106	39	11			11.1539	27	18.1	14.8	12.6	36.7922	10.7	46.4216	15	19	31.9	31.7	21	26.7	19.4	13	12.3168	20.5																		8	15.8821
	16	18.4744	23.2	15.9097	21.6	15.1454	18	12			13.1975	28	19.2	16.8	20.4	8.01399	23.4	282.297	21.4	14	37	32	9.1	27	45.8	14	8.54007	11.2																		16	18.4744
	18.1	9.70137	10.4	19.0596	24.4	24.6182	18	12			21.8143	16	8	17.8	20.7	9.65055	12.8	8	12.9	16	29	32.8	10.6	27.6	18.7	15	11.3058	18.5																		18.1	9.70137
	17.4	23.5263	16.6	18.2725	15.7	17.4742	28	12			8.6783	14	8	20.4	16.3	9.67271	28.3	10	18.5	17	33	33.6	28.1	30.7	31.4	16	14.4728	8.7																		17.4	23.5263
	10.3	21.9455	16.9	27.7585	14	19.6655	10	12			22.5393	10	10.6	22.2	16.4	10.4657	8	10	19.1	18	7	33.7	31	31.2	11.3	16	13.6366	21.1																		10.3	21.9455
	11.3	9.29758	18.4	16.3363	19.4	18.2532	13	12			8.31758	18	21	29.9	10.2	11.1525	8	10	19.3	20	27	33.8	10.7	31.7	15.3	17	15.4227	12.1																		11.3	9.29758
	12.3	25.3666	18.3	21.9583	13.4	33.3069	16	12			7.8066	14	16.1	39.4	11.8	12.0491	19.5	11	19.2	16	9	34.1	19.3	33.6	27	19	7.62207	17.1																		12.3	25.3666
	11.2	11.9614	31.5	9.15822	10.5	12.6568	14	13			23.3929	22	20.7	16.6	19.6	12.8411	22.9	11	9.2	24	11	35.4	16.5	34.2	22.6	20	19.6069	14.3																		11.2	11.9614
	11.1	30.1625	12.5	11.1298	12.3	24.0339	22	13			14.8948	21	14.5	18.7	30.6	13.481	34.9	11	22.9	19	11	35.7	17.6	34.3	17	22	10.7026	21.3																		11.1	30.1625
	20.2	25.874	22.2	11.3281	25.4	18.3115	16	13			15.95	13	21	20.2	22.7	16.4379	17.4	12	16.3	17	20	36.9	44.3	34.9	11.8	23	19.5	10.7																		20.2	25.874
	14.4	19.2184	15.6	12.0064	11.9	17.8092	13	13			12.1805	25	8	25	33.8	17.8095	19.8	14	18.2	21	10	37.2	17.3	40.7	12.2	24	18.1	13.3																		14.4	19.2184
	16.9	17.7931	22.4	13.9936	12.7	15.3297	13	13			27.8099	18	17.9	36	13.5	18.6573	8	14	13.2	16	23	38.1	13.4	43.3	21.8	26	14	12.2																		16.9	17.7931
	14.4	25.1623	26.1	15.1423	11.5	14.5221	14	14			79.2597	27	8	5.2	20.5	18.6787	15.5	14	8	29	12.6871	39.3	35.8	9	15.3	28	25.1	24.4																		14.4	25.1623
	13.6	21.6214	13.7	15.942	23.7	20.4179	26	14			11.0945	16	18.7	16.3	17.1	19.3245	16.4	14	14.4	46	17.8011	40.1	14.5	9.3	15.6	28	11.2	12.4																		13.6	21.6214
	11.3	28.201	16.3	16.2455	14.6	17.3546	13	14			36.3742	43	9.4	16.4	12.8	21.0946	25	14	18.8	22	57.6579	40.2	26.8	9.5	13.4	31	20.3	16																		11.3	28.201
	16.4	16.679	10.1	17.0643	8	24.2439	11	14			14.5553	20	14.8	27.2	8	23.5797	18	14	9.9	13	24.4009	40.9	15.5	15.1	17.3	32	12.2	16																		16.4	16.679
	20.7	15.1007	14.3	18.1402	26.3	19.9198	13	14			13.6725	26	10.8	18.1	15.8	23.9962	9.7	15	31	26	16.8137	43.6	16.9	20.5	19.7	41	13.5	28																		20.7	15.1007
	12.2	25.4281	20	18.6576	25.1	20.9501	12	14			35.2622	26	26.8	19.4	12	26.5038	21.9	15	40	17	28.6512	46.5	13.7	20.7	18.7	51	9.2	14.0																		12.2	25.4281
	9.1	20.0439	16.9	19.793	12.2	18.8471	15	15			12.011	14	13.9	20.2	25.7	26.7317	12.9	15	14.6	21	21.788	49.7	12.7	23	11.4	12	32.2	11																		9.1	20.0439
	32.2	24.6166	15.9	19.8589	13.1	16.0592	13	15			18.8478	15	15.8	22.7	11.7	28.6744	13.6	15	20.7	21	14.3919	66.5	28.7	23.2	49.2	13	19.3	59																		32.2	24.6166
	14.9	12.9553	12	21.2775	8	20.046	16	15			30.5414	8	10.1	25.8	31.5	28.9611	14.2	16	9.5	18	32.1571	83.9	42.8	24.7	21.3	14	16.1	26																		14.9	12.9553
	19.2	19.3899	15.5	22.8858	29.5	18.9152	21	15			50.1599	44	21.6	27.6	36.7	31.1256	23.3	16	12.6	20	18.7099	85.3	16.2	25.8	25.3	16	18.6	22																		19.2	19.3899
	22	15.1561	11.6	25.3317	13.3	18.3461	21	15			24.9642	53	11.2	39.5	13.9	35.455	14.8	16	10.6	6	12.7799	6.6	11.2	70.2	19.4	16	11.7	10																		22	15.1561
	31.4	19.172	9.4	26.5308	19.5	26.1729	22	15			14.0028	27	10.3	28.7	19.1	9.83059	9.8	16	12.9	18	11.931	8.2	9.2	5.7	19.6	16	11.4	11																		31.4	19.172
	8	15.9455	23.8	27.6598	10.9	19.2363	13	16			17.7293	22	10.8	11.9	26.4	10.387	24.2	17	35.4	16	15.291	8.7	28.6	8.6	20	17	21.2	15																		8	15.9455
	15.9	11.6811	9.7	32.6402	11.6	16.4706	28	16			17.3644	6	28.2	12.5	56.2	11.3428	18.6	17	13.5	23	24.5391	9.2	20.6	10.7	11.7	17	14.9	10																		15.9	11.6811
	8	10.2615	17.9	39.8728	9.6	22.6624	12	16			12.445	32	22.5	41.5	12.8	12.5387	23	17	17.4	30	24.5781	9.6	29	14.1	13.2	17	24.9	16																		8	10.2615
	30.2	12.9324	10.9	51.8983	16.1	26.2335	10	17			13.0136	23	10.3	8.4	18.1	13.6276	12.4	17	18.9	26	29.4436	10.2	26.9	14.2	17.3	17	12.1	8																		30.2	12.9324
	13.9	16.8034	14.9	41.6608	8	23.9846	15	17			11.0172	28	13.4	16.5	11.7	13.7303	25.1	17	22.5	25	24.8959	11.7	17.3	14.9	14.2	18	13.8	30																		13.9	16.8034
	9.4	18.3893	8	25.9054	8	9.94123	28	17			24.4836	16	9.9	29.1	8	13.8535	18.6	17	16.5	17	15.194	12.1	27.5	15.9	18.5	19	10.2	22																		9.4	18.3893
	11.1	19.7065	23.2	20.5426	19.6	21.7762	11	18			7.44943	9	25.8	35.5	8	14.155	12.8	18	15.3	18	12.391	12.4	13.3	16.4	24.8	19	7.5	10																		11.1	19.7065
	8	29.1063	15	15.3218	19.1	25.0011	12	18			23.8529	18	18.9	10.6	13.7	14.8984	18.3	18	9.5	27	28.1444	12.6	12.4	21.3	19.5	20	13.9	11																		8	29.1063
	16.3	29.1992	24	18.0618	22.5	11.0396	51	19			14.3159	11	8	11.4	16.4	15.0901	19.2	18	30.1	36	16.9733	12.8	23.3	21.7	30.1	20	10.2	14																		16.3	29.1992
	12.7	16.5953	27.7	18.7341	11.9	43.3686	21	19			17.7116	23	90.5	18.4	21	15.151	8	18	10.9	36	15.521	13.5	20.4	22.1	32.4	21	17.8	11																		12.7	16.5953
	9.9	12.7703	11.2	18.2285	8	19.7064	13	19			18.323	21	8	20.6	14.9	15.1742	38.6	18	20.8	17	33.8369	13.9	18.7	22.6	12.6	24	23.5	25																		9.9	12.7703
	8	25.6322	27.1	17.5627	8	21.0505	21	19			15.9809	16	24.6	24.3	20.5	16.0718	21.9	18	20.6	23	34.4704	14.8	19.5	23.6	26.1	24	28.5	20																		8	25.6322
	12.8	15.2403	30.7	12.2803	19.2	39.4371	24	20			11.2822	33	17	24.7	8	17.1339	15.8	19	18.9	22	20.6522	14.9	21.9	24	19.5	26	18.4	11																		12.8	15.2403
	29.5	16.2645	23.5	17.6607	23	11.1369	6.2	20			11.9496	28	26.2	29.9	24.5	21.7333	18.5	19	21.3	22	26.9345	15	32.1	24.5	30.3	26	17.7	23																		29.5	16.2645
	15.8	16.6545	27.2	25.5023	8	8.06105	19.1	20			17.0648	59	9.9	9.1	34.7	22.7875	36.2	19	9.8	17	16.9073	15.2	10	31.1	14.7	27	17.7	19																		15.8	16.6545
	15.5	23.6636	14	12.1578	15.9	7.55055	26.6	20			13.2011	34	20.3	11.3	14.9	22.865	26.6	20	26.3	34	22.4029	15.2	17	32.4	13.6	28	12.2	19																		15.5	23.6636
	9.1	23.4069	21.7	25.1009	14.5	16.1712	10.6	20			24.6868	19	35.5	12.5	19.3	22.9065	30.2	20	13.5	40	20.2769	15.3	67.1	35.5	27.4	28	31.6	23																		9.1	23.4069
	13.3	9.58461	22.1	10.9401	26.4	19.5531	17	20			10.1872	21	20.3	14.6	13.1	23.0696	10.5	21	12.9	12	13.3438	15.9	34.3	43.6	46.6	34	15.1	25																		13.3	9.58461
	23.7	16.1541	13	31.7357	14.5	10.309	25.1	20			16.7759	17	14.8	18.4	14.2	24.7234	21	21	13.9	46	10.3645	16.1	29.1	44.7	12.6	36	33.1	17																		23.7	16.1541
	23.3	11.5303	8	45.9943	30	40.2716	10.6	20			12.7136	26	13.7	9.8	8	24.7289	12.8	21	13.1	17	49.4148	16.4	13.2	64.6	21	44	11.1	14																		23.3	11.5303
	25.7	9.96318	25.8	20.3829	13	22.0675	14.1	20			17.3843	17	40.7	12.8	13	24.7755	19.4	22	21.5	22	19.1456	17.1	14.5	8.5	13.5	48	18.8	25																		25.7	9.96318
	23.8	27.7433	16.4	30.0505	8	25.1102	23.1	21			16.8094	15	8	14.4	12.6	25.1806	37.8	23	18.5	26	23.5666	17.6	47.8	16.3	14.1	48	23.4	11																		23.8	27.7433
	12.7	20.4541	19.7	13	22.9	11.057	22.1	21			12.8385	15	21.3	20.4	20.1	25.7652	20.7	24	18.7	31	26.8844	17.9	25.4	16.4	20.3	48.6	22.3	9																		12.7	20.4541
	10.9	10.8541	12.9	14	8	11.6203	11	21			16.3037	16	14	21.4	13	45.0441	29	24	14.3	25	23.0286	18	21.4	18.2	12.1	12.5	14.4	12																		10.9	10.8541
	18.4	21.315	15.2	14	9.3	35.3042	13.3	21			23.4201	17	20.4	23.1	14.2	10.6214	24.4	25	21.4	10	31.5571	18.1	16.9	21.2	10.4	17.7	18.2	22																		18.4	21.315
	24.3	6.91708	9.6	15	12.4	17.4462	12.1	21			20.7454	12	15.3	32.8	15.2	13.2147	9.3	25	22.8	22	17.5423	18.6	13.6	22.9	19.7	13.9	13.3	21																		24.3	6.91708
	8	17.0968	17.6	15	23.8	19.8881	10	21			11	30	19.2	19.5	8	14.9509	26.4	26	8	8	16.1099	18.6	28.9	33.5	20.4	25.8	17.9	24																		8	17.0968
	14	13.8486	37.1	19	23.5	18.2233	12.5	21			18	46	14.7	22.5	17.4	15.6359	13.8	27	33.8	12	10.8449	18.9	15.6	38.8	13.3	34.4	26.3	15																		14	13.8486
	10.3	19.7408	12.7	21	15.8	37.1386	32.3	21			15	14	22.8	22.9	15.6	16.4519	11.7	28	17.6	13	18.7017	18.9	16.6	7.9	14.4	27.2	15.7	12																		10.3	19.7408
	17.5	25.4974	18	22	10.6	12.1732	30.1	22			6	14	11.8	23.9	8	17.5053	28.8	28	8	15	34.0526	19	19.1	13.1	15.7	32.7	11.7	18																		17.5	25.4974
	8	12.4622	18	24	9.6	27.2916	14	22			28	20	24.3	25.3	10.2	18.3675	19.3	29	22	21	19.6876	19.7	9.1	16.1	42.6	8.8	18.8	25																		8	12.4622
	17.7	16.6586	14.2	26	14.7	17.2359	10.7	23			15	18	18.1	29.1	34.5	19.9011	25.5	29	10.9	11	45.1353	19.8	11.7	18	28.8	17.5	20.2	12																		17.7	16.6586
	16	25.0552	10.6	26	37.8	14.7573	12.2	23			20	17	12.6	16.4	15.3	20.9734	15.2	29	9.6	26	23.6941	19.9	30.4	18	17.7	14.5	29.4	29																		16	25.0552
	17.9	22.1194	24.8	28	12.4	41.3395	10.9	24			9	6.20685	18.4	16.9	12.2	25.851	12.1	29	25.5	7	12.1885	20	32.1	18.1	35.6	26.2	28.6	12																		17.9	22.1194
	11.3	20.8498	19.8	30	12.4	32.4444	17.8	24			11	7.08131	18	17.5	24.1	26.0852	18.4	30	16.6	16	18.3911	20.2	136	19.4	27.4	18.5	18.7	14																		11.3	20.8498
	9.5	19.921	11.5	6	17	13.8309	11.8	25			21	8.26441	36.3	20	16.1	26.3129	9.7	31	28.5	17	14.606	20.3	8	20.3	24.3	18.7	13.6	17																		9.5	19.921
	11.2	28.0903	12.2	15	14	11.9146	6.9	25			14	8.52951	12.2	21.2	27	28.0254	18.2	32	10.3	33	27.2501	20.6	18.8	21.3	14.2	37.4	12.2	13																		11.2	28.0903
	12.5	17.4091	24.1	17	12.4	13.189	20.4	25			20	8.75926	18.1	23.1	8	29.8755	16	35	10.1	13	22.8	20.6	16.6	22.4	10.9	25.4	20.8	13																		12.5	17.4091
	9.7	24.4816	28.4	18	14.8	16.3817	19.7	26			5	8.77567	9.3	9.1	24.3	29.9023	85.7	39	14.2	19	18.3	20.7	37.9	25.9	13	8.5	18	13																		9.7	24.4816
	10.7	25.0334	16.4	21	9.4	30.8205	9.4	27			11	9.24661	21.6	14.4	12.1	44.117	9.8	42	16.4	14	8.7	21	15.9	27.8	50.8	34.7	14.4	12																		10.7	25.0334
	10.9	17.6205	10.1	21	8	16.8388	21.2	27			12	9.43777	12.8	17	28.5	9.71508	11.8	69	19.6	29	14.6	21.6	14.2	42.8	16.8	17.1	13.9	15																		10.9	17.6205
	9.4	31.13	15.5	22	10.6	26.8377	21.7	27			13	9.45082	22.5	18.7	13.9	11.0118	17.4	5.8	16.1	13	38.7	21.8	10.1	9.9	45.1	17.4	17	31																		9.4	31.13
	15.9	19.3698	11.5	22	17.4	29.597	19.3	28			18	9.88676	11	20	13.3	11.392	8	8.7	14.3	23	9.2	22	18.1	10.8	53.1	36.8	18.7	12																		15.9	19.3698
	11.6	12.9719	22.9	22	19.1	19.3341	16.8	28			22	9.91735	10.3	21.2	51.2	13.7533	29.7	9.4	24.9	25	17.4	22.6	29.6	12.3	23.7	34.5	13.1	17																		11.6	12.9719
	11.7	19.6743	22.8	24	15.5	26.4492	12.4	29			17	9.9489	32.7	25.2	16.3	15.0741	20.9	10.5	9	27	30.8	23.2	17.6	12.5	31.4	67.9	20.8	17																		11.7	19.6743
	22.4	16.9073	20.4	18	8	19.0573	35.8	30			18	9.98227	11.2	38.2	9	16.8308	12.7	11.2	14.1	21	16.2	23.5	27.4	15.4	15.7	25.3	20.2	21																		22.4	16.9073
	16.4	11.7627	13	21	37.6	23.2114	7.6	30			20	10.2161	20.8	15.1	11.7	21.8323	25.5	12	25.6	18	19.6	23.9	19.9	15.7	18.3	14.4	16.3	17																		16.4	11.7627
	17	20.1686	12.4	21	14.5	51.6646	7.2	32			8	10.3653	11.9	19.8	17.4	22.0096	21.2	12	12.8	27	12.8	24	25.6	17.4	24.2	10.1	23.2	14																		17	20.1686
	11.8	23.1201	15.8	32	18.2	21.3952	32.2	32			9	10.7312	17.6	33.6	23.4	24.5138	8	12.1	17.9	33	16.3	24.2	13	19.5	14.4	89.3	18.3	23																		11.8	23.1201
	13.8	34.9543	9.8	30	16.3	15.3442	26	33			16	11.0872	14.2	39.4	25.3	24.6447	17	12.7	18.8	15	39	25	21.4	20.9	14.7	9.9	8	18																		13.8	34.9543
	11.7	12.4976	31.2	24	14.8	45.7702	16.5	35			23	11.2617	30.9	9	34.6	25.5661	30.8	12.8	13.1	14	16.4	25.6	33.9	21	14.2	37.4	12.7	28																		11.7	12.4976
	15.4	17.464	12.9	21	15.9	25.8954	13.4	36			14	11.4238	9.1	16.9	8	25.7229	8	13.4	13.9	60	11.9	25.6	8	21.9	24.1	11.6	11.6	20																		15.4	17.464
	8	9.14317	37.6	20	22.2	8.97777	11.8	37			18	11.499	10.6	17.3	16.3	26.5587	24.8	14.6	24.1	15	15.7	26.3	11.3	22	11.2	16.1	15.7	20																		8	9.14317
	15.9	13.055	34.4	23	13.1	12.9041	10.4	38			32	11.985	11.1	18.5	26.2	26.7631	47.8	15.4	10.2	29	16.9	27.2	9.9	24.5	18.8	35.4	21.4	9																		15.9	13.055
	13.7	20.9964	12.9	12	24.4	9.97303	7.9	39			15	12.1795	17.3	19.1	15.1	28.845	12.3	15.4	39.9	18	15.1	28	23	26.4	40.5	18.5	16.3	22																		13.7	20.9964
	15.1	25.867	26	16	8	8.35929	22	40			21	12.2343	22.2	24.1	8	33.1447	8	16.1	31	21	10.6	29.3	14.1	29.7	15.3	22.6	13.7	55																		15.1	25.867
	8	16.1927	24.1	9	19.5	12.5748	8	40			17	12.3089	43	60.3	11.7	48.7614	23.5	16.5	8	14	16	29.7	9.2	31.6	15.5	16	10.6	18																		8	16.1927
	25.1	13.6284	12.2	19	12.2	22.5413	20.4	44			13	12.5486	17.9	14.6	8	9.02811	18	16.9	18.7	33	18.3	30.7	30.4	31.9	17.9	15.2	20.5	19																		25.1	13.6284
	40.7	17.5031	30.9	26	14.2	26.3292	15.4	82			14	12.5725	16.9	14.9	17.5	9.47523	17.2	17	12.2	19	24.9	31	19.4	32.3	13.5	40.2	8	21																		40.7	17.5031
	13.8	20.2423	18.5	17	18.3	23.1613	36.6	14			14	12.9641	18.3	16.2	17.8	12.3729	12.2	17.2	16.4	10	18.8	31.2	15.5	33.7	12.3	42	12.3	20																		13.8	20.2423
	12.7	31.9198	10.8	19	25.9	18.5467	10.5	15			15	13.1012	12.1	16.2	22	14.2652	9.1	17.3	14.4	21	13.6	31.2	17.5	35.3	9.1	37.5	14.2	12																		12.7	31.9198
	14.4	12.4471	9	21	16.3	17.2005	18	14			14	13.2935	24.6	17.4	53.2	17.5608	15.9	17.6	8	14	28.2	31.4	31.9	36.6	9.2	33	24.4	9																		14.4	12.4471
	10.5	12.6609	17.5	20	14.6	15.1658	27	32			15	13.3961	24.2	21.8	15.7	17.6538	10.2	17.7	8	11	16.8	31.7	11.8	38.8	9.2	26.6	19.7	15																		10.5	12.6609
	8	27.9917	13.5	14	16.5	13.6838	11.4	8			15	13.6951	11.4	34.9	22.8	18.1544	16.7	17.8	25.4	33	10.7	32.4	33.5	10	9.4	14.1	10.7	10																		8	27.9917
	11.4	10.5408	8	18	23.9	6.03178	7.6	17			8	13.7461	31.5	14.8	11.7	18.3127	18.5	17.9	16.5	19	15	32.8	16.4	10.7	9.5	22.1	28.7	11																		11.4	10.5408
	12.3	27.5673	11.9	15	13.1	16.3601	20.1	16			16	13.8098	18.5	16	13	18.6602	14	18.9	15	14	18.7	33.5	30.3	14.9	10	9.7	17.6	17																		12.3	27.5673
	13.2	19.0019	16.2	13	14.7	20.8855	15.8	16			5	13.8724	22.1	26.4	18.8	20.4937	8	18.9	11	27	47.3	33.6	10.7	16	10	35.9	24.6	16																		13.2	19.0019
	9.9	15.249	12.6	21	23	17.0612	13.9	18			20	14.0519	37.4	28.8	15.9	20.7207	14.7	19.5	15.2	13	14.5	33.7	20.1	16.5	10.2	35	13.8	12																		9.9	15.249
	9.5	9.58439	18	22	9.9	14.9849	22.4	25			9	14.0663	14.1	13.8	15.4	22.7038	18.1	19.5	13.3	25	35.6	34.5	8	18.2	10.3	15.7	11.8	14																		9.5	9.58439
	10.8	29.532	12.8	21	25.6	10.1169	27.3	16			12	14.2075	12.7	15.9	18.5	22.7924	25.9	19.9	9.2	26	42.7	34.9	12.4	18.4	10.3	27.8	8	11																		10.8	29.532
	25.9	12.6009	23.4	11	11	22.6308	12.8	18			39	14.2193	12.4	17	23.6	25.2831	8	20.3	17.3	31	20.4	34.9	12.9	19.6	10.4	12.3	60.8	17																		25.9	12.6009
	26.4	27.8162	13.7	14	22.6	15.0025	11.8	32			16	14.4	22.8	17.9	14	26.6702	17.1	20.6	13.7	15	15.3	35.2	22.2	23.7	10.7	18.5	15.7	12																		26.4	27.8162
	24.7	18.2503	31	15	12.2	32.3793	19.7	29			13	14.5029	15.9	15.4	21.9	32.2941	13.8	20.6	8	17	23.5	36.6	11.5	25.7	10.7	31.8	27.4	20																		24.7	18.2503
	24.7	16.2923	24.5	34	16	32.1175	11.1	26			23	14.5049	21.1	18.1	13	32.8807	17.3	20.8	15.2	23	23.4	36.7	13.4	29.7	10.8	17.5	20.7	20																		24.7	16.2923
	8	12.3327	8	17	42.7	15.512	34	27			11	14.7277	8	30.2	17.3	9.59716	16.6	21.4	12	21	20.3	37.9	13.1	60.8	10.9	27.5	23.7	24																		8	12.3327
	20.6	16.8395	22.5	16	21.2	19.7228	17.1	23			22	14.9539	19.1	51.5	19.3	10.1519	8	22.2	23.4	10	32.7	39.3	12.8	8.4	11	31.2	21	34																		20.6	16.8395
	11	25.9263	19.2	24	9.6	25.5263	23.1	18			22	14.9612	14	15.3	45.9	10.388	38.6	22.4	18.7	14	15.1	43.5	15.2	9.9	11	21.7	9.9	14																		11	25.9263
	17.3	10.3207	18.7	13	15.3	11.7021	14.4	16			18	15.012	30.5	15.8	40.7	11.6158	22.1	22.6	11.2	27	15.8	45.2	30.2	11.9	11.1	14.2	20.1	10																		17.3	10.3207
	8	19.4801	21.7	16	19.2	41.9926	50.9	14			17	15.0333	13.2	15.8	18.9	11.6749	14.7	23.2	15.2	30	10.1	49.1	18.1	13.5	11.2	31.5	15.2	14																		8	19.4801
	13.1	16.9885	20.9	13	16.9	13.9957	15.4	22			19	15.0834	20.3	16.7	23.7	11.8106	11.6	24.3	24.3	36	9.6	50	32.8	14.7	11.2	47.8	10.6	21																		13.1	16.9885
	14.7	27.1948	11.6	18	29.7	22.4831	19.2	32			18	15.2388	26.7	16.7	18.9	12.0489	8	25.8	25.9	19	19.1	58.3	13.6	14.7	11.2	15	18	20																		14.7	27.1948
	11.6	13.1765	21.6	26	48.6	18.1167	30	22			13	15.2839	19.6	20.2	18	12.0666	20.6	27.1	9.3	36	12	66.5	16.9	15.4	11.3	9.2	11.8	17																		11.6	13.1765
	12.6	20.8276	21.2	27	30.1	28.0688	8.7	32			18	15.8809	8	20.4	32.7	12.1898	9.9	28	12.8	19	12.1	83.9	15.5	16.1	11.4	47.5	12.4	24																		12.6	20.8276
	17.5	15.8179	37.1	21	48.9	20.7469	15.5	22			30	15.9105	17.2	14.4	13.1	12.5142	11.7	30	15.9	15	14.7	85.3	10.8	17.4	11.9	15.6	34.9	25																		17.5	15.8179
	18.5	21.1108	25.9	15	24.1	21.524	9.5	32			7	16.1081	20.2	31.4	13.4	12.6395	11	30.9	15.7	30	14.9	98.9	15.3	18.6	12	18.3	14.3	19																		18.5	21.1108
	11	8.67085	30.7	13	16.9	20.0482	8.4	25			9	16.131	24.4	13.6	20	12.7326	14.1	30.9	47	23	29	8	9.3	20.2	12.1	18.1	11.8	19																		11	8.67085
	16.1	8.1863	18.8	33	14	15.362	17.4	15			13.2	16.2386	25.5	16.4	15	13.5503	14.3	31.6	10.9	10	13.2	10	27.5	21.1	12.1	13	18.6	21																		16.1	8.1863
	26.1	18.9343	10.9	49	28.3	14.8131	15.7	16			11	16.9315	11.5	17.6	17.9	14.0657	18.8	31.9	28	14	31.5	12	16.1	23.6	12.1	29.9	19.3	12																		26.1	18.9343
	12.3	18.5193	19.9	8	22.9	11.2665	14.5	10			10.7	17.0208	36.9	20.7	15.8	14.4073	18.5	32	11.2	31	27.1	12	10.5	28.4	12.5	26.4	24.1	11																		12.3	18.5193
	14.5	18.534	34	9	8	8.76311	10.3	22			18.3	17.1801	11.2	7.3	19.8	15.0494	8	35.6	23.5	20	19.2	15	12.2	28.5	12.5	19.6	24	21																		14.5	18.534
	22.5	20.7495	12.4	11	9.6	11.8752	10.4	16			10.9	17.3546	9.9	14.2	9.2	15.1113	13.3	45.3	21	20	11.7	16	23.9	28.8	12.6	7	14.1	20																		22.5	20.7495
	16.6	14.07	17.3	11	10.5	22.6978	15.3	16			10.7	17.4349	18.2	9.8	21.3	15.162	17.8	50.7	25.1	11	16.7	17	33.6	28.9	12.8	28.2	15	18																		16.6	14.07
	10.8	39.2815	17.4	14	25.7	22.6321	17.3	21			11.5	17.7776	24.9	12.1	30.8	16.2061	20.9	63.5	25.7	17	30.3	18	16	29	12.8	34.2	17.9	15																		10.8	39.2815
	26	18.7936	34.7	15	19.5	8.04493	13.8	13			17.6	17.8059	10.9	15.6	30.6	16.3866	17.7	7.5	8	34	17.1	18	9.2	31.1	12.9	22.6	25.3	16																		26	18.7936
	12.9	14.7911	30	15	11	19.2315	20.6	14			13.2	18.1415	15.5	26.5	23.4	18.3451	13.1	7.6	12.6	48	8.2	19	16.7	38.7	13	11.7	10.3	20																		12.9	14.7911
	15.3	14.6203	17.9	16	15.7	15.6109	19.6	17			12.9	18.1902	10	32.7	15.7	19.4869	24.1	8.4	19.6	14	14.6	19	13	59.1	13.1	31.5	9.8	15																		15.3	14.6203
	11.9	16.9131	19.1	16	16.5	19.1786	9.7	43			14.7	18.3453	13.1	54.6	20.2	19.7443	11.2	9.1	42.2	53	25.1	19	40.7	73.7	13.2	30.9	12.3	21																		11.9	16.9131
	19.8	10.3929	13.2	18	27.3	24.8492	14.7	14			6.6	18.6575	17	23	30.8	19.7711	17.7	9.3	8	29	9.7	21	19.6	86.6	13.2	45.3	22	16																		19.8	10.3929
	9.6	18.1441	8	18	13.5	22.9534	21	23			11	18.9406	22.6	35	11.9	20.6668	9.8	9.7	26.9	11	14.5	21	15.5	7.3	13.2	61.3	10.6	23																		9.6	18.1441
	13.4	18.9599	31.6	19	14.3	20.7995	14	21			8.3	19.0276	29.6	18	30.4	21.8934	15	9.7	24.3	14	8.6	21	17.5	8.8	13.3	18.2	15.5	17																		13.4	18.9599
	34.8	15.925	18.7	20	12.6	10.2932	13.2	19			27	19.1964	18.1	26	18.6	22.5273	22.5	10.6	26	9	20.5	22	12.7	14.2	13.4	10.8	8	20																		34.8	15.925
	13.4	27.639	26.6	25	18.6	14.6431	11	28			7.4	19.2241	12.9	20	17.3	22.543	31.8	11.7	28.3	27	9.1	23	10.5	15.6	13.6	29.5	21.5	16																		13.4	27.639
	12.2	17.3893	13.8	32	44.7	20.1375	10.4	17			21.5	19.3553	24.8	52	18.2	24.3406	18.3	11.8	14.5	24	37.4	26	22.4	15.6	13.9	43.7	12.1	19																		12.2	17.3893
	17.3	10.2809	15.4	33	13.5	30.2743	24.3	16			15.8	19.7257	16.9	14	17.3	24.6366	10.9	12.3	14.3	36	24.6	28	14.4	15.8	14.2	20.1	14.9	32																		17.3	10.2809
	22.2	31.5115	13.2	34	37.9	25.1283	14.4	24			24.7	19.9522	11.6	12	20.6	25.5319	19.2	12.5	11.2	30	15.5	28	14	18.4	14.2	28.2	12.7	15																		22.2	31.5115
	58.6	11.3333	12.8	38	14.5	9.78627	23.3	13			9.4	19.9692	11.7	38	9.3	26.4673	25.1	12.8	19.2	23	78.7	28	13.7	21.2	14.6	13.6	15	14																		58.6	11.3333
	20	14.7967	34.5	55	33.4	13.5019	14.2	26			13.2	20.0725	16.3	22	8	28.4856	14.7	14.2	30.8	12	28	30	29.8	21.3	14.6	17.1	10.2	16																		20	14.7967
	23.9	6.481	23.9	9	12.3	13.8289	15	30			6.8	20.1821	13.9	25	27.6	29.1089	10.7	15.6	14.9	14	29	31	48.8	21.9	14.6	17.4	21.2	28																		23.9	6.481
	12.6	18.3583	23.8	10	34.1	15.7127	16.1	15			17.9	20.32	77.2	23	33.4	31.5418	14.5	17.4	29.7	20	14.4	32	12.2	22.3	14.7	9.5	14.7	12																		12.6	18.3583
	11.9	12.8267	27	11	40.8	17.7594	20	29			16.8	20.4872	11.4	43	11.8	39.7358	18.6	17.5	8	29	25.3	36	8	22.5	14.7	29	15.9	17																		11.9	12.8267
	17.1	15.5452	18.7	12	14.1	19.5898	30.5	10			24.9	20.5601	26.7	18	23.3	11.5049	8	19.3	10.1	25	23.1	39	8	24.1	14.9	49.5	11.4	17																		17.1	15.5452
	10.1	9.21967	8	12	20.5	41.9011	29.9	27			8.3	20.8517	18.4	50	10.9	12.3212	22.7	20	11	41	19.3	39	15	24.6	15	24.5	8	16																		10.1	9.21967
	9.4	18.7516	18.3	14	27.6	15.1675	25.4	13			10.4	20.9472	12.8	25	16.1	14.4554	8	20.1	21.9	9	16.2	41	12.9	27.3	15.1	35	26.1	14																		9.4	18.7516
	23.8	12.3514	19.1	15	15.7	17.0863	17.6	11			7	21.0926	43.9	12	20.1	15.4354	19.5	20.5	11.2	26	17.1	41	13.2	30.2	15.2	30.2	23.1	14																		23.8	12.3514
	18	52.254	8	16	33	21.6629	25.7	20			6.3	21.0972	22.5	29	14.1	16.1032	16.5	20.6	8	7.78219	28.7	43	26.6	32.1	15.3	18.4	17.3	26																		18	52.254
	13.5	12.2087	14	20	15.9	11.6589	39.5	15			16.4	21.4833	8	17	17.8	18.3476	13.9	21.2	15.3	7.81373	19.4	63	10.8	41.3	15.4	18.1	21.4	12																		13.5	12.2087
	12.7	6.40277	22.7	20	20.3	13.2283	16.7	19			5.2	21.5854	25.6	24	15.2	19.3643	13.7	21.2	29.7	8.27569	10	72.8439	10.3	44.3	15.5	29.9	18.8	23																		12.7	6.40277
	20	13.3951	16.6	23	8	13.9889	22	14			12.8	21.6816	26.5	36	15.9	38.3677	10.9	22.1	11.6	8.59515	18.2	32.7017	23	51.1	15.6	23.5	21.5	18																		20	13.3951
	10.3	13.5836	14.9	23	21.4	14.3574	20.2	39			13.9	21.7039	8	34	20.5	40.4707	17.7	23.1	12.4	8.63386	18.4	18.0646	36.5	52.4	15.6	46.5	13.8	41																		10.3	13.5836
	25.4	26.6078	19.6	24	19.7	17.7312	34.1	26			21.4	22.1903	26.4	25	13.7	10.119	24.9	24.1	13.1	9.4388	25.8	13.6655	17.6	8.3	15.6	12.7	19.3	11																		25.4	26.6078
	13.2	14.9024	26.4	27	29.6	18.7285	60.5	23			12.7	22.2762	36.4	27	14.8	10.2524	21.9	24.1	122.7	9.44324	29.1	21.8433	18	12.1	15.6	17.1	19.7	13																		13.2	14.9024
	12.3	11.7311	15.2	28	15.5	30.7202	30.9	38			14	22.3183	15.9	24	14.5	11.3054	21.7	24.3	14.8	9.7185	28.7	14.7211	21.9	15.5	15.7	19.7	12	14																		12.3	11.7311
	15.6	14.6872	28.6	30	17.5	9.27896	12	20			9.6	22.4891	9.5	22	18.4	12.1435	17.2	24.7	14.9	9.79387	18.4	40.5689	11.3	16.6	15.7	32.7	20.3	11																		15.6	14.6872
	14.5	17.0879	11.2	33	14.5	12.1088	10.6	18			9.3	22.7446	13.9	29	8	14.5013	13.8	24.9	8	9.87809	18.8	19.229	8	17	15.7	17	16.5	32																		14.5	17.0879
	12.9	11.0462	10	33	20.6	14.8859	12.2	18			8	23.0832	14.5	18	15.9	14.6216	23.9	25.3	14	10.1409	10.9	18.9665	32.8	18	15.8	10.8	14.7	30																		12.9	11.0462
	16.2	10.5655	16.8	37	14.7	15.7331	13	44			8	23.5866	8	32	42	15.2644	19.2	25.4	12.3	10.1991	11	18.0906	19.8	19.1	15.9	19	11.6	16																		16.2	10.5655
	20.6	15.2657	17.1	43	31.9	16.2687	17.2	39			8	24.0521	11.3	14	11.3	17.2297	15	25.5	25.3	10.2893	31.6	26.7097	14.4	19.8	16.1	43.8	18.5	10																		20.6	15.2657
	32.3	13.647	9.3	10	11.8	16.6753	24.4	22			17.1	24.2173	27.7	30	17.4	18.5883	11.7	25.8	18.9	10.3526	21.3	24.6297	17	20	16.2	17.5	12.8	15																		32.3	13.647
	13.8	9.10299	16.8	10	35.5	20.8111	17.5	20			8	24.8834	12.7	36	14	19.1357	28	26.4	8	10.4298	17.8	15.5978	20.6	21.5	16.3	15.2	10.3	18																		13.8	9.10299
	25.5	29.1788	9.8	12	24.7	22.4266	20.8	30			11.1	25.076	21.4	16	14.1	19.7789	21.4	26.9	23.5	10.6737	9.6	10.6694	11.7	21.7	16.3	16.4	17.3	14																		25.5	29.1788
	20.9	11.0443	12.4	12	29.9	22.5781	8.5	10			17.2	25.7277	9.7	27	9.8	23.7822	15.3	29.5	13.5	10.6995	43.6	35.5408	65	23.6	16.3	14.4	20.4	9																		20.9	11.0443
	11.2	15.5544	18.7	12	11	25.6297	20.7	16			8	26.0724	98	20	30	29.1184	9.1	32.1	20.7	10.9223	34.9	30.102	9	23.7	16.5	13.6	17.5	22																		11.2	15.5544
	20	21.2686	15.8	12	11.4	30.5323	7.9	15			20.1	26.7072	32.6	33	28.3	9.02467	14.7	34.4	14.3	10.9804	28.7	12	35.9	24.7	16.5	67.9	12.3	18																		20	21.2686
	18.7	16.0691	9.4	13	10.5	37.3803	11.5	13			13.6	29.9643	11.5	19	13	12.0299	17.7	34.8	14	11.0192	38.9	13	23.5	33.5	16.5	27.2	20.1	19																		18.7	16.0691
	13.9	12.4734	21	13	12.6	10.1314	12.2	18			17.5	30.2146	18.5	15	8	12.3223	30.9	37	8	11.2468	22.7	14	16.1	53	16.6	22.5	23.1	11																		13.9	12.4734
	9.8	20.4188	8	13	11.5	16.2254	15.9	13			10	31.0609	21.9	11	29.2	12.857	23.8	46.2	18.1	11.3018	48.6	16	10	56.4	16.7	12.6	30.5	9																		9.8	20.4188
	8	27.6694	13.3	13	32.1	19.1566	10.7	17			10.8	31.5374	25.2	28	14	13.8817	12.3	50.3	8	11.4256	32.4	16	10.1	95.7	16.7	11.1	18.2	12																		8	27.6694
	12.3	28.0382	13.7	14	8	10.5517	15.2	13			21.3	32.1897	18.4	27	15.4	15.0648	11.9	63.5	23.5	11.4821	25.7	18	15.7	9.1	16.7	35.4	28.1017	14																		12.3	28.0382
	34.2	25.0167	17.1	14	16.7	13.7073	25.5	25			10.6	32.8897	10.2	16	34.6	16.8634	11.6	7	11.3	11.5391	24.7	19	12.9	12	16.9	20.7	9.95982	19																		34.2	25.0167
	17.3	24.5672	15	15	19.4	14.0114	31.7	18			19.3	35.0006	22.8	15	12.8	18.099	8	11	18.3	11.5489	14.8	19	8	17.2	16.9	23.5	12.7247	15																		17.3	24.5672
	8	9.26937	24.4	15	14.7	14.2949	21.2	20			9.7	35.5896	16.9	20	37.5	18.4773	25.2	12	10.5	11.8203	13.6	20	17.3	23.5	17.1	25.9	13.0486	21																		8	9.26937
	15.5	19.1644	19.2	15	9.5	18.8046	23.6	16			15.9	35.9263	10	17	19.3	20.9583	27.4	12	10.5	12.0662	27.3	22	24.8	13.3	17.1	33.4	28.0688	17																		15.5	19.1644
	20.3	14.6983	19.1	15	21.4	20.8416	11.6	20			44.5	37.2325	15.8	37	31	22.4067	26.2	12	12.5	12.1242	17	22	19.9	16.4	17.2	17.5	33.0429	25																		20.3	14.6983
	10.2	9.60156	10.6	15	17.8	25.859	14.6	17			10.7	37.3107	16.5	22	11.9	24.2717	26.6	14	20.8	12.3592	28.2	22	37.2	16.6	17.2	48.9	7.80979	21																		10.2	9.60156
	22.8	13.9173	20.9	16	12.1	26.539	18.9	37			16.7	74.1285	31.9	8	16.7	33.0775	29.5	16	12.9	12.428	13.8	26	52.9	17.2	17.2	18.7	12.9027	9																		22.8	13.9173
	9	10.8609	16.8	16	12.2	12.5444	14.1	15			8	9	8	15	15.3	35.1956	22.7	16	40	12.5706	15.5	27	18.9	18.1	17.3	48.5	17.8526	17																		9	10.8609
	31.1	33.1278	15	16	36.8	13.7656	18.3	24			19.5	10	19.2	29	23.8	9.67434	10.3	16	10.5	12.5978	31.5	28	13.4	18.8	17.3	24	15.3729	16																		31.1	33.1278
	9.2	13.1634	20.3	16	21.3	13.9862	10.1	29			20.3	11	24.8	31	26.9	11.2287	18.6	17	11.7	12.6525	12.3	30	16.5	19.3	17.4	38.3	17.863	13																		9.2	13.1634
	10	15.1694	26.8	16	16.1	14.1843	23.4	15			20.6	11	16.7	19	20.6	13.0114	22.8	17	42.8	12.8043	9.8	34	10	22	17.4	23	24.2284	11																		10	15.1694
	8	14.8468	38.5	16	8	20.5115	21.6	17			22.7	12	14	13	12.3	14.335	13.4	17	17.7	12.8119	24.9	41	33.4	35.2	17.5	32.7	12.0409	14																		8	14.8468
	12.9	16.4435	20	17	20.1	21.929	17.2	25			15.9	12	16	15	15.6	14.4733	17.1	18	21.6	12.8488	16.2	9	23.1	44	17.6	86.8	17.0778	15																		12.9	16.4435
	22.6	19.1535	9	18	9.2	26.272	20	25			17.5	12	19	24	8	16.0807	19.1	18	23.6	12.9221	12.7	11	12.6	45.9	17.6	32.9	31.4526	25																		22.6	19.1535
	10.5	16.8726	10.2	18	14.5	29.1952	16.4	23			33.7	12	8	32	14.8	16.17	13.9	18	10.2	12.9577	18.9	11	13.2	8.6	17.9	25.8	14.0259	15.1785																		10.5	16.8726
	28.2	14.8839	19	18	21.9	36.6982	20.8	17			30.5	13	18.8	18	21.4	17.174	11.2	19	44.4	13.0318	26.2	13	8	12.6	17.9	11.2	10.4209	21.2013																		28.2	14.8839
	11.6	48.6707	8	18	22.2	38.3263	20.4	34			17	13	15.2	18	36.2	19.7823	23	19	28	13.0941	23.6	13	16.7	13.5	18	34.8	18.7545	25.6831																		11.6	48.6707
	12.3	25.5058	19.6	19	11	9.53603	22.4	20			12.6	13	23	53	8	20.607	20.2	19	23.9	13.1358	18.4	15	14.9	15.6	18	43.7	0.198152	21.7277																		12.3	25.5058
	16.6	24.5354	13.5	20	18.6	12.4312	32.7	24.2			6.9	13	16.6	16	24.6	21.1296	13.9	19	24.8	13.4317	9.8	16	13	17.1	18	48.1	10.6664	11.4103																		16.6	24.5354
	19.6	14.4671	30.8	20	12.5	16.3825	11.5	30.9			8.8	14	19.6	11	28.9	22.6336	20.2	20	27.8	13.744	15.7	16	15.2	17.3	18	21.6	9.75752	18.7383																		19.6	14.4671
	20.4	14.7894	13.8	21	11.4	16.8474	24.4	21.2			13.1	14	16	21	13.3	23.7303	18.3	20	21.7	13.7555	8.2	17	18.3	20.2	18	36.8	12.9865	42.4693																		20.4	14.7894
	17.6	12.949	27.4177	21	14.7	16.9226	13.9	35.4			13.6	14	18.9	18	17.4	58.165	27.6	22	22	13.9475	33.1	17	17.7	20.2	18.1	26.9	23.1544	17.021																		17.6	12.949
	15.7	17.9309	19.6538	21	24.2	17.9071	8.2	9.2			21.6	15	18.6	20	8	8.02146	14.8	22	14.9	13.9859	32.4	18	39.1	23.4	18.1	20.7	17.0138	9.80475																		15.7	17.9309
	34.6	22.5961	23.1845	21	12.1	18.6487	16	22.7			10.7	15	8	21	16.1	11.8202	10.5	23	21.2	14.0804	19.6	18	23.2	26.8	18.2	27.6	16.1966	17.4894																		34.6	22.5961
	8	12.7255	11.3237	21	18.8	18.7919	24.7	31.6			12.3	15	25.3	15	45.7	13.2826	25.9	25	31.4	14.1041	29.1	21	20.5	37.8	18.2	26.3	23.8342	12.203																		8	12.7255
	13.5	22.5549	16.1713	21	11.1	20.7884	16.7	19.6			19.9	15	17.9	11	18.5	13.8065	12.3	25	16.5	14.1994	11.7	23	10.5	37.8	18.4	27.4	12.7475	6.94031																		13.5	22.5549
	19.8	28.575	21.9773	21	9.6	24.9944	6.8	53.1			7	15	84.5	15	20.6	14.6486	19.7	27	20.8	14.2721	29.3	25	44.5	17.5	18.4	18.6	27.4688	9.58345																		19.8	28.575
	11.6	15.2655	19.6932	22	19.2	25.9131	21	12.2			5.2	16	11.4	16	23	14.7265	12.7	31	18.5	14.3499	17.7	27	13.1	19.8	18.5	40.7	46.2549	11.3133																		11.6	15.2655
	17.6	27.5041	19.468	22	21.9	30.5695	20.7	51.7			15.4	16	19	31	13.9	15.2543	10.6	33	23.5	14.4828	13.6	28	16.2	21.1	18.5	33.9	23.3692	24.0539																		17.6	27.5041
	22	23.8164	15.0578	22	18.1	23.7185	22.8	24.9			10.2	16	8	24	10.6	15.8215	8	34	14.4	14.542	34.4	28	10.4	22.4	18.6	46.4	7.73923	24.0539																		22	23.8164
	14.4	13.9772	37.3538	23	36.9	15.1084	19.2	9.9			27	17	108.5	43	23.7	16.4205	23.8	35	12.6	14.7643	47.1	30	16.4	22.5	18.6	14.2	20.6459	17.8127																		14.4	13.9772
	15.8	30.1482	19.991	23	16.2	21.4012	13.9	13.4			14.7	17	21.5	12	21.3	17.0906	13	36	14.8	14.792	35.6	36	9.6	27.6	18.6	10	24.7338	16.0531																		15.8	30.1482
	11.9	13.2545	25.818	24	8	49.5034	28.8	65.6			14.3	18	9.6	8	13.3	17.1501	25.4	41	13.1	14.8485	18.5	37	33.1	28.3	18.7	27.1	16.2461	13.6332																		11.9	13.2545
	8	21.9	20.9093	24	13.2	12.2043	14.3	50.4			12.1	19	18.2	37	11.1	18.0761	29.6	43	8	14.945	26	30.5	31.2	29.4	18.7	15.5	11.9156	26.3109																		8	21.9
	14.9	16.6539	17.4967	27	69.2	15.0245	28.5	23.9			25.1	19	29.6	33	24.1	19.005	10	48	23.2	14.9565	30.1	31.9	8	35.7	18.7	15.3	19.5193	13.7654																		14.9	16.6539
	13.2	29.9739	13.2957	27	26	15.8596	13.8	14.2			7.3	19	34.3	25	9.4	19.0805	13.1	14.1291	17.9	14.9888	24.9	19.5	19.6	51.3	19.1	15.1	19.8998	25.1563																		13.2	29.9739
	12.8	9.8503	44.6363	27	8	17.0401	19	25.9			10.5	19	15.4	12	12.4	19.346	18.5	13.3335	11.6	15.0018	22.3	11.8	50.5	9.3	19.1	20.8	7.40596	19.9833																		12.8	9.8503
	13.4	15.9186	14.7236	29	18.9	21.1864	17.4	12.3			6.1	19	48.9	31	15.6	20.2484	8	17.8918	12.1	15.0155	13.2	47.3	26.2	12.5	19.7	20	10.5799	17.8897																		13.4	15.9186
	15.8	10.6199	24.4297	30	11.2	29.9672	44.7	19.6			11.8	19	22.8	18	19.3	20.4483	20.7	33.3695	27.7	15.0249	21.7	23.3	11.5	13	19.8	29.2	8.72271	11.3956																		15.8	10.6199
	13.2	15.3281	22.023	32	19.2	11.0292	23.3	17.6			23.8	20	20.9	22	26.3	20.8252	18.8	14.7659	22.6	15.029	22	16.2	14.3	15.5	19.8	17.2	14.3114	20.1357																		13.2	15.3281
	34.9	20.8864	7.18893	43	19.5	16.1768	19	29.4			9.7	21	8	14	19.4	21.3878	18.1	6.53696	35.7	15.0466	14.5	25.8	27.3	15.7	19.8	23.6	15.1314	10.8581																		34.9	20.8864
	14.7	17.6983	14.243	9	12.8	16.6193	42	37			7.2	22	15.2	12	28.4	24.9107	32.1	11.3173	36.7	15.0612	63	36.3	24.7	16.9	19.8	33.4	14.5348	31.282																		14.7	17.6983
	13.1	21.5937	11.9994	10	16.8	18.2361	17.1	31.7			16.4	23	16.8	32	20.3	27.0037	12.2	15.4412	10.8	15.0761	24.7	21.5	33.1	21.7	19.9	36.8	17.679	12.6658																		13.1	21.5937
	18.4	7.1336	12.1607	12	11.6	22.3202	18.4	14.7			13.8	25	17.5	31	8	28.2095	15.4	21.1405	22.8	15.0783	9	24.1	22.4	23.1	20	28	17.0458	13.3938																		18.4	7.1336
	11.6	26.9608	18.6592	13	22.5	32.7138	12.2	10			15.3	25	17.9	17	15.5	32.3125	10.8	15.3626	32.9	15.2247	30.6	10	14.1	28	20	31.7	20.3127	26.5134																		11.6	26.9608
	8	11.5008	18.8302	13	18.3	10.006	18	22.9			11.4	25	14.7	31	16.5	33.0967	11.3	17.2036	21	15.4248	23.7	14.7	21.7	28.7	20.1	22.7	20.599	21.2711																		8	11.5008
	20.7	13.3822	20.7031	13	10.8	13.2562	27	11			7	26	31	8	15.6	33.4979	20.7	24.0839	8	15.522	36	16	17.3	32.3	20.3	19.4	11.2803	17.9494																		20.7	13.3822
	15.4	15.0206	33.1044	14	11.9	14.4927	12	14.1			7.1	27	18.7	11	13.2	34.9145	8	14.9868	24.1	15.5341	17.6	23.2	11.7	33.1	20.3	46.1	12.606	12.6492																		15.4	15.0206
	26	13.5672	24.3113	14	32.4	18.5522	19	23.1			7.5	27	35.1	13	14.1	7.79874	27.3	25.8825	44.2	15.7264	9.3	18.7	21.3	34.3	20.4	15.4	16.9761	14.8534																		26	13.5672
	13.3	16.578	23.8992	15	13.2	20.4331	6	37.9			18.1	28	21.6	34	11.2	8.46789	54.3	10.2755	19	15.738	32.7	8.5	26.2	34.9	20.4	32.6	14.4304	14.4864																		13.3	16.578
	16.8	14.0918	15.9988	15	17	10.0055	20	16.3			23.6	31	9.6	20	12.3	9.74797	35.4	20.8712	10.5	15.9619	20.9	25.9	12.6	36.5	20.5	39.1	18.1525	9.55099																		16.8	14.0918
	29.9	20.4966	23	15	91.9	10.0727	22	24			7.8	32	9	17	14.1	11.3978	12.9	25.1156	19.4	16.3219	23	21.6	9.9	45.4	20.6	23.5	30.6113	9.62443																		29.9	20.4966
	11.9	16.1073	25	16	10.4	10.6927	10	21.4			18.8	32	17.9	25	18.4	12.2874	17	17.1745	12.6	16.5016	17	27.8	10.7	58.4	20.8	32.9158	15	9.81923																		11.9	16.1073
	13.8	10.3635	5	18	32.6	11.416	18	34.6			18	33	27.5	29	21.6	12.505	17.8	25.7555	12.8	16.5261	33.1	11.6	15.4	11.8	21.2	15.2887	12	12.3652																		13.8	10.3635
	11.9	36.8557	16	18	14.5	11.421	11	24.4			10.5	38	19.7	28	8	13.0931	9.3	21.5503	19.4	16.5498	22.5	15.9	20.7	19.4	21.5	34.7458	9	14.2524																		11.9	36.8557
	18.4	21.1341	17	18	8	12.2681	17	14.8			16.9	45	11.8	30	30.7	14.2502	9.5	15.0047	12.2	16.6388	24.5	24.4	33.3	19.5	21.5	31.0954	12	15.7515																		18.4	21.1341
	8	23.7288	14	19	10.7	12.4985	16	20.2			9.9	50	17.3	23	13.3	14.5745	16.1	28.3686	19.9	16.7859	11.3	13.8	12.9	21.5	21.8	15.565	13	16.0413																		8	23.7288
	21.9	10.4168	18	19	8	12.8798	27	15.3			13.5	8	19.5	21	22.3	15.5635	19	53.3684	15	16.814	14.3	23.7	32.7	21.8	21.9	17.5011	17	16.4998																		21.9	10.4168
	18.6	19.1162	16	19	10	13.5426	8	15.1			10.7	8	15.1	17	8	15.9076	13.5	49.3319	26.2	17.0276	21.6	67.5	19.1	22.8	22	13.1434	13	16.9886																		18.6	19.1162
	17.2	24.0807	13	19	13.7	13.6934	9	23.9			19.3	9	14	16	23.2	17.3931	21.7	13.5444	16.5	17.1112	18.6	26.7	22.6	27.2	22.1	7	11	18.3275																		17.2	24.0807
	11.4	68.2242	21	20	12.5	15.2967	20	101.9			10.4	10	18.4	13	17.4	17.7211	10.8	22.9083	16.3	17.1407	14.4	18.3	27.5	30.8	22.2	8	8	18.7142																		11.4	68.2242
	17.9	22.5606	17	21	13.1	15.9564	18	24.3			7.7	10	12.1	19	19.5	17.9252	12.6	11.9162	13.2	17.3609	11.4	38.8	12.5	36.1	22.2	10	8	18.7619																		17.9	22.5606
	17.1	15.3928	13	21	28.7	17.1017	13	39.7			11.5	10	20	22	13.9	18.0192	10	23.8644	8	17.3644	31.2	26.7	9.9	55.6	22.3	10	21	18.9153																		17.1	15.3928
	17.2	19.0103	14	21	20.9	17.2342	21	20.7			24.1	10	9.7	29	15	18.6464	13.4	20.9324	12.3	17.4474	14.3	10.4	12.6	56.7	22.6	10	10	24.3869																		17.2	19.0103
	24.9	31.0691	24	22	18.1	17.6649	16	23.5			17.9	10	15.8	12	20.7	18.7214	12.2	12.1318	11.7	17.5977	28.8	23.7	8	60.2	22.7	12	23	37.874																		24.9	31.0691
	13.6	14.8381	17	22	13.3	22.5207	14	13.7			21.2	10	28.2	17	15.6	19.3604	29.4	13.5386	15.6	17.6322	27.1	28.7	26.6	14	22.8	12	21	23.5178																		13.6	14.8381
	18.1	24.4719	20.151	24	21.5	22.6791	19	17.4			27.2	11	8	30	17.7	21.0127	18.6	22.8753	17.5	17.7273	19.2	22.6	17.6	14.9	22.9	13	19	13.9846																		18.1	24.4719
	17.5	8.59651	43.9208	26	14.2	27.8881	20	36.8			34.7	11	26.9	27	18.6	21.1322	20.8	9.1843	9.2	17.9511	37.8	17.2	22.5	15.3	23.1	13	24	29.5684																		17.5	8.59651
	11.8	14.0631	40.2646	27	8	32.6164	31	12.8			24.3	11	12.7	15	15.3	23.1945	13.4	9.09695	10	17.9938	35.5	97.7	10.8	16.6	23.4	13	10	22.3659																		11.8	14.0631
	15.5	12.9862	51.022	27	14.1	40.5704	28	14.8			6.5	12	11.8	24	26	23.3	10.5	8.32077	13	18.5373	17.9	30.6	18	21.5	23.5	13	21	20.0917																		15.5	12.9862
	13.5	25.2206	19.9881	28	15.6	11.4259	14	14.7			9.1	12	12.9	27	17.9	25.5879	12.4	10	15.3	18.5513	15.1	20.5	16.8	23.7	23.7	14	27	21.8627																		13.5	25.2206
	30	15.1117	18.4809	28	11.8	11.4483	19	26.8			8.9	12	15.7	15	23.6	25.6966	25.3	10	11.5	18.5984	15.7	12.1	18.8	24.4	23.9	14	12	28.219																		30	15.1117
	13.2	21.018	16.0558	31	10.6	16.603	36	9.4			7.2	12	15.8	26	15	35.3825	17.7	10	13.2	18.6935	10.4	13	22.4	28.3	23.9	14	17	13.969																		13.2	21.018
	12.3	14.8077	15.7433	31	25.3	22.2283	10	38.8			9.4	12	31.6	13	18.7	64.5992	16.7	11	24.1	18.974	8.3	20.3	26.7	28.5	24.1	14	20	13.4417																		12.3	14.8077
	17.3	9.62032	19.2829	32	8	8.87105	17	10			18.7	13	19.9	15	15.9	9.95242	13.6	11	21.9	19.1343	18.2	12.7	13.5	38.1	24.1	14	17	34.2115																		17.3	9.62032
	15	17.625	45.7187	32	8	10.6227	21	9.3			7.3	13	12.9	30	23.2	10.4384	45.7	11	10.1	19.1638	30.3	19.2	20.6	48.3	24.1	15	40	13.5536																		15	17.625
	20.5	14.6767	20.8093	32	9.6	13.0908	9	39.8			9.2	13	28.1	29	21.3	11.556	14.6	12	16.8	19.3133	31.8	7.6	15	60	24.2	15	14	10.7016																		20.5	14.6767
	14.8	10.1608	9.94656	59	17.4	14.6118	15	11.6			13.2	13	8	20	13.3	12.3999	17.1	12	21	19.3139	25.5	14.2	14.1	11.6	24.2	16	11	23.9535																		14.8	10.1608
	11.6	17.2578	6.48755	12	13.5	14.6336	13	20.5			16	14	19.3	17	12.2	12.5306	12.6	12	17.7	19.3625	20.1	13	21.9	13.8	24.4	16	8.95283	9.12845																		11.6	17.2578
	10.3	11.3367	14.657	13	17.4	14.7764	27	28.9			11.3	14	13.3	21	11.8	12.9806	20.7	13	30.2	19.4711	24.1	8	34.9	14.1	24.5	16	37.9364	8																		10.3	11.3367
	24.4	37.5166	10.9254	16	12.9	15.6996	35	30.6			28.5	15	29.4	26	19	15.1988	20.4	13	13.4	19.7751	15.3	31.9	16.7	17.8	24.7	16	15.7833	13																		24.4	37.5166
	15.5	9.41766	24.2868	18	10.9	16.6868	19	17.3			11.4	15	14.5	44	27.1	15.2821	16	14	13.9	19.8964	39.3	34.8	18.3	18.2	24.8	17	17.6531	13																		15.5	9.41766
	11.5	29.5461	22.6255	21	24.9	16.9207	12	12.6			13.9	15	14.4	21	16.9	15.3968	14.6	15	15.5	19.9091	13.6	25	21.1	18.3	24.9	17	18.783	15																		11.5	29.5461
	17.1	23.1567	22.2851	26	21.4	16.9589	22	15.3			9.3	15	31.4	13	23.6	16.1775	13.5	16	12.5	20.0291	10.4	23.5	41.6	19.8	25	17	10.7915	17																		17.1	23.1567
	20.7	24.9616	21.2365	26	17.2	19.628	18	63.3			21.6	15	10.5	24	14	16.3422	18.2	16	25	20.2578	22	10.8	8	20	25	17	14.8169	18																		20.7	24.9616
	13.1	15.2796	23.9708	28	11.4	21.5954	13	27			12.4	15	32.7	29	17.7	16.8742	13.9	16	22.3	20.4367	38.5	34.5	20.6	20.3	25.2	17	7.07568	19																		13.1	15.2796
	9.5	16.8376	31.7531	34	14	22.7878	16	8.2			12.8	15	17.4	38	15	17.7313	27.7	16	14.1	20.9982	6.9	48.9	19.4	21.1	25.4	18	8.87938	21																		9.5	16.8376
	8	17.4881	20.7556	35	8	27.7213	16	10.1			22.5	15	29.7	22	10.5	17.7481	23.2	16	11.8	21.0195	13.5	23	37.1	21.1	25.5	18	43.0354	21																		8	17.4881
	25.4	17.9863	29.4521	14	19.9	29.6614	33	22			12.9	15	16.6	58	14.5	18.1084	20.5	16	28.7	21.1184	9.3	18.6	32.8	22	25.7	18	11.8823	53																		25.4	17.9863
	17.2	17.0269	11.6322	15	14.8	44.5454	23	10.2			9.3	15	19.3	35	13.9	18.2589	22.7	17	33	21.1425	9.6	36.2	27.9	23.1	25.8	18	15.2904	10																		17.2	17.0269
	23	10.3848	26.6686	16	8	8.79539	25	14.4			16.2	15	20.2	17	28.3	18.2812	17.7	17	27.9	21.1425	9.8	9.9	11	24	26	18	11.8312	11																		23	10.3848
	11.4	27.4217	20.0705	17	11.5	10.138	12	12			15.7	15	11.3	16	20.8	18.5397	15.9	17	16.8	21.2712	9.8	33	17	24.7	26.2	18	16.0997	12																		11.4	27.4217
	14.7	12.4619	17.9739	18	12.3	10.1984	10	13			11.9	16	16	12	11.8	19.667	14.9	18	14.9	21.5312	10	19.3	20.2	25.7	26.3	18	16.0947	15																		14.7	12.4619
	21.1	41.4125	16.3027	19	14.2	14.0709	17.956	12.4			21	16	19.4	27	33.9	22.0311	14.4	18	27.8	21.5971	10	23.1	19.4	26.8	26.4	18	16.6618	16																		21.1	41.4125
	13.9	23.7231	11.0712	20	15.9	21.8052	9.72232	16.7			30.3	16	36.6	9	20.3	24.0914	11.8	19	14.2	21.6154	10	15.8	19.5	27.3	26.4	18	7.62928	17																		13.9	23.7231
	8	12.7027	26.9	21	8	31.6872	21.4531	10.2			15.1	16	13.3	25	12.8	25.8585	26.1	19	25.1	21.7241	10.1	43.7	10.5	29.6	26.6	18	9.09477	17																		8	12.7027
	27.3	23.086	15.8	26	14.1	7.2455	18.6254	26.2			15.3	16	8	23	14.8	27.6615	21.7	19	14.2	21.956	10.2	19.6	17.8	30	26.6	19	9.44788	19																		27.3	23.086
	13.3	18.6173	22.9	27	8	9.57091	19.1934	49.5			26.1	16	11	40	32.3	29.7308	17.4	19	20.5	22.998	10.2	23.2	24.8	30.9	26.7	19	15.9024	19																		13.3	18.6173
	22.7	9.74293	12.5	34	8	12.5628	11.4261	41.3			15.8	17	9.4	14	9.5	32.415	14.1	19	13.7	23.3241	10.3	62.2	13.6	39.6	27	19	14.3	20																		22.7	9.74293
	20.5	31.7855	12.3	65	13.7	14.9141	20.9063	19.7			6.1	17	24.4	33	19.1	36.0977	37.6	19	30.8	23.6784	10.4	39.6	24.8	13.7	27.2	19	19.2	23																		20.5	31.7855
	16.7	24.1605	18.8	15	13.5	15.2386	17.3439	20.6			9.4	17	15	78	18.5	38.1069	75.4	20	28.1	24.3082	10.5	44.9	17.3	15.2	27.3	20	17.2	25																		16.7	24.1605
	19	23.883	26.3	15	14.5	16.6404	26.5942	24.3			11.9	17	21.5	13	26.6	43.2432	14.5	20	8	24.6452	10.5	27.1	13.6	17.4	27.4	21	13.7	25																		19	23.883
	16.5	41.4615	32.4	16	24.7	16.8303	17.2753	31.9			22.3	17	25.1	32	26.2	9.97824	22.1	20	8	24.7212	10.6	13.3	8	17.5	27.8	21	7.4	28																		16.5	41.4615
	10.2	14.7772	13.6	16	25.7	18.2006	27.1579	17.3			20.8	17	8	19	26.7	10.3837	22.9	22	27.9	26.6652	10.7	23.3	38.2	22	28.2	21	10	29																		10.2	14.7772
	22.5	18.0258	13.9	17	20.6	21.6741	30.2721	16.6			9.8	17	14.6	24	25.7	13.0465	23.7	22	8	26.8343	10.8	27.3	11.1	22.6	28.4	22	9.9	33																		22.5	18.0258
	11.5	18.2982	13.4	17	11.6	23.8775	12.3676	24.1			13.1	17	11	21	14.4	13.2326	31.8	24	16.9	26.9189	10.8	19.5	29.2	25.5	28.4	23	12.7	34																		11.5	18.2982
	16	23.1949	15.3	18	13.7	39.3329	17.4322	19.1			13	17	19.4	8	46.3	13.5003	42.7	24	28.2	26.9556	10.9	17.2	26.6	10	28.4	23	9.5	12																		16	23.1949
	30.9	15.1866	36.5	19	11.3	40.0644	13.0629	16.2			12.1	17	20.9	22	12	19.3796	22.3	25	12.7	28.5663	11	17.3	11.6	10.4	29.3	23	16.9	9																		30.9	15.1866
	9.6	15.5159	18.2	20	26.5	7.86531	35.124	38.3			10.7	18	18.3	16	19.6	20.2796	8	26	11.2	31.2229	11	38.3	53.2	13	30.1	23	11.5	16																		9.6	15.5159
	36.1	21.4722	17.2	21	12.6	7.90977	21.4494	21			11.9	18	16.3	14	17.8	21.8629	20.1	26	21.1	33.0338	11	39.4	15.8	14.2	30.4	23	25.6	10																		36.1	21.4722
	15.8	11.2019	46.6	22	27.8	8.93129	37.9479	26.2			16.7	18	16.4	18	16.7	29.1878	14	26	10.5	33.2638	11	18.6	27.2	16	30.9	24	6.1	23																		15.8	11.2019
	12.7	34.7814	19.6	22	10.5	9.38964	29.2139	30.5			12.6	18	31	13	17.6	31.3516	15	27	30.1	34.2233	11.1	11.4	12.4	16.5	31.6	24	11.9	14																		12.7	34.7814
	12.4	6.39682	45.3	24	25.7	9.57067	9.08377	12.5			15.9	18	17	29	23.1	8.5372	11.4	27	21.8	36.1231	11.1	17.9	24.6	18.6	31.8	24	9.9	16																		12.4	6.39682
	9.7	25.7255	14.1	26	8	14.6912	13.0713	7.5965			19.1	18	8	22	8	9.86333	16.9	27	17.7	37.6628	11.3	17.8	23.3	21.9	31.8	24	16.5	25																		9.7	25.7255
	11.6	21.1595	23.3	30	16.8	16.5051	40.3403	8.34113			19.1	18	16.9	25	26.4	10.0303	35.8	28	9.7	38.4582	11.5	19.8	11.2	26.1	31.8	24	28.5	15																		11.6	21.1595
	12.3	14.2585	11.4	30	9.4	19.3141	11.7698	9.98878			15.9	19	14	19	12.1	10.4911	24.1	29	14.4	39.6285	11.6	33.9	15.7	27.7	32	24	19.9	20																		12.3	14.2585
	21.4	7.98317	15.5	30	39.7	21.6841	23.8416	10.2197			16	19	10.6	19	18.3	14.612	27.9	29	13.4	40.9759	11.6	32.1	10.2	30.4	32.1	24	28.8	13																		21.4	7.98317
	11	32.995	7.3	35	15.7	84.9665	25.4538	10.5922			10	19	18.5	28	15.7	15.1078	13.2	29	19.2	42.1462	11.8	22.6	14.5	30.6	32.3	25	17.7	42																		11	32.995
	18.3	16.9478	9.1	36	27.4	9.89859	26.0455	10.7991			16.4	19	14	5.41077	11.8	15.5842	34.8	30	12.5	45.0569	11.9	27.3	16.5	34.1	32.8	25	9	23																		18.3	16.9478
	10.2	11.8155	18.6	38	10.1	13.2118	11.4043	11.2247			13	20	23.5	6.24825	23.3	18.3895	8	30	13.6	48.4044	12.1	24.4	13.2	35.3	33.2	25	19.6	8																		10.2	11.8155
	12.7	14.0153	28	19.0758	9.9	13.3387	24.4544	11.4919			12.3	20	17.3	6.38001	12	19.2234	8	31	12.7	49.1116	12.1	15.7	24.1	42	33.3	26	35.7	11																		12.7	14.0153
	10.6	19.4881	9.6	20.8865	14.7	13.3895	13.1266	12.5485			21.7	21	8	8.05509	14.3	23.0374	23.4	34	15.3	49.6301	12.2	24.5	15.2	47.6	34.6	26	18.1	85																		10.6	19.4881
	36.5	9.58766	9.7	45.7344	25.2	13.4047	13.9912	13.0497			22.9	22	21.8	8.21228	12.6	24.7663	11	35	24.1	51.943	12.2	13.9	16.2	49.1	34.7	26	21	20																		36.5	9.58766
	17.6	7.34073	41.8	8.36695	18.6	14.9967	18.1094	13.9909			11	22	16.3	8.514	11.1	74.6012	14.4	37	18	52.7675	12.2	21	31.1	11.5	35.1	27	13.6	12																		17.6	7.34073
	26.9	8.85439	17.2	16.4389	24	16.4418	30.1423	14.1992			9.2	22	16.2	8.88921	60.2	12.3163	29.4	37	18.5	95.4131	12.3	61.2	21.7	12.7	35.3	27	15.9	24																		26.9	8.85439
	21.5	23.6721	22.8	19.2077	8	18.7927	13.1047	14.2658			13.3	22	19.6	9.53101	8	13.334	20.7	39	25.8	6	12.3	20	11.5	12.8	35.3	27	18.4	18																		21.5	23.6721
	15.7	18.174	11.4	36.0755	10.1	18.8842	14.8559	14.6744			16.7	22	25.4	9.6828	43.6	15.4226	24.6	42	20.1	8	12.4	16.7	11.8	13.3	35.4	27	96.1	8																		15.7	18.174
	15.2	15.5398	37.3	75.7412	11.7	21.0439	10.4695	14.8799			11	22	20.5	9.71237	26.7	17.0744	12.1	11	33.2	9	12.4	25	22.7	13.8	36	28	17.6	13																		15.2	15.5398
	28.3	15.0256	11.3	15.8286	13.1	23.8409	12.4626	15.1816			12.7	23	17	9.94302	9.9	17.2559	17.8	11	20.8	10	12.4	24	22.9	14.3	36.2	28	13.5	21																		28.3	15.0256
	12.9	8.88491	43.4	18.1213	12.2	33.1435	17.9748	15.8378			23.9	23	19.3	10.124	8	17.9325	29.2	12	32.2	12	12.5	15	24	15.4	37.3	29	22.5	13																		12.9	8.88491
	8	11.7528	17.4	13.5356	13.1	44.6204	20.8181	15.8458			15.3	23	26.9	10.1274	11.6	19.9029	19.2	12	8	13	12.5	15	22.6	16.6	37.5	29	11.8	10																		8	11.7528
	18.5	23.387	8.5	16.155	20.5	49.4186	11.7339	15.849			17.3	23	30.3	10.1711	21.7	21.4892	11.7	13	21.7	13	12.6	24.5	15.7	16.7	37.7	30	10.7	17																		18.5	23.387
	17.4	16.1747	23.2	28.5734	22.7	10.8515	7.01859	15.9964			18.9	23	22.2	10.3283	24	24.3862	19.6	14	9.5	14	12.6	17.3	29.1	16.8	38.8	30	14.6	8																		17.4	16.1747
	16.3	13.292	14.5	20.1929	28.8	11.1781	11.0848	16.1495			11.8	24	19	10.4808	37.3	18.0928	19.3	15	14.5	15	12.7	13	22.7	17.5	39	31	15.8	11																		16.3	13.292
	10	19.1934	11.6	12.4542	12.5	13.4086	17.2873	16.2209			12.2	25	14.2	10.4979	24.1	10.1551	21.9	15	15.3	15	12.7	30.5	21.1	18.4	39	31	13.7	18																		10	19.1934
	8	18.4498	12.1	22.1415	17.6	15.2346	13.2206	16.3577			8.9	25	10.3	10.7788	8	10.7	37.4	16	47.7	16	12.7	13.9	13.9	19.3	39	32	16.4	27																		8	18.4498
	16.1	15.4755	16	11.2605	23.8	15.4953	20.5013	16.4852			21.6	25	10.1	10.8188	14.6	11.2216	12	17	19.1	17	12.7	18.7	27	21.1	39.1	34	25.6	32																		16.1	15.4755
	21.5	7.04526	19.4	31.6074	25	15.5985	20.8106	16.5532			13.3	26	8	10.9383	12.7	11.4251	12.3	17	18.2	17	12.7	29.7	21.7	22.5	39.9	37	11.5	25																		21.5	7.04526
	25.2	18.5255	12	28.6933	16	18.1277	12.5895	16.8246			10.7	26	23.7	10.9716	17.3	11.9148	15.7	17	12.2	18	12.8	41.3	32.1	23.8	40	37	19.6	28																		25.2	18.5255
	8	5.84984	8.1	46	11.7	22.3426	8.32613	17.0021			33.9	26	32.7	11.5215	18	12.6679	9.2	17	10.6	19	12.8	21.3	26.1	25.1	41.3	41	10.8	19																		8	5.84984
	8	9.69148	13.4	14	16.4	32.8764	16.4394	17.2493			10.8	27	10.4	11.5398	9.4	12.7305	16.9	18	9.7	19	13	10.9	21.3	25.3	42.6	43	10	33																		8	9.69148
	41.5	10.0152	16.6	26	8	33.8626	13.254	17.6464			13.2	28	16.5	11.6111	8	13.3934	16.5	19	8	20	13	10.9	22.7	27.1	42.9	47	13	20																		41.5	10.0152
	17.2	33.8061	12.6	15	22.4	36.8732	17.6037	17.9498			35.2	28	9.1	11.8542	26	13.9749	10.1	19	92.2	22	13	22.3	45.8	29.3	43.1	54	9.6	27																		17.2	33.8061
	14.3	12.1322	12.2	13	10	37.1111	19.2974	18.1742			9.2	29	12.6	12.0526	23.3	15.5095	25.5	20	35.3	23	13.1	25.6	8	37.7	50.9	63	17.1	41																		14.3	12.1322
	23.9	33.7833	16.5	38	11.9	13.8376	16.704	18.3341			18.2	30	14.2	12.3581	10.8	16.6539	16	20	21.7	23	13.2	41.8	19.1	9.9	51.9	10	10.3	21																		23.9	33.7833
	20.3	11.259	19.7	28	13.1	16.0038	20.8775	18.684			17.1	31	19	12.3983	19.3	16.7921	20.2	21	13.3	25	13.2	22	17.5	10.6	52.7	10	20.2	9																		20.3	11.259
	11.3	18.7418	22.2	34	8	21.382	10.1928	19.3365			11.8	31	21.1	12.6431	24.9	18.7611	26.6	22	9.5	27	13.3	20.6	17.7	11.7	54.5	10	20	10																		11.3	18.7418
	8	42.2014	14.4	29	27.3	24.9905	14.9307	19.4809			23.5	32	11.3	13.0079	19.6	18.9912	16.9	22	22.2	28	13.4	12.7	14.6	13.4	57.2	12	15.9	11																		8	42.2014
	25.9	12.5582	8.8	18	20.1	32.1787	17.519	19.6068			22.9	33	42	13.249	28.2	19.5182	8	23	26.1	28	13.4	21.4	15	15.6	62.4	13	14.8	13																		25.9	12.5582
	28.3	29.5053	18.6	21	19.2	8.48474	19.0579	19.6069			12.2	33	13	13.3079	38.1	19.9834	11.8	23	14.7	30	13.4	19.9	22.1	16.8	8	15	9.9	14																		28.3	29.5053
	9.8	25.2771	14.8	34	31.7	11.7365	12.9049	19.8295			10.9	44	18.2	13.3386	21.1	21.0638	26.6	23	20.5	31	13.5	27.1	24.1	17.5	8	15	13.5	15																		9.8	25.2771
	30.5	14.8916	22	15	24.4	11.7753	9.89957	20.413			11.4	50	27.8	13.3677	43.6	21.1309	16	24	12.8	34	13.5	33.7	17.8	18.1	8	17	11.9	16																		30.5	14.8916
	23.9	15.0139	11.7	28	19.7	11.9401	22.1288	20.9003			11.3	16	32.1	13.3991	24.4	21.3349	18.8	24	8	35	13.6	23.1	15.1	23.5	8	17	14.5	16																		23.9	15.0139
	13.7	19.9826	18.1	19	17.9	12.5998	28.1031	21.3111			17	12	13.1	13.4683	13.4	21.5394	13.7	25	14.7	35	13.6	34.1	12.5	23.8	8	18	11.1	17																		13.7	19.9826
	18	8.51313	8	32	8	13.4971	12.1623	21.532			11.4	18	12.7	13.6282	16.9	23.2085	28.4	27	14.3	37	13.7	40.1	22.8	24.2	8	20	15.2	18																		18	8.51313
	9	21.8046	57.3	28	21.4	13.6386	35.1113	21.9063			19	26	15.4	13.7106	13	26.9179	12.1	27	10.7	38	13.7	24.9	8	33	8	24	27.4	20																		9	21.8046
	13.3	24.4583	8	43	15.1	17.3537	17.672	21.9108			14	13	15	13.7966	13	32.1262	9.5	28	13	38	13.8	30.5	13.6	33.8	8	25	25.6	22																		13.3	24.4583
	13.8	10.2493	14.5	21	12.5	23.5543	18.1091	22.2271			23.1	11	20.5	13.9495	22.4	36.6401	25.2	29	25.4	40	13.9	16.1	13.3	71.1	22.285	25	12.4	26																		13.8	10.2493
	13.7	11.6129	10.1	22	16.7	23.8715	18.206	22.2511			18	25	15.6	14.0181	14.7	9.13166	25.1	29	15.7	66	13.9	15.5	15.3	109	17.3389	30	37.5	26																		13.7	11.6129
	8	13.6465	14.7	22	12.4	33.0485	17.3722	22.6393			10.2	33	22.2	14.0288	22.2	9.51651	21.7	34	30.2	9	14	27.5	10	12.2	29.6764	32	25.5	28																		8	13.6465
	25.7	12.1823	14.2	17	12.6	45.2902	19.8106	23.2026			17.5	33	11.7	14.1156	11	11.4012	10.7	34	17.3	9	14.1	16.6	21.8	12.4	25.6189	34	10.3	30																		25.7	12.1823
	32.6	16.3	16.6	17	25.8	11.155	13.4438	23.3225			16.5	16	21.9	14.5165	10.6	12.426	21	35	14.6	9	14.1	30.7	21.7	16.8	11.5205	34	18.7	9																		32.6	16.3
	9.9	20.5735	18.7	16	13.2	13.1688	16.5105	23.6101			31.7	46	8	14.6468	24.3	12.6092	23.8	41	46.4	9	14.1	46.8	36.8	19.7	25.5147	35.3	20	10																		9.9	20.5735
	12	27.504	11	11	8	13.7021	24.9064	23.7091			7.6	25	10.8	14.652	9.7	12.8529	32.9	43	16.9	10	14.3	26.7	19.3	20.1	17.9551	8.7	10.1	12																		12	27.504
	31.3	11.0737	21.2	29	8	13.7048	20.8977	24.0604			24	23	18.9	14.7086	9.8	13.934	22.3	58	22.4	11	14.3	20.4	23.9	22.6	28.6542	15.8	8	12																		31.3	11.0737
	14.3	14.1442	23.1	19	19.2	14.2549	11.8301	24.2034			20.7	27	12	14.7401	15.4	14.2061	29	10.1	22.3	11	14.4	32	13.6	23	22.5022	25.7	14.5	14																		14.3	14.1442
	17.9	17.81	16.9	22	10.5	17.3614	15.4151	27.1442			11.5	18	25.3	14.8799	17	14.2803	12.2	20	9.8	11	14.4	11.1	35.2	23.2	17.1947	51.5	8	15																		17.9	17.81
	17	25.9151	17.9	20	8	18.931	21.5119	27.6686			18.5	19	11.9	14.9451	14.8	15.8491	10.5	54.8	19.4	12	14.4	12.1	18	23.7	17.8981	43.8	10.7	16																		17	25.9151
	8	32.0587	15.7	17	9.6	23.8201	29.9271	27.9769			14.9	12	10.4	14.9496	13.2	16.29	15.2	12.9	20.7	12	14.4	16	12.8	29	19.8654	24.8	41	17																		8	32.0587
	22	42.1394	13.8	19	12.5	28.4304	17.8905	28.4073			23.2	38	10.2	14.9963	18.8	16.6426	8	10.6	23.3	12	14.4	28.5	52	32	18.8197	21.1	17.8	19																		22	42.1394
	20.8	33.9518	25.2	18	10.7	34.8236	15.0678	28.9026			9.2	8	39.3	15.1727	26.4	17.2037	17.6	18.2	31.1	13	14.5	29.1	10.3	32.1	20.758	51.3	8	20																		20.8	33.9518
	18.5	13.8291	12.4	29	18.4	36.7489	18.0708	29.8387			14.8	23	56.8	15.3947	23.8	18.5727	8	33.9	10.5	13	14.5	21.2	40.8	37.5	24.5864	15.1	9	20																		18.5	13.8291
	16.4	9.57304	10.3	31	25.7	37.0664	13.8191	30.6757			18.5	9	10.4	15.6574	12	20.3951	15.5	25.9	12.9	13	14.6	34.8	17.2	51.4	14.5556	10.9	28.9	24																		16.4	9.57304
	14.5	19.7506	26.2	33	15	11.6181	47.0179	32.8182			11.9	17	14.1	15.8806	14.8	21.1049	20	27.4	15.1	13	14.6	39.2	14.8	65.9	18.3157	19.4	17.5	24																		14.5	19.7506
	12	11.5184	22.3	15	12.2	11.9984	19.8107	34.1946			11.7	11	18.9	16.0074	16.7	23.4564	9	17.4	20.2	13	14.7	19	14.5	11.4	13.7536	25.8	13.7	25																		12	11.5184
	11.9	55.2409	13.1	18	18	14.9225	9.98705	34.4239			15	11	9.8	16.0464	13.7	23.7989	16.6	18.2	21.6	13	14.7	63.2	19.4	13.8	30.6215	11	13.3	25																		11.9	55.2409
	16.8	13.3713	20.5	19	24.4	16.7415	13.1627	34.8292			17	15	12.2	16.1308	34.2	24.2654	22.4	22.6	16.2	13	14.8	18.1	23.9	15.5	18.9936	39.6	16.7	30																		16.8	13.3713
	13.1	18.835	17	14	21.4	20.5282	24.8202	36.332			17.7	79	8	16.174	13.6	30.9391	10.3	10.7	13.8	14	14.8	33.9	37.8	16.8	29.8911	13	24	33																		13.1	18.835
	18.9	23.9658	16.1	19	15.5	23.7071	13.2624	39.8812			18	21	12.2	16.6188	8	32.1877	11.7	16.3	9	14	14.8	20.2	19	16.9	35.8162	52.7	18.3	38																		18.9	23.9658
	31.7	12.9891	26.5	17	10.2	24.5716	15.3759	40.8775			15.7	15	24.2	16.7747	16.8	53.8811	19.4	27.6	13.6	14	14.8	15.1	25.8	17.4	21.0052	59.1	15.1	8																		31.7	12.9891
	23.1	24.1434	19.7	43	23.3	35.8372	26.138	42.1494			19.1	19	37.4	16.8023	19.1	11.3011	13.2	8.3	32.5	14	14.8	17.4	14.1	19	23.2803	62.1	10	9																		23.1	24.1434
	14.8	30.8757	15.5	24	12.7	8.9011	18.0577	46.8088			10.6	30	19	16.8064	21	11.7382	20.3	39.7	21.4	14	14.9	19.5	17.7	19.2	15.7583	13.8	15.4	9																		14.8	30.8757
	15.5	13.5988	8	13	24.7	8.98255	16.8103	80.2675			29.3	15	23	17.1417	22.8	14.2056	18.5	21.7	34	14	14.9	31.4	11.7	23.5	28.2383	33.8	15.5	9																		15.5	13.5988
	21.7	20.9668	13.3	20	11.4	10.4253	12.566	8			13.4	18	25.9	17.2393	14.1	15.1796	11.5	19.5	15.2	14	15	15	9.9	24.1	20.7691	25.1	21.7	10																		21.7	20.9668
	17.7	11.5908	14.9	48	8	10.4355	20.4308	9			9.8	44	12.7	17.2515	17.3	16.189	13.3	11.2	8	14	15	47.9	10.6	28.8	10.6191	15.8	8	10																		17.7	11.5908
	21.6	19.8802	10.2	22	9.4	11.1458	26.0002	9			12.2	15	27.3	17.5133	21.6	16.3017	25.3	14.5	13.2	15	15	35.4	13.6	31.9	13.4771	13.5	14.7	10																		21.6	19.8802
	13.5	39.5655	27.8	18	15.9	14.0574	19.5191	10			38.6	23	14.3	17.6543	9.6	16.3241	20.7	14	20.8	15	15.1	35.5	19.2	33	10.8829	10.4	8	10																		13.5	39.5655
	27.8	26.0654	28.6	19	20.8	18.8694	12.4793	10			8.3	15	25.5	17.7987	20.2	16.5158	20.1	16.2	14.8	15	15.1	8.7	15.6	39.6	8.88176	22.8	9.7	11																		27.8	26.0654
	17.8	12.6979	15.2	16	18.2	22.1933	41.4639	11			9.1	23	28.7	17.8098	13.8	17.1115	14.8	14.7	16.8	15	15.1	25.1	24.4	13.1	26.267	21	16.7	11																		17.8	12.6979
	34.3	21.4451	26.1	28	19.5	59.7397	22.3535	11			20.7	12	11.7	17.9315	17.4	17.8184	11.5	31.7	10.9	16	15.2	27.8	28.6	13.2	27.2011	19.5	19.8	11																		34.3	21.4451
	21.4	19.6964	26.9	26	19.9	12.3504	23.4332	11			12.7	28	16.7	18.2131	12.3	19.1626	27.6	15.8	15.2	16	15.3	23.5	21.6	14	24.6231	19.3	14.6	11																		21.4	19.6964
	17.3	20.479	34.1	15	12.6	13.5936	9.23028	11			20	18	14.4	18.2332	19.3	19.8363	18.6	70.1	11.6	16	15.3	20.5	25.5	16.5	11.6628	10.6	9.6	11																		17.3	20.479
	12.4	12.6141	28	25	14.2	13.9642	14.6736	12			24	14	16.3	18.3019	9	21.3207	21.9	11	23.9	16	15.3	13.7	23.2	16.6	14.2695	27.6	16.1	11																		12.4	12.6141
	10.7	60.7439	13	20	20.1	14.6394	11.4564	12			36	13	15	18.3256	16.2	24.4007	12.8	17.8	11.2	16	15.3	12	26.6	34	26.7561	17.9	15	11																		10.7	60.7439
	12.8	12.3363	8	18	12.5	19.9248	14.3534	12			10	18	18.2	18.4907	16	24.4327	13.6	37.9	42.3	16	15.4	15	22.4	45.2	9.45855	32.7	13.5	11																		12.8	12.3363
	13.1	13.6524	20	26	8	21.8847	16.6067	12			14	36	47.2	18.5486	24.4	26.6696	11	28.1	27.4	16	15.4	13.1	30.8	9.8	31.0549	21.1	15.7	11																		13.1	13.6524
	14.3	9.19688	20.4	17	16.9	32.1068	8.81289	12			30	48	10.2	18.6163	30	27.0383	25.2	27	20.2	17	15.4	23.9	25.3	9.9	41.0436	35.6	10.1	12																		14.3	9.19688
	23	14.3105	12.1	22	34.4	14.2572	15.003	12			13	20	8	18.6447	27.9	29.9876	14.2	10.7	41.3	17	15.4	97.7	27.6	11.9	15.9289	27.1	19.6	12																		23	14.3105
	8	10.4559	15.9	22	8	34.1556	12.302	12			15	15	27.2	18.7413	10.9	39.8758	14	9.5	18.8	17	15.5	25	23.9	13.8	33.4726	24.9	15.7	12																		8	10.4559
	15.8	21.5547	12.1	18	15	10.3898	15.8342	13			30	17	20.9	18.8882	20.2	82.6109	18.5	20.1	29.1	17	15.6	20.5	14.7	14.8	12.4922	40.6	13.6	12																		15.8	21.5547
	26.9	16.7907	12	14	9.4	11.979	25.4271	13			34	10	8	18.9093	29.9	9.87378	10	7.4	28.5	18	15.6	12.1	27.2	15.2	43.3847	19.2	11.5	12																		26.9	16.7907
	11.4	9.79477	14.5	22	35.2	13.904	12.185	13			13	10	18	18.9617	11.8	12.9506	21.3	13.4	13.4	18	15.6	13	19	15.8	12.0669	24.7	9.2	13																		11.4	9.79477
	10.4	26.2823	14.9	27	11	15.882	31.9357	13			11	20	31.3	19.0182	30.1	14.3246	9.3	41.1	47.5	18	15.6	20.3	13.3	16.2	25.9916	20.2	20.7	13																		10.4	26.2823
	13	24.2216	9	22	25.6	16.9729	38.6913	13			20	13	24.3	19.0564	19.7	16.3748	8	17.2	12.5	18	15.6	20.1	40.5	16.7	18.7118	23.6	27.5	13																		13	24.2216
	11.8	19.5474	21.3	30	18.3	17.8845	49.9045	14			16	19	31.3	19.3027	25.2	17.3979	29.7	10.3	37.1	18	15.7	38.2	42.3	17.7	17	15.6	9.2	13																		11.8	19.5474
	20.6	19.9034	13.2	33	38.8	18.072	11.2201	14			17	21	21.8	19.3088	18.6	18.357	19.8	13.1	63.1	18	15.7	29	19.4	18.3	17	27.5	20.4	14																		20.6	19.9034
	27.6	11.1744	16.6	27	15.7	18.4353	18.7986	14			12	10	16.5	19.5997	16.5	19.4679	12.6	15	25.6	18	15.7	27.1	26.9	18.7	16	17.7	25.9	14																		27.6	11.1744
	20.7	23.4077	21.8	15	19.3	19.2389	8.01886	14			10	12	26.1	19.6897	17.1	19.4925	24.3	11.2	26.4	19	15.7	16.7	20.4	18.9	20	33.2	14.6	14																		20.7	23.4077
	27.9	48.0706	21.6	26	15.8	19.2899	13.7393	14			17	16	10.4	19.7839	15.3	19.9353	9.4	18.1	21.9	19	16	10.7	23.6	21.1	35	11.7	25.7	14																		27.9	48.0706
	12.1	10.0811	20.9	21	18.2	21.5064	27.2746	14			14	14	13.8	20.0534	13.6	20.2827	29.2	16	14.3	19	16	61.2	11.9	21.5	17	18.3	8	14																		12.1	10.0811
	8	32.9173	24.5	18	20.5	24.6678	26.77	14			14	18	15.2	20.1955	20.2	20.3209	20.6	10.4	8	19	16	13.9	10.4	21.7	39	38.4	24.2	14																		8	32.9173
	25	11.259	10.6	33	12	25.4231	19.1737	15			14	14	12.3	20.5578	28.5	20.7234	14.8	15	8	19	16.1	21.8	11	23.8	18	22.6	12.2	14																		25	11.259
	13.7	10.298	16.6	25	25.8	41.9473	15.6854	15			27	16	17	20.72	15	24.1347	19.7	20	23	19	16.1	16.7	28.4	24.6	36	57.8	12.1	15																		13.7	10.298
	31.5	14.4945	15.3	24	30.5	12.1139	23.2399	15			8	17	25.9	21.1665	13.9	27.2399	38.1	16.5	14.2	19	16.1	25	19	30.4	16	34.1	9.8	15																		31.5	14.4945
	9.6	22.4686	20.5	27	8	12.9894	23.5931	15			17	12	16.3	21.2618	41	30.8191	11	19.2	17.3	19	16.3	13.4	28	33.8	18	33.5	23.7	15																		9.6	22.4686
	10	13.2758	15.5	23	15.7	13.0947	45.5693	15			34	19	19.3	21.4587	21	32.1563	20.4	8.9	28.2	20	16.3	10.4	24.4	35.7	27	27.8	13.5	16																		10	13.2758
	18.2	29.6724	28.7	16	36.8	14.758	7.7994	16			27	29	22.7	21.8468	16.8	35.4105	14.3	9.7	15.4	20	16.4	15.7	16.2	36.4	12	21.4	22.7	16																		18.2	29.6724
	8	27.0174	18.4	35	14.3	15.0637	31.9965	16			8	17	25.6	22.2737	13.6	9.5787	19.4	40.1	15.1	21	16.4	16.8	8	38.9	20	31.6	9.5	16																		8	27.0174
	11.6	35.0306	19.1	40	10.8	16.4569	16.1831	16			16	13	8	22.3931	25.4	14.8812	21.7	54.8	15.8	21	16.4	22.6	18.5	39.4	17	21.7	16	16																		11.6	35.0306
	17.5	26.1796	17.5	14	23.2	17.1376	8.5848	16			7	14	28.4	22.5221	11.4	15.0379	23.9	21.2	59.8	21	16.4	32.3	14.9	42.3	9	51	15.3	16																		17.5	26.1796
	20.3	6.0087	11.6	20	40.2	17.8879	12.6696	16			24	13	16.9	22.6286	26.5	15.3301	12.9	16.8	20.4	21	16.4	25.3	12.2	47.7	46	20.3	12.9	17																		20.3	6.0087
	17.4	11.2972	14.8	16	14	18.3956	22.7246	16			11	23	15.7	22.8637	17.5	17.909	13.1	42.3	16.1	21	16.5	15	22.8	51.1	13	25.1	8	17																		17.4	11.2972
	8	15.6972	13.3	17	9.7	18.6419	23.4472	16			20	19	13.4	22.9983	19.3	23.9888	40.5	24.3	30.4	21	16.5	20.3	33.5	14.3	9	26.6	13.8	17																		8	15.6972
	8	14.0967	16.9	19	10.8	19.3458	10.0665	17			21	22	44.1	23.0323	19.3	24.6807	32.2	12.1	14.6	21	16.5	17.7	24	18.5	20	15.4	18.2	17																		8	14.0967
	10.4	9.66462	14.4	15	10.1	20.8401	15.3628	17			19	23	21.4	23.4101	25.3	27.1895	19.8	44.2	28.9	22	16.5	30.9838	11.7	20	14	9.5	24.2	17																		10.4	9.66462
	18.9	20.0252	15.5	34	8	23.5598	53.7391	17			21	23	12.8	23.6332	18.4	28.8586	18.8	11.2	10.5	22	16.5	11.6825	25.2	23.1	14	14.2	14	17																		18.9	20.0252
	12.1	17.7983	19.4	30	12.5	31.6507	38.5483	17			14	54	26.4	23.776	24.3	36.1082	22	26.2	13.9	22	16.5	23.4288	16.9	38.1	14.9847	11.8	26	17																		12.1	17.7983
	17.7	22.3536	23.7	27	11.3	37.7659	18.9011	17			23	48	18	23.7916	8	6.99673	25.8	35.1	12.4	22	16.5	26.5055	11.3	10.8	25.9072	16.8	18.2	17																		17.7	22.3536
	20.5	10.1764	17.5	19	8	11.1231	13.3961	17			11	16	13	23.8094	15.2	8.00877	16.6	18.3	9.5	22	16.6	16.7183	44	17.8	25.6048	23.4	8	18																		20.5	10.1764
	17.9	22.4744	17.2	11	18.2	12.3506	11.3143	17			12	28	16.2	23.8862	23.6	9.23072	23.1	12.9	28.3	23	16.6	18.8925	11.1	18.3	15.6529	13.9	10.9	18																		17.9	22.4744
	12.9	12.2523	13.4	49	8	13.0156	22.7155	18			16	21	12.1	24.1318	9	9.57568	17	15.2	14.8	23	16.6	19.398	30.2	19.1	15.995	19.6	13.4	18																		12.9	12.2523
	11.3	23.5875	11.6	14	36.5	13.303	19.1806	18			17	15	8	24.5329	12.2	9.88078	34.5	13.3	26	23	16.6	8.5682	10	19.3	18.1297	44.8	15	18																		11.3	23.5875
	10.3	12.5482	13.3	32	20.9	16.9642	11.0106	18			20	15	16	24.5937	56.1	9.99094	12.1	19.6	17.6	23	16.7	26.2027	15.5	21.1	16.9656	18.3	11.8	18																		10.3	12.5482
	12.9	25.1571	15.9	29	12.9	19.8892	10.5296	18			22	12	13.6	24.7284	21.3	10.9794	17.9	70.1	32.7	23	16.7	11.3759	15.6	22	9.144	16.8	13.3	19																		12.9	25.1571
	22.1	15.3804	22	39	15	21.2412	17.9697	18			17	21	17.9	24.9333	19	11.2647	15.3	11.3	25.6	24	16.7	17.9835	19.2	22.5	26.4207	12.2	12.9	19																		22.1	15.3804
	12.7	12.2523	11	18	8	22.1561	16.1571	18			15	24	21.1	25.3344	14.5	11.6047	10.2	15	28.4	24	16.9	32.07	50.1	22.9	16.9003	12.5	15.5	19																		12.7	12.2523
	16.8	10.302	19.1	20	28.7	28.1395	37.9178	18			15	12	9.7	25.5517	12.1	11.9664	8	25.7	21.2773	24	16.9	16.0056	15.3	23.8	12.3534	16.8	18	19																		16.8	10.302
	8	21.5124	26.8	29	16.9	13.7808	27.5609	18			10	11	13.2	25.8783	8	12.5977	33.1	19	9.55814	24	16.9	17.7944	42.4	30.2	32.0323	13	18.2	19																		8	21.5124
	15.3	13.2041	16.3	14	8	14.148	13.6334	19			20	30	20.5	26.351	27.8	12.7919	14.7	20.2	11.2358	24	16.9	7	13.2	30.7	41.1234	36.8	15.1	19																		15.3	13.2041
	10.8	9.95728	15.6	24	20.1	16.5883	13.6916	19			22	26	20.6	26.3838	23.7	13.0208	10.7	10.2	17.3293	24	17	8	10.3	47.4	22.804	12.4	29.9	20																		10.8	9.95728
	9.2	18.3259	10.2	18.3908	33.4	21.5539	32.7861	19			30	20	16.2	26.5957	24.6	13.8436	16.5	10.7	16.3909	24	17.1	8	32.4	48.9	16.2248	19.8	27.7	21																		9.2	18.3259
	14.6	21.3742	19.3	17.2156	11	33.799	15.7985	19			16	11	24.5	26.7454	14.2	14.1621	36.5	13.2	12.0918	25	17.1	9	28.1	9.4	28.8737	78.5	22.5	21																		14.6	21.3742
	20.5	16.4762	21.4	10.2121	18.2	46.3337	15.5365	19			14	29	17.3	26.7841	18.2	14.2202	25.2	21.6	11.3594	26	17.2	9	13.6	10.1	15.0086	20	16.1	21																		20.5	16.4762
	11.5	12.0743	13.5	36.4285	17.3	8.03573	24.529	19			18	15	30	26.7885	22.5	14.569	20.7	13	8.7541	26	17.2	9	19.4	11.5	19.2197	25	25.6	21																		11.5	12.0743
	19.6	16.2098	14.3	13.9704	23.2	15.0127	10.7393	19			9	24	30.1	26.832	10.4	14.5947	13.6	17.7	18.3872	26	17.3	9	16	13.7	33.6701	33	26.5	22																		19.6	16.2098
	9.4	14.8761	12.3	25.2197	12.4	49.2839	11.7609	19			9.84271	16	15.5	27.0091	28.4	14.8644	19.9	16.1962	12.5083	26	17.3	10	30.8	14	64.88	34	13.3	22																		9.4	14.8761
	12.5	12.4408	20.3	34.1793	11.7	49.3627	10.1691	19			9.5751	13	9.5	27.2428	13.2	14.8885	11.4	17.6643	14.9158	27	17.3	10	13.2	14.2	21.5652	22	15.8	22																		12.5	12.4408
	15.1	17.5047	17.5	19.209	31.9	7.90203	27.4888	20			17.6805	10	27.3	27.7699	16.1	15.3437	13.4	12.5404	10.6014	27	17.4	11	26.7	18.3	10.0768	22.0	19.6	22																		15.1	17.5047
	8	12.7826	14	12.2261	13.2	16.868	14.2481	20			11.9415	18	13.7	28.11	17.6	15.6673	13.9	8.81608	12.7144	28	17.4	11	16.8	19.3	29.4582	23.0	20.1	22																		8	12.7826
	11.1	41.6663	17.3	14.9302	8	20.0397	22.4463	20			11.045	20	20.8	28.6058	17	16.0147	14.3	13.4457	27.4446	31	17.5	11	28.7	20.5	17.2935	33.0	16.6	23																		11.1	41.6663
	22.8	12.4685	26.6	20.3188	13.7	10.9944	16.2866	20			11.4684	12	44.9	28.8343	8	16.197	18.1	13.7724	57.3678	32	17.5	11	14.6	21	54.0375	30.0	12.1	23																		22.8	12.4685
	15.7	10.8652	19	19.2091	27.7	11.9861	17.794	20			22.613	13	13.4	28.8896	20.2	16.4258	17.2	17.5271	22.2041	33	17.6	11	19.9	22.5	16.1696	20.0	19.7	25																		15.7	10.8652
	19.2	30.7144	8	22.7553	28.9	12.4099	20.6495	20			11.2208	14	10.7	29.7114	13.5	16.6013	17.5	21.194	14.8248	33	17.6	11	13.7	23.5	8.76025	12.0	14.2016	25																		19.2	30.7144
	9.3	20.0591	27.7	25	8	14.4174	27.2566	20			25.0776	12	35.7	30.2242	16.8	16.6242	20.3	31.694	24.8403	38	17.7	11	14.6	25.5	24.0302	6	15.3771	27																		9.3	20.0591
	16.9	18.7861	21.2	21	12.1	15.1236	14.122	20			11.4709	14	20.5	30.8945	18	16.8435	12.1	29.3254	11.7834	45	17.7	11	18.6	28.6	18.066	23.0	17.5326	27																		16.9	18.7861
	13	15.3321	35.3	17	18.8	18.3099	26.02	20			26.2909	27	58.8	30.9249	19.4	17.0891	22.9	14.4705	14.2133	40	17.8	12	45.9	31.4	19.8737	18.0	15.5862	28																		13	15.3321
	8	24.5463	15.2	10	22.8	18.9804	15.8996	21			14.1718	18	9.5	30.9419	21.5	17.5344	21.4	23.356	47.3656	34	17.8	12	23.9	32	14.6163	12	15.0195	36																		8	24.5463
	14.1	21.7901	9.7	24	9.8	19.0338	16.2861	21			16.8052	17	15.8	31.5649	13	17.6339	16.9	14.4038	14.4653	8	17.9	12	18.7	37.6	29.2682	22	10.3493	41																		14.1	21.7901
	11.1	24.45	12.1	42	8	19.4232	12.8825	21			20.0208	11	14.2	32.0784	28.3	17.8295	24.4	11.4146	15.8258	23	17.9	12	8	57.3	14.2197	27	14.3239	45																		11.1	24.45
	8	13.8643	20.9	24	8	21.0468	15.7953	21			19.8098	15	12	32.4027	12.6	17.9765	21.5	22.2317	21.0654	22	18	12	17	60.1	13.6044	30	24.6997	50																		8	13.8643
	9.5	15.0993	32.9	33	14.5	32.1221	20.0366	22			7.33689	17	13.8	32.6733	8	18.2659	15.5	45.4869	12.7761	18	18	12	8	10.5	12.9635	8	18.5522	53																		9.5	15.0993
	12.4	11.6167	21.7	10	12	8.45239	17.0765	22			14.0582	19	8	33.0541	9.9	18.4513	33.4	22.2629	33.9889	11	18	12	11	13.1	13.6269	44	21.0505	8																		12.4	11.6167
	15.8	20.7052	23.2	18	8	8.75287	23.2605	22			19.2666	17	22.7	33.3182	20.5	19.2538	24.7	32.4779	14.4523	9	18	12	29.7	16.4	10.1891	30.1	9.14105	11																		15.8	20.7052
	16.5	28.3372	10.5	43	19.5	10.4324	16.8082	22			11.2429	20	16.9	33.4905	24.1	19.6224	20.1	36.5772	6.69287	9	18.1	13	21.2	16.6	20.4894	9.8	42.3938	11																		16.5	28.3372
	14.7	28.322	23.9	18	40.6	10.4355	13.9328	22			13.5076	22	34.1	33.6897	19.4	21.1923	13.6	28.2116	17.8705	37	18.1	13	9.8	17.8	16.9705	15.3	19.6335	11																		14.7	28.322
	9.5	15.2482	15.3	16	9.6	10.6986	19.2565	22			26.1504	21	10.7	34.776	21.4	21.4334	12.4	15.6544	12.2367	23	18.1	13	32.6	19.7	13.7141	30.4	9.52781	11																		9.5	15.2482
	16.5	15.854	14.5	19	14.3	11.9261	35.2595	22			15.7465	17	18.1	35.3173	17.2	21.7602	11.6	15.4324	33.1832	14	18.1	13	10	23.1	39.5925	22	26.2663	11																		16.5	15.854
	12.7	12.2986	20.7	20	18.6	11.9291	27.1076	23			13.1073	12	10.6	35.5916	21.4	22.6859	8	17.2645	17.2514	27	18.1	13	12.9	23.3	40.5988	44.7	10.5468	12																		12.7	12.2986
	19.9	22.2118	15.5	14	31.1	12.084	18.2706	23			10.5535	9	20.4	35.6276	11.7	23.0381	12.9	12.6302	27.3046	17	18.1	13	24.4	23.4	28.8328	18.7	16.4962	12																		19.9	22.2118
	12.8	14.0147	30.8	30	28.2	13.8183	29.7908	23			14.4338	18	15.8	36.1547	15	25.8815	13.9	10.8034	17.9484	26	18.2	13	10	23.6	33.15	17.8	22.3123	13																		12.8	14.0147
	14.9	20.5013	10.4	12	8	14.6132	11.1736	23			8.05296	39	15.3	36.2247	16.5	26.5231	13.4	17.7338	42.8479	28	18.2	14	26.1	26.5	29.9293	27.7	20.0134	13																		14.9	20.5013
	17.6	19.2596	13.1	40	16.4	15.032	11.7247	24			6.83852	14	11.8	37.0411	12.9	26.7266	12.1	40.1441	11.3026	54	18.2	14	34.1	28.3	34.2668	24.1	11.4836	13																		17.6	19.2596
	39.3	15.2045	22.4	24	21.4	15.4365	18.0935	24			5.97166	20	23.3	37.2846	19.2	33.4618	21.9	15.7793	16.0964	23	18.2	14	17.2	32.7	35.9003	25.6	14.5147	13																		39.3	15.2045
	25.8	10.4381	14.6	20	15.3	15.8267	23.0037	24			23.1957	13	27.5	37.4829	9.5	7.20672	8	7.9382	20.2215	22	18.3	14	11.1	37.9	20.9621	25.4	21.4114	13																		25.8	10.4381
	8	9.02714	45	19	9.1	15.8267	14.4701	24			13.8654	42	19	38.3822	14.7	10.9524	14.4	44.0377	16.0537	26	18.3	14	8	51.7	9.53624	13.1	23.9932	14																		8	9.02714
	18.8	26.7071	18.2	14	11.5	15.8469	20.0152	25			19.2775	9	23.6	41.2172	17.3	11.2488	13.2	24.1857	13.7492	10	18.4	14	12	6.7	19.7893	33.6	27.081	14																		18.8	26.7071
	11.7	18.9649	18.4	10	8	17.2997	14.7738	25			15.1943	15	22.5	7	8	12.9815	14	8.75752	9.50138	16	18.4	14	22.2	10.5	21.5813	27.3	25.4038	14																		11.7	18.9649
	22	28.6107	18.9	23	31.4	17.3425	9.64664	25			20.1209	13	11.6	8	28.8	14.3748	25.1	21.7563	7.83042	10	18.4	15	22.7	11.2	30.1091	17.7	12.77	14																		22	28.6107
	12.6	12.3873	15.7	22	11.9	22.0391	11.3026	26			10.62	19	13.3	9	33.1	15.0974	36	32.6324	9.58128	17	18.5	15	8	11.3	20.0372	6.8	14.3266	14																		12.6	12.3873
	15.7	20.3536	12.1	27	8	22.5882	16.328	26			26.0989	16	12.5	9	19.5	16.0831	8	16.5658	12.699	16	18.5	15	22.4	12.9	15.108	19.1	11.06	14																		15.7	20.3536
	18.1	20.3991	10.2	13	17.3	23.0475	15.2002	27			21.4807	50	14.1	12	16.2	16.5073	46.6	13.4184	11.8743	28	18.6	15	22.7	13.2	14.2478	18	16.3244	15																		18.1	20.3991
	21.1	16.2718	19.8	28	20.1	26.9801	10.1479	27			20.1924	32	12.9	12	12.8	17.1693	18.7	23.8249	10.522	19	18.7	15	9	13.4	24.5827	19.7	22.1976	16																		21.1	16.2718
	22.9	13.4303	8	23	17.1	38.1793	11.6254	27			18.514	26	52.4	12	14.9	17.566	9.6	16.5815	9.65699	13	18.7	15	33.2	14.2	12.0185	16.7	32.0804	16																		22.9	13.4303
	8	23.7668	26.8	22	9.3	61.0841	7.85638	28			24.471	15	32	14	24.8	17.8211	10.4	29.8469	21.0845	12	18.7	15	29.3	14.7	34.4548	16.4	16.2946	16																		8	23.7668
	17.5	19.1821	13.9	22	20.2	11.3397	12.4034	28			11.2055	21	18.4	14	10.7	19.4619	27.2	15.3918	10.7869	16	18.7	15	12.3	16.8	12.343	24.3	7.71971	17																		17.5	19.1821
	27.7	16.4453	19.4	37	58.4	11.6486	12.2851	28			11.377	56.8	19.3	15	20.1	19.8029	14.6	7.8145	12.0907	17	18.8	15	20.9	18.2	9.2651	16.8	12.4321	17																		27.7	16.4453
	35.5	19.5752	27.4	18	30.2	14.3016	16.6909	28			46.5548	31.1	18.9	15	17.4	20.2029	14.8	18.7699	29.9063	16	18.9	15	32.6	18.7	12.2771	18	15.0334	17																		35.5	19.5752
	16.4	15.5205	9.42308	23	13.2	15.518	21.883	28			19.3518	19.7	18.9	15	24.2	21.652	10.5	17.0181	20.6828	15	18.9	15	22	19.1	9.31683	19.3	8.36174	17																		16.4	15.5205
	18.3	15.7812	17.3768	25	13.5	17.8651	59.6337	29			7.46448	34.8	11.3	16	13.6	22.218	36.8	16.8504	15.5732	7	18.9	15	8	20.1	26.9	16.2	17.7868	18																		18.3	15.7812
	24.9	15.4212	56.0035	34	17.6	19.405	6.8732	30			10.8438	23.9	18.4	16	28.4	22.654	12.3	10.2062	19.365	35	19	16	22.9	22.1	20.2	27.1	19.8278	19																		24.9	15.4212
	19.2	15.1379	17.9848	20	13.3	20.3452	18.7051	30			19.2332	28	14.2	17	19.3	22.9854	17.5	12.0914	19.8525	18	19.1	16	18.7	23.5	10.4	44.9	16.4574	19																		19.2	15.1379
	55.5	19.5735	14.076	12	10	23.8412	40.9943	30			23.8456	22.2	23.7	19	43	23.8711	23.7	44.1262	18.8559	28	19.1	16	39.1	23.9	22.2	16.9	32.4521	19																		55.5	19.5735
	15	13.6288	32.7843	20	9.3	33.5033	11.5413	31			28.3986	18.8	24.4	23	30.6	23.8856	17.4	19.921	28.9471	26	19.1	16	13.2	24.4	18.9	20.1	14.9218	19																		15	13.6288
	11	19.9401	18.8402	36	11.7	6.50657	14.5781	31			13.9769	11.7	12.5	23	17.9	30.5503	14.5	31.8727	28.0867	42	19.2	16	12.8	24.9	17.5	33.1	14.0589	19																		11	19.9401
	14.7	26.8502	16.0105	26	25.4	14.1977	18.4412	31			12.4981	28.6	13.7	23	14.9	39.8677	16.1	6	18.3711	17	19.3	16	10.7	26.6	14.1	30.1	12.4	20																		14.7	26.8502
	10.2	16.0218	12.0653	21	13.9	16.2638	21.5342	32			9.47411	30.7	13.9	24	18.1	42.9266	18.1	6	9.59892	29	19.3	16	38.4	26.7	18.7	22.9	16.7	20																		10.2	16.0218
	17.1	10.9987	16.5232	35	14.1	18.0605	15.8839	33			26.3361	7.9	21	24	20.5	44.9329	14.5	6	22.7799	18	19.3	17	19.5	27.3	26.7	52.8	15.4	21																		17.1	10.9987
	16	20.3682	21.5348	18	20.2	20.625	14.9232	33			8.42898	25.8	12.5	24	15	69.3639	14.4	7	9.53114	28	19.3	17	11.6	27.7	19.9	18.2	15.9	21																		16	20.3682
	25.5	15.2919	11.9785	19	18.9	29.6027	26.1502	33			10.9322	9	19.1	25	14	9.30284	12.8	8	12.6042	17	19.4	17	33.1	28.3	55.9	28.2	17.4	21																		25.5	15.2919
	10.6	24.1467	15.0917	26	15.1	34.9127	13.6176	34			18.059	13.3	16.9	25	11.4	10.5869	8	8	14.6088	13	19.4	17	32.8	31.8	13.3	12.3	31.3	22																		10.6	24.1467
	11.4	17.2849	8.63793	17	16	42.1504	13.4669	36			14.8752	10.6	19.4	25	19.9	10.9876	46	8	32.896	15	19.5	17	18.6	32.2	8.2	41.3	24.5	22																		11.4	17.2849
	27.5	15.6458	16.9072	15	12.7	6.96989	44.0068	42			16.5566	27.6	39.7	26	24.5	11.6459	15	8	18.7839	12	19.5	17	25	34.8	25.9	16.6	20.8	25																		27.5	15.6458
	8	15.7431	14.1171	17	8	10.7238	11.521	45			18.2897	18.7	17	28	12.9	11.7059	24.1	9	12.6779	22	19.5	17	13.8	47.7	20.6	33.2	39.1	26																		8	15.7431
	11.9	41.4002	9.3214	35	27.2	13.2827	16.0615	6.9			16.613	18.7	23.5	28	39.1	11.8849	14.9	9	13.0262	9	19.6	17	32.1	49.3	16.6	29	13.9	27																		11.9	41.4002
	17.2	34.5524	22.8823	16	15.6	14.5412	12.8005	7.4			35.7142	16.4	26.7	29	33	13.6421	24	9	8.37198	15	19.6	17	12.5	49.9	12.5	28	15.6	27																		17.2	34.5524
	10.1	17.8953	27.3016	24	14.7	18.9253	22.6451	8.5			22.3737	13.8	32.9	30	11.3	15.4527	25.8	9	26.3214	20	19.6	18	28.5	6.9	13.2	22	16.2	27																		10.1	17.8953
	15.8	14.1914	14.2092	16	12.5	20.4782	22.9085	9.3			38.649	27.3	9.5	32	14.4	15.6475	28.3	9	31.6504	22	19.6	18	14.9	9	19.5	47	13.5	29																		15.8	14.1914
	19.6	13.3942	24.0462	35	17.9	26.0101	10.3269	10			18.3751	16.2	15.1	34	23.3	17.0816	17.8	9	8.33604	15	19.6	18	9.7	10.4	22.2	42.0	22	30																		19.6	13.3942
	10.2	21.9479	16.5696	14	32.7	30.7312	20.9586	10.2			17.2773	9.1	22.8	38	11.8	22.3581	10.9	10	18.0527	18	19.7	18	17.9	12.1	31.3	31.0	<9.0	32																		10.2	21.9479
	25.8	33.4108	16.5473	18	39.8	10.641	33.9573	10.2			27.3927	9.7	29.9	46	18.4	29.0745	12.9	10	42.3681	13	19.7	18	21.9	12.6	16.9	12.0	21	36																		25.8	33.4108
	19.7	16.3818	24.9065	12	9.4	16.8567	30.6393	11.1			16.3703	27.3	23.9	7	14.3	8.86168	21.5	10	5.14527	27	19.9	18	29.9	13.6	16.5	28.0	17.5	38																		19.7	16.3818
	14.5	24.6332	13.6036	22	40.7	18.1249	30.4242	11.3			12.2159	27	22.7	8	18.6	10.5966	29.2	10	16.5155	28	19.9	18	9.6	15.6	28.5	15.0	<9.0	39																		14.5	24.6332
	14.7	35.5084	15.0376	18	16.8	19.0943	15.1263	11.9			21.1916	11.2	37.2	9	21.3	10.7861	27.7	10	7.15551	19	19.9	18	14.5	21	21.6	7	<9.0	42																		14.7	35.5084
	8	26.1983	10.1319	25	11.1	20.0625	16.4787	11.9			19.2201	20.4	26.6	9	14.3	12.581	23.8	10	21.2144	23	20	18	13.9	24.2	23.9	24	15.4	43																		8	26.1983
	11.2	11.7423	29.6748	11	8	20.4994	22.7164	11.9			22.2237	18.6	12.8	10	10.5	13.4443	13.9	10	13.0125	14	20	18	17	27.6	28.6	34	18.9	53																		11.2	11.7423
	13.3	15.9751	13.5866	19	8	24.1342	31.9876	12.3			10.6937	30.3	12.9	10	32.9	13.9529	17.9	10	14.9806	10	20	18	23.5	31	17.5	20	14.5	63																		13.3	15.9751
	18.9	24.2261	21.3854	22	15.8	32.3094	24.383	12.5			17.4141	22.2	36.1	10	22	14.0743	18.6	11	10.4754	9	20	18	34.9	33.4	13.5	10	14.9	11																		18.9	24.2261
	11.7	12.4242	16.6339	26	33.7	11.5605	16.1868	12.6			10.5725	17.9	13.4	11	12.1	15.7631	32	11	16.3191	20	20	18	28.5	70.2	13.8	28	15	12																		11.7	12.4242
	11.1	13.7386	10.8559	28	27.7	15.6118	16.0672	12.7			9.96517	14.8	15.8	11	22.5	16.0445	47.3	11	17.2323	13	20.1	19	22.5	13.4	22.7	26	19.7	12																		11.1	13.7386
	12.6	14.2262	14.9441	27	11.7	20.5586	19.2284	12.8			6.10915	11.9	11	11	14.7	16.8819	27.2	11	15.8217	10	20.1	19	9.1	14.2	23.2	19	<9.0	13																		12.6	14.2262
	24.6	22.1943	19.3516	17	10.5	20.8215	24.9856	12.8			13.9798	7.9	41.8	12	21.4	17.2701	25.8	11	22.9095	12	20.1	19	38.3	14.8	26.7	22	13.7	13																		24.6	22.1943
	13.8	16.7124	25.1961	56	14.9	21.2733	14.7268	12.9			27.9965	31.3	20.2	12	39	19.0146	13.9	11	19.9597	22	20.2	19	11.2	15	12.4	21	13.2	13																		13.8	16.7124
	9.9	9.84515	26.5387	16	11	29.9051	7.59762	13.1			11.4385	24.8	12.2	12	22.8	20.5461	14.2	11	33.1991	12	20.2	19	18.4	16.2	12.7	16	24	13																		9.9	9.84515
	16	27.0153	32.5336	20	15.9	7.57759	24.1435	13.5			21.2558	15	10.8	13	21.1	20.9607	17.3	12	8.11063	19	20.3	19	49.3	16.7	19.7	25	15.7	13																		16	27.0153
	8	17.3204	21.4625	25	8	13.6593	34.3357	13.6			16.1153	14.2	14.3	13	16.5	21.2862	26.3	12	14.4644	29	20.3	19	36.6	17.8	39.3	23	10.3	14																		8	17.3204
	27.1	16.779	10.4	16	9.3	16.0238	12.6307	13.8			19.4663	11.1	12.2	13	27.6	23.6769	19.1	12	18.9297	15	20.4	19	19.8	18.1	27.3	27	12.9	17																		27.1	16.779
	27.4	51.6008	18.2	18	15.9	24.1546	11.1376	13.8			12.2774	14.3	35.7	13	14.3	24.8774	17.2	12	12.2176	37	20.4	20	16	19	16.3	41	31.9	18																		27.4	51.6008
	25.6	13.9572	10.5	20	22.6	25.9204	11.9911	14.1			15.3426	23.4	11.3	14	13.4	46.8597	20.6	12	52.1589	11	20.4	20	8	20.8	13.6	31	21	18																		25.6	13.9572
	10.4	13.8934	11.2	12	18.3	7.52704	31.6708	14.1			23.0066	10.6	20.9	14	9.1	8.73221	12.3	12	17.1481	16	20.4	20	15.5	21.9	20.9	16	17.2	19																		10.4	13.8934
	12.8	19.2613	21.4	29	16.2	10.4985	13.5862	14.1			37.9003	23.4	11.5	14	8	9.53947	19.9	12	6.81809	21	20.5	20	17.5	28.3	19.9	44	9.7	19																		12.8	19.2613
	19.3	25.3057	12.6	15	8	10.7476	17.3022	14.2			18.6808	18.3	15.4	14	9.7	13.062	20.2	12	9.72881	29	20.6	20	14.8	28.4	10.4	18	15.4	20																		19.3	25.3057
	22.3	18.0603	14.7	14	11	11.8946	11.2896	14.5			18.038	13	8	14	14.4	13.8683	15.7	13	42.5274	15	20.6	20	24.3	31	33	23	11.6	30																		22.3	18.0603
	8	11.2535	16.8	32	8	18.5146	27.0708	14.7			24.4362	18.7	29.5	14	12.9	13.9933	18.5	13	13.995	19	20.6	20	22.6	31.2	25.7	55	17.7	37																		8	11.2535
	19.7	33.9039	23.2	35	8	18.5677	21.6612	14.9			17.6191	15.2	17.2	14	22.4	15.0179	17.6	13	12.6703	22	20.6	20	14.8	31.8	7.8	25	<9.0	10																		19.7	33.9039
	12	15.7851	21	11	10.9	19.0005	12.9408	15			21.1824	8.9	12.7	14	10.9	15.9813	20.8	13	8.64765	17	20.6	20	37.7	37.1	17.3	18	26.7	11																		12	15.7851
	10.1	14.9476	18.1	15	29.2	19.019	12.2752	15			23.9371	22.7	16	15	17.9	16.9696	17.1	13	22.1701	20	20.8	20	14	45.9	25.5	16	17.8	15																		10.1	14.9476
	23.7	36.4652	16.7	32	12.4	22.36	21.281	15.3			9.117	27.7	19.2	15	19.5	17.5416	13.3	13	24.0427	11	20.9	20	10.7	49.7	19.4	17	9.7	16																		23.7	36.4652
	11.7	19.4754	18.8	26.7367	8	23.1959	14.3631	15.3			8.26666	9.5	20.4	15	26.5	17.6094	10.5	13	13.1096	17	21	20	34.6	64.6	12.3	46	17.2	17																		11.7	19.4754
	12	12.2109	17.5	18.3957	20.8	26.9612	21.2621	15.6			14.5074	10.2	24.1	15	13.4	18.0303	13.9	13	11.8202	13	21	21	17.5	13.6	25.9	17	17.8	19																		12	12.2109
	10.4	26.9241	17.7	28.3693	8	11.7416	23.4927	15.6			23.9571	15.6	8	15	17.3	21.8085	18.7	13	9.42362	9	21.1	21	32	21.1	50.1	14	10.2	19																		10.4	26.9241
	12.9	15.243	17.3	29.2051	9.2	12.3872	13.166	15.7			13.486	12.8	9.2	16	18.8	22.837	26.5	13	14.1692	29	21.2	21	43.1	22.3	18.9	13	10.7	20																		12.9	15.243
	21.8	21.6596	24.8	26.1796	19.4	15.4725	59.6545	16.1			19.5037	28.4	16.6	16	9.8	23.917	27.9	13	8.66751	11	21.2	21	19	8.4	12.7	33	16.5	22																		21.8	21.6596
	16	14.3874	19	15.1535	16.6	16.7438	13.2306	16.1			14.483	16.6	15.9	16	10	23.9249	13.1	13	52.9196	21	21.3	21	21.9	13.1	15.1	15	11.7	27																		16	14.3874
	19.5	12.6916	20	24.0983	8	16.8507	8.44801	16.2			8.00946	20.8	10	16	14.6	24.9954	21.3	13	8.65205	12	21.3	21	24.9	16.6	29.5	18	16.7	59																		19.5	12.6916
	16.7	19.0734	28.3	25.3954	25.5	8.21297	28.3204	16.3			16.4056	12.3	29.7	16	17.5	26.796	15.8	13	19.5386	15	21.4	21	18.4	19.4	25.1	23	18.6	11																		16.7	19.0734
	17.7	23.0246	23.8	14.9361	14	16.8354	13.7482	16.4			18.8081	14.1	17.8	16	17.4	37.8711	19.4	13	30.3268	21	21.4	21	14.6	21.4	14.2	23	43.7	12																		17.7	23.0246
	8	17.7902	28.4	16.4741	24.6	17.1784	16.3976	16.5			9.1103	20	19.3	16	36.7	52.8955	21.5	13	17.4987	17	21.4	21	22.3	28.9	27.4	29	13.6	12																		8	17.7902
	23.8	26.9583	20.9	17.1969	15.6	17.5602	14.4826	16.7			12.8099	18.9	18.1	16	14.1	61.2402	22.9	13	14.1303	22	21.5	22	28.6	29.2	26.4	22	10	13																		23.8	26.9583
	25.8	13.6109	10.5	21.9055	13	17.642	19.4636	17.7			13.4939	38.9	14.9	17	30.4	11.5544	12.5	13	10.199	12	21.6	22	16.5	49.4	22.7	20	<9.0	16																		25.8	13.6109
	9.4	14.8802	14.2	32.3446	16.7	18.0817	23.1696	17.7			21.354	14.6	19.5	17	34.5	13.526	17.5	13	11.159	16	21.6	22	11.5	16.3	25.3	20	17.3	17																		9.4	14.8802
	11	22.7152	27.9	9	31.7	20.0844	22.2387	17.7			12.1299	71.9	12	17	19.6	14.8886	14.9	13	14.8201	18	21.6	22	36	16.6	10.1	39	14.3	20																		11	22.7152
	20.3	19.9534	9.5	39	15	20.6978	19.9023	18			15.1193	15.3	15.6	17	10.9	16.5877	16.8	13	12.0746	20	21.6	22	17.9	29.8	21.6	24	<9.0	20																		20.3	19.9534
	12.6	13.5969	19.5	29	8	23.3457	26.7435	18			15.237	7	13.8	17	23.8	17.5598	19.7	14	23.5652	29	21.8	22	36	32.8	19.3	22	9.7	24																		12.6	13.5969
	13.8	12.4203	26	17	14.1	26.6246	58.6611	18.3			29.6166	17.4	8	17	33.9	18.8866	9.2	14	23.0028	41	21.8	22	23.9	60.8	17.2	36	16.2	24																		13.8	12.4203
	19.1	10.6423	11.1	29	9	32.1335	21.8792	18.4			19.4462	10.7	13.8	17	30.5	18.921	27	14	17.6401	23	22	23	13.1	11.9	14.7	24	14.7	25																		19.1	10.6423
	8	24.6692	24	21	13.3	9.65554	17.8923	18.6			28.8727	21.5	24.3	17	8	29.6129	12.7	14	28.5151	7	22	23	30.3	12.7	12.7	36	14	27																		8	24.6692
	16.8	17.8685	15.1	25	13.3	9.77317	19.0826	19			13.009	14.2	23.9	17	21.1	9.21613	12.1	14	17.689	20	22.1	23	11	16.1	11.2	59	27.5	29																		16.8	17.8685
	8	13.279	34.2	15	16.8	11.7575	25.4981	19.1			8.1237	22.3	19.7	18	12	9.35745	17.2	14	19.7571	10	22.4	23	18.9	31.1	15	21	13.5	7																		8	13.279
	16.4	33.5117	10	16	16.3	12.2929	9.98277	19.5			9.83047	23.1	23.5	18	27.1	10.131	17.1	14	15.5767	12	22.4	23	24.2	34.3	9.8	24	36.2	25.6783																		16.4	33.5117
	19.8	37.4783	25.2	18	12.9	13.7859	20.0989	19.6			16.5094	26	19.2	18	20.5	10.5679	12.1	14	18.5472	15	22.6	23	18.2	37	6.3	24	<9.0	24.5931																		19.8	37.4783
	8	17.8822	21.2	18	9.6	14.8684	12.6367	19.6			19.4249	28.5	28	19	14.5	11.3476	16.7	14	11.9651	35	22.6	24	35.2	46.6	27.2	18	23.3	21.7291																		8	17.8822
	17.7	7.91276	21.3	12	11.2	15.6882	20.0913	19.7			16.4508	12	11.8	19	21	11.7841	19.1	14	29.0569	22	22.7	24	23.7	86.6	16.7	20	9.5	48.5568																		17.7	7.91276
	34.3	11.2514	<9.0	22	12	16.0131	27.1572	19.7			16.1943	9	18.6	20	18.6	12.1032	15.4	15	16.8149	34	22.7	24	23.8	13.5	18.9	21	15.3	18.7628																		34.3	11.2514
	15	19.1377	17.2	15	16.8	16.1551	9.43702	19.9			16.1876	13.7	17.3	20	18.1	12.7932	15.3	15	16.4486	17	22.8	24	34.1	13.6	29.5	16	11.6	38.1147																		15	19.1377
	26.7	9.16833	15.7	20	9.8	16.1781	9.26082	20			20.8487	16.4	11.5	20	11.6	13.2869	15.6	15	13.7987	12	22.8	24	20.2	18.8	19.8	22	<9.0	13.4734																		26.7	9.16833
	12.4	18.0525	15.9	16	17.1	18.0111	14.5298	21.4			17.8513	8.8	21.7	21	14	13.3439	15.1	15	38.7132	9	23	24	11.5	21.8	38.5	28	12.1	14.312																		12.4	18.0525
	8	12.5449	18	25	10.9	18.9408	26.6532	21.4			17.2189	23.1	15.2	21	16.7	13.7079	20	15	33.9451	39	23	24	14.2	29.2	25	22	11	19.215																		8	12.5449
	8	19.0539	22.5	18	21.7	19.3016	23.3709	21.5			12.3602	8.1	22.5	21	39	13.9728	11.6	15	12.0662	17	23	24	16.4	29.8	12.2	16	19.6	16.2244																		8	19.0539
	9.7	20.0544	13	25	13.9	19.7233	21.2457	22			20.1405	8	19.4	21	8	15.1675	23.5	15	13.7597	16	23.1	24	30.3	29.9	13.3	17	20.6	34.6442																		9.7	20.0544
	34.5	31.6943	24	19	15.5	20.239	30.7612	22.3			11.6892	29.2	16.2	21	13.5	15.8271	22.7	15	12.653	18	23.3	24	10.2	32.5	35.7	30	15.4	17.4245																		34.5	31.6943
	21.6	21.5882	12.1	25	10.5	20.2975	17.6673	22.3			14.3314	17.7	14.9	22	31.5	16.2388	30.1	15	16.5991	19	23.3	24	17.7	35.6	46	14	38.1	17.4071																		21.6	21.5882
	8	14.2481	22.6	14	11.5	20.4891	6.77215	22.6			19.1077	59	17	22	12.8	16.4463	19.3	15	7.15006	63	23.3	25	46	59.1	21.6	33	20.9	13.2943																		8	14.2481
	29.4	20.3046	16	26	10.8	25.4031	18.2817	22.9			9.79041	17.4	15.1	22	33.6	17.1767	10.8	15	5.96549	43	23.3	25	21.4	73.7	13.9	41	28.5	20																		29.4	20.3046
	11.2	30.0589	21	8	23.3	25.7582	11.5731	23			16.942	21.8	12.2	23	20.8	17.3903	11.7	15	22.4144	24	23.4	25	15	14.4	20.5	25	15.7	29																		11.2	30.0589
	28.2	26.8274	13.1	35	8	30.5781	14.4459	23.2			22.348	16.4	35.2	23	17.2	20.3271	19.5	15	14.5831	19	23.5	26	18.5	18.7	63.2	16	15.4	11																		28.2	26.8274
	10.2	24.7456	12.6	29	17.3	31.4616	24.3431	23.8			10.9907	7	8	23	36.7	20.7329	20.5	15	18.6406	13	23.6	26	38.9	22.5	20.3	16	19.8	26																		10.2	24.7456
	14.3	20.8431	<9.0	20	13.4	31.8628	18.8	24			8.87347	20.5	11.8	24	13.7	20.7549	16	15	8.45962	19	23.6	26	17.3	23.1	20.1	25	13.8	21																		14.3	20.8431
	8	15.7376	16.1	14	17.8	34.8495	26.4	24.1			20.9528	22.3	16	24	10.4	20.83	14.5	15	7.91673	14	23.7	26	8	23.1	19.7	18	18.3	16																		8	15.7376
	21.1	11.3122	14.8	21	23.9	58.6396	23.7	24.1			19.9077	15.2	10.2	24	28.4	20.8569	16	15	14.7564	18	23.7	26	25.3	23.5	23.4	67	12.4	19																		21.1	11.3122
	20	11.5126	12.1	37	25	11.5951	35.7	25.1			17.8715	14.4	13.1	24	29.9	21.058	17.4	15	12.6569	34	23.8	26	26.1	11.4	17.3	38	20.3	15																		20	11.5126
	10.2	18.0642	21.6	32	20.2	14.7263	16.3	25.1			7.60099	6.8	39.6	24	25.4	22.6782	12.8	15	22.4936	18	23.8	27	21	12.8	17.3	19	17.7	17																		10.2	18.0642
	12.6	13.7377	19.7	9	19.7	14.7725	9.1	25.5			17.6695	13.3	25.7	26	21.2	24.9014	16	16	11.4763	16	24	27	15.4	14.2	13.3	13	18.9	19																		12.6	13.7377
	26.6	18.1952	15.5	24	17.7	15.9897	21.3	25.7			21.7208	25.3	17.8	26	21.1	25.9736	20.5	16	17.4005	21	24	27	18.1	18.7	15.7	18	19.5	10																		26.6	18.1952
	9.9	24.0955	20.9	10	28.2	16.3139	18.6	26.3			15.7872	28.3	11.8	26	8	27.7906	16.3	16	12.2686	29	24.1	28	8	18.7	39.1	16	27.6	20																		9.9	24.0955
	12.5	22.9209	21.1	9	21.2	16.6991	16	26.6			17.0063	19.6	27.4	26	14.2	32.5398	21	16	12.0464	22	24.2	28	13.7	20.2	24.7	24	27	18																		12.5	22.9209
	35.9	20.5372	13.7	26	13.6	16.7302	31.1	27			10.9966	27.1	28	27	22	42.7218	17.8	16	8.61127	37	24.2	28	13.3	22.3	18.3	27	33.7	15																		35.9	20.5372
	8	11.8642	11.4	39	17	17.5128	25.9	27.9			9.28064	18.3	10.5	27	17.4	44.4471	18.1	16	11.2921	16	24.3	28	14.4	29.2	30.6	22	10.6	19																		8	11.8642
	17.2	25.6545	23.3	49	10.9	20.6116	12.6	28			15.5788	21	26.8	27	26.3	7.50956	18.4	16	12.7773	16	24.3	29	12.3	31.5	13.2	21	16.3	19																		17.2	25.6545
	8	26.7761	11.3	21	29.7	26.4238	21.5	28.1			25.2199	10	37.3	27	12.3	11.127	28.8	16	20.3847	30	24.3	29	11.1	31.6	39.5	45	12.8	20																		8	26.7761
	9.9	12.9705	9.6	10	11.9	28.4463	44.8	28.1			15.6925	12.5	16	28	21.9	11.671	9.4	16	15.3539	28	24.4	29	15.2	41	13.1	20	20.6	17																		9.9	12.9705
	21.5	19.5998	10.1	27	9.3	29.0266	16.6	28.5			17.5464	15.2	10.5	28	8	11.8245	12.9	16	17.1547	17	24.6	29	11.1	45.6	24.5	34	14.9	16																		21.5	19.5998
	11.7	32.2511	14	25	13.7	29.4662	19.9	29.5			46.8693	30.2	21.6	28	18.4	13.5078	16	16	12.9711	14	24.6	29	15.4	52.4	14.5	39	18.8	23																		11.7	32.2511
	15.8	15.6388	19.2	34	8	15.7343	19.4	29.5			15.0975	13	22	29	22.8	15.6048	21.2	17	14.0252	25	24.7	29	21.1	53	33.7	24	11.9	15																		15.8	15.6388
	16	16.172	12.7	27	16	15.8507	11.5	29.6			11.0272	13.7	31.3	29	16.7	16.3964	18.7	17	22.8251	24	24.7	29	24.9	95.7	12.3	16	9.1	11																		16	16.172
	28.7	14.262	18.1	21	38	15.9017	14.3	32.5			24.4124	8.6	30.1	29	35.6	17.2299	42.3	17	10.813	22	24.8	29	18.3	10.7	14.1	33	25.7	13																		28.7	14.262
	15.4	14.5683	18.1	15	11.8	20.9764	15.9	35.6			9.78427	9.8	17.6	30	16.3	17.6213	34.8	17	15.5122	16	24.8	29	10.1	11.2	28.2	27	22.1	18																		15.4	14.5683
	12.2	39.744	17.2	19	13.7	32.6329	16.5	38.7			25.2114	15.2	9.5	31	14.3	18.1426	8	17	32.0591	25	24.9	30	15.6	11.5	29.9	10	11.5	42																		12.2	39.744
	18.9	36.2557	11.8	23	15.8	45.8914	18.6	39.5			20.6974	15.9	29	32	9.7	18.2301	120.2	17	22.5468	42	24.9	30	14.7	12.9	15.9	16	23.5	22																		18.9	36.2557
	8	14.1525	19.4	18	9.3	7.01313	15.4	45.1			11.6	11.4	16.5	32	16.6	19.1434	18.1	17	23.2248	22	25	30	25.4	14.3	18.9	28	14	39																		8	14.1525
	11.8	22.6806	15.3	33	18.3	15.6329	14.5	45.8			14.4	14	28.1	33	31.6	20.4164	38	17	16.6452	17	25.2	30	22.7	15.9	16.1	10	20.1	13																		11.8	22.6806
	32.8	41.3667	10	23	15.6	27.0116	23.6	46.4			18.2	16.8	23.8	33	24.5	21.6223	26.6	17	25.9166	20.3	25.2	30	65.6	19.2	25.2	19	15.5	22																		32.8	41.3667
	12.9	12.3136	18.9	44	12.8	13.418	16.4	47.9			18.3	30.4	31.9	35	29.4	31.1245	10.1	17	11.7231	9.3	25.3	31	42.8	20.6	40.6	20	11.4	30																		12.9	12.3136
	11.8	12.0759	28.1	38	23.5	15.3498	10.4	48.1			23.7	21.8	45.9	35	16.7974	38.1462	8	17	31.8248	25.5	25.4	31	20	24.1	12.6	24	14.5	21																		11.8	12.0759
	22.3	19.5007	30.6	23	13.7	21.7619	9	56.2			11.6	18	19.4	36	15.7728	52.5725	13	17	11.7195	19.9	25.4	31	16.1	25.3	43.3	24	20.7	28																		22.3	19.5007
	12.3	14.453	17	20	13.8	21.7986	22.7	64.9			7.7	11.3	46.5	36	14.2333	11.7462	15.9	17	9.25869	18.2	25.5	31	21.5	26	19.6	22	32.7	28																		12.3	14.453
	13.2	11.221	15.3	22	11.8	24.2278	21.3	5.4			29.8	20.4	8	36	12.7287	12.292	13.3	17	9.62332	8.1	25.6	31	32.5	29.1	17.1	23	36.2	21																		13.2	11.221
	23.8	18.8278	13.4	25	17.4	24.5184	15.8	7.9			19.6	13.2	17	37	12.9141	12.4378	25.9	17	11.4246	17.7	25.7	31	15.7	30.4	13.8	23	8.2	15																		23.8	18.8278
	13.9	7.63365	15.7	18	28.4	29.1314	20.7	8.8			10.6	9	22.7	38	13.7259	14.7058	40.5	17	12.9986	18.8	25.8	32	8	30.5	21.5	12	19.6	15																		13.9	7.63365
	29.4	13.255	22.9	60	8	10.3195	16.7	10.1			13.1	13.8	24.6	38	17.603	15.3719	25.1	17	16.9365	18.3	26	32	8	38	18.9	22	13.8	22																		29.4	13.255
	17.3	32.9197	13.9	26	15.3	10.7045	11.4	10.2			11.8	6.79494	12.7	38	25.4844	15.4594	20.6	17	21.9943	10.1	26.1	32	39.4	39.7	37.4	23	6.5	14																		17.3	32.9197
	19.3	24.7571	15.5	28	16.7	11.3377	21.6	10.5			8.3	7.71519	14	41	13.5137	16.0105	21.1	17	8.41126	14.7	26.1	32	30.4	40.2	26.6	29	10.7	20																		19.3	24.7571
	13.5	20.0524	14.1	29	16	11.5823	20.7	10.6			16.3	7.80927	26.5	41	13.0391	16.203	14.7	17	9.64718	35	26.2	32	41.5	40.3	14.8	33	12.5	19																		13.5	20.0524
	13.2	13.523	22.9	18	15.6	11.9006	10.2	11.6			9.9	9.19896	9.6	42	17.7785	18.4091	15.7	17	10.2074	12	26.3	32	22.2	43.8	24.5	14	13.9	13																		13.2	13.523
	9.8	33.1748	23.3	16	24.2	12.8108	27	11.6			6.5	10.3007	14.5	47	10.9513	18.7688	13.9	17	17.3644	12.9	26.4	32	20.9	56.4	16.7	19	15.4	18																		9.8	33.1748
	13.2	41.7406	21.8	18	12.6	13.449	14.8	12.4			11.1	11.3237	15.3	47	18.4124	21.9996	25.2	18	6.02132	20.3	26.4	32	20.2	9.1	24.2	21	12.1	25																		13.2	41.7406
	15.1	17.8744	24.6	25	17.1	14.8223	22.2	12.7			21.8	11.3241	26.7	48	17.0584	24.0193	16.2	18	9.5484	19.4	26.4	32	27.8	12.1	9.7	12	10.2	10																		15.1	17.8744
	16.4	11.8702	<9.0	19	15.8	15.2694	24	12.8			15.9	11.7532	24.9	51	23.63	24.8702	49.9	18	23.022	12.1	26.5	32	9.7	12.1	11.2	22	20.1	29																		16.4	11.8702
	17.7	18.5042	12.3	38	30.3	15.4606	11	13.1			14.4	11.8072	23.5	52	15.3187	29.1885	39	18	12.7166	36.7	26.6	32	20	12.2	15.7	28	9.4	13																		17.7	18.5042
	16.3	29.4983	19.1	28	21.2	16.6018	12.6	13.4			24.1	12.1469	16	53	29.5572	10.6903	8	18	14.3501	12.2	26.6	32	13.1	13.3	13.7	37	9.4	28																		16.3	29.4983
	16.4	32.0083	20.6	45	26.8	17.4498	12.7	13.5			10.3	12.2012	20.1	30	14.3396	11.9194	36.8	18	8.81179	10.4	26.7	32	19.5	13.9	15.7	27	12.4	28																		16.4	32.0083
	19.1	10.4206	13.1	16	35.7	19.1168	20.4	13.7			11.4	12.4291	8	15	13.91	13.3117	18	18	13.2198	6.8	26.7	33	25.7	14.3	19.4	9	26.1	31																		19.1	10.4206
	12.1	43.5482	17	23	33.6	20.8736	10.9	14.7			11.8	12.4848	30.5	31	14.3887	13.339	17.4	18	13.3445	27.7	26.7	33	16.9	15.8	23.9	23	35.2	12																		12.1	43.5482
	37.8	28.4501	27.4	15	22.3	24.9033	9.6	15.2			12.7	12.5727	14.8	12	10.9461	14.1891	18.5	18	21.6767	20.2	26.9	33	29.5	16.1	11.2	25	16.6	25																		37.8	28.4501
	10.6	12.9044	<9.0	26	17.5	25.2004	30.1	15.4			21.9	12.8703	17.7	18	10.0229	15.3336	10.5	18	9.38446	15.2	27	33	32.2	16.1	28.6	11	18.6	28																		10.6	12.9044
	35	20.8283	11.8	11	20.9	26.3897	14.3	15.5			15.2	12.9841	12.9	26	25.2696	15.6309	21.3	18	19.2158	32.2	27.1	33	34	16.2	14.3	23	8.7	16																		35	20.8283
	17.2	30.4321	10.4	15	18.2	27.3136	11.1	15.9			9.3	13.1069	14.8	21	26.1209	17.6784	21.5	18	18.8391	21.2	27.3	34	18.1	17	16.4	13	11.4	33																		17.2	30.4321
	20.9	22.706	28.5	27	15.6	28.6549	14.1	16.1			11.5	13.3471	16.3	15	18.2164	18.4711	12.8	18	51.6502	35.9	27.4	34	31.5	18.3	43.6	33	49.3	20																		20.9	22.706
	10.3	17.3853	10.9	21	11.4	13.6159	11	16.3			10.1	13.3824	23.1	30	19.0963	19.0976	15.5	18	13.4297	16.5	27.4	34	13.5	18.7	11.7	32	17.1	22																		10.3	17.3853
	16.8	24.7037	16.3	32	19.5	8.65257	7.5	17.2			30.6	13.8771	13.5	16	16.1163	19.3413	11.1	19	13.2199	11	27.4	34	17.2	19	8	28	13.9	12																		16.8	24.7037
	15.7	11.9566	11.8	44	12.1	9.58374	16.2	17.6			14.7	14.0409	18.5	22	12.2459	19.3914	10.5	19	35.4048	15.1	27.4	34	41.1	22.8	18.3	21	8	15																		15.7	11.9566
	9.3	20.9994	11.9	28	14.4	11.8905	13.4	17.7			16.9	14.0723	30	14	35.3036	19.5385	17.1	19	22.258	8.4	27.6	35	28.7	24	23	31	26.9	17																		9.3	20.9994
	19.7	20.7894	18.7	34	17	14.0528	25.1	17.8			14.9	14.0954	36.4	17	12.1499	19.6141	30.4	19	9.97242	18.9	27.7	35	9	24.8	48.8	27	15.8	10																		19.7	20.7894
	8	20.2781	14.1	23	16.3	14.1317	11.8	17.9			15.1	14.1303	14.9	11	12.375	20.0799	11.7	19	39.1981	18.7	27.8	36	18.4	25.9	26.5	19	11.9	14																		8	20.2781
	19	45.4005	<9.0	11	14.5	15.3115	22.3	18			20.2	14.1894	8	27	9.77502	21.1187	11.9	19	33.2485	40.9	27.9	36	82.4	27.4	30.3	15	17.2	11																		19	45.4005
	44.6	24.3055	27.4	18	16.7	15.6692	16	18.7			23.8	14.3507	17.2	12	9.71247	21.6289	16.6	19	17.8207	10.3	27.9	38	15.8	29.2	23.6	23	16.6	21																		44.6	24.3055
	12.3	11.3651	13.7	16	16.1	17.7129	19.6	19			11.9	14.5885	23.3	13	20.3456	21.8585	17.8	19	13.5664	14.8	27.9	38	32.5	33.1	9.5	29	43.8	19																		12.3	11.3651
	16.2	22.9831	15.2	15	21.1	23.1857	22.8	19.4			12	14.8544	12.8	10	20.7071	22.0987	35.1	19	27.7494	13.5	28	39	26.2	9.7	25.2	19	25.5	28																		16.2	22.9831
	10.9	13.9165	45.8	19	25.3	24.0491	17.8	19.5			29.5	14.9017	18.3	19	17.0607	24.622	15.1	19	14.6144	17.6	28.1	40	15.1	14.9	11.8	8	9.7	21																		10.9	13.9165
	17.8	18.9367	24.4	20	15.1	24.9858	15.6	19.7			15.9	15.0161	36.2	22	15.3354	24.8128	14.6	19	11.0386	13.1	28.1	41	23.9	15.6	13.5	19	16.7	11																		17.8	18.9367
	13.6	25.285	15.6	11	8	6.08692	22	19.8			6.6	15.1059	18.4	14	21.9746	25.9543	16.7	19	30.7156	15.4	28.2	41	12.7	18.4	39	11	23.5	15																		13.6	25.285
	11.9	14.2638	10.5	16	13.2	11.0755	21.8	19.8			10.5	15.1514	18.5	20	8.80688	26.2728	14.8	19	18.2797	10.3	28.2	42	22.3	20.5	44.2	21	18.2	15																		11.9	14.2638
	16.8	17.5567	32	8	36.1	13.9527	25.9	20			37.3	15.449	34.5	28	9.52919	27.3901	26.5	19	12.9338	29.9	28.2	42	20.4	21.6	21.4	20	33.9	21																		16.8	17.5567
	12.2	15.6594	23.9	12	26	14.0397	23.5	20.3			13.2	15.7981	14.5	28	11.2741	30.8303	15.1	19	8.19465	12.8	28.3	44	25.5	25.6	15.8	17	24.3	24																		12.2	15.6594
	11.5	25.1235	21.3	15	15.4	14.0589	12.3	20.5			26.1	15.8414	16.9	22	22.6021	33.9502	12	19	14.9263	19.2	28.3	44	12.4	29.5	28	23	16.6	13																		11.5	25.1235
	27.9	14.2995	26.1	23	25.9	15.1874	31.2	20.5			16	15.9044	27.7	16	9.24255	7.73326	11.1	19	8.04755	41.2	28.3	46	30.7	29.7	14.8	38	20.9	14																		27.9	14.2995
	18.3	12.9729	38	22	22.4	16.3696	36.1	20.6			30.1	16.4118	17	14	19.5338	13.9959	12.4	19	19.2262	25.7	28.4	49	14.7	43.4	11.6	39	12.8519	29																		18.3	12.9729
	18.1	24.4245	46.7	21	24.6	25.4462	48.1	20.7			12.2	16.7262	15.4	17	28.4507	14.2987	8	19	11.8068	11.2	28.4	50	27.1	11	33.6	28	12.8084	16																		18.1	24.4245
	11.2	14.7598	19.9	20	15.8	28.4497	15.6	21.2			16.4	17.0879	21.6	24	22.3974	17.3687	14.3	19	20.7492	15.8	28.4	55	19.5	13.2	18.6	47	17.8001	19																		11.2	14.7598
	17.6	25.6462	<9.0	38	26.8	8.17173	16.2	21.3			44.1	17.1299	24.1	20	15.7128	19.3272	19.9	20	5.56184	11.1	28.5	58	26.2	14.4	20.3	27	29.6054	30																		17.6	25.6462
	8	19.1862	13.3	25	21	8.62991	20.7	21.3			8.4	17.6463	14.6	21	30.4873	20.5323	20.3	20	23.4893	32.3	28.5	8	20.9	14.6	22.7	19	37.2697	21																		8	19.1862
	20.9	28.1761	20.8	34	20.8	19.4484	36.3	21.3			12.5	17.8174	17.3	34	24.8008	20.673	11.3	20	14.3175	42.4	28.5	9	44.5	17.3	18	29	16.5508	20																		20.9	28.1761
	18.3	15.7573	32.6	23	21.1	20.3453	16.6	21.4			19.6	17.855	34.4	14	8.31037	22.0615	10.5	20	25.263	31.6	28.6	10	8	19.7	10	44	17.9286	16																		18.3	15.7573
	14.8	16.6537	20.8	15	12.7	21.6215	28.8	21.5			26	18.0942	10.1	18	16.6617	22.7776	11.9	20	15.5476	22.3	28.9	12	9.9	22	27.8	26	22.7915	31																		14.8	16.6537
	25.7	17.7945	11.8	15	26.5	21.9199	16.5	22			15.6	18.2475	18.8	16	16.7362	9.0118	13.5	20	20.1598	25.1	28.9	12	8	28.1	14.9	11	15.2914	17																		25.7	17.7945
	12.5	11.9754	14.7	17	29.6	11.289	29.1	22.3			19	18.3378	18.8	21	16.8883	10.048	33.2	20	12.2993	18	28.9	15	15.8	28.9	11.3	22	7.97254	12																		12.5	11.9754
	18.7	20.9746	19.4	24	11.6	11.5988	14.1	22.6			8.9	18.372	27.4	23	30.2258	12.8533	20.7	20	16.6256	12.6	28.9	15	8	30	28.4	28	13.2401	22																		18.7	20.9746
	13.5	19.5845	9.1	20	24.9	13.5715	11.2	22.8			20.7	18.8117	25.4	14	18.0841	13.6449	14.3	20	20.1117	19.5	28.9	16	16.9	36.9	23.8	32	32.7722	20																		13.5	19.5845
	12.4	24.1278	12.4	17	13.9	16.5126	32.4	23.3			23.1	19.6967	19.6	40	14.4988	15.394	16.7	20	5.78623	12.9	28.9	16	14.5	37.9	24.8	30	23.6762	21																		12.4	24.1278
	11.2	28.8279	26.1	22	19.4	18.7279	24.4	23.3			20.6	19.8866	19.5	16	24.7505	15.7867	16.2	20	24.8492	24.6	29.1	17	24.4	38	30.6	17	18.4532	17																		11.2	28.8279
	13.1	24.0965	18.3	18	11	20.284	53.4	24.2			10.4	19.9683	21.3	10	15.0806	16.3728	19.8	21	9.93847	16.1	29.4	18	22.4	40	10.5	23	22.2744	14																		13.1	24.0965
	36.6	13.6157	13.8	20	25.1	20.4508	12.6	24.8			17.2	20.1876	24.5	11	8.93802	18.0513	17	21	26.2563	4.9	29.5	19	21.9	44.3	11	12	11.5356	25																		36.6	13.6157
	10.8	32.4758	24.3	15	15.9	25.2992	15.5	24.9			26.7	20.204	22	38	13.2556	19.1555	28.9	21	32.7717	17.6	29.6	20	29.9	58.4	36.3	28	19.6453	18																		10.8	32.4758
	17.6	16.0298	15.3	23.8739	25.2	9.04299	21.2	26.1			9.3	20.2506	14.5	22	6.78585	20.07	21.8	21	31.5483	25	29.7	22	20.4	8.2	17	20	26.8804	31																		17.6	16.0298
	12.9	22.3456	15.8	10.0089	90.1	10.2698	47.3	26.6			14.9	20.2931	8	38	8.47147	20.1842	18.4	21	14.4133	10.4	29.8	22	14.4	11.9	23.7	27	19.0471	31																		12.9	22.3456
	22.7	18.8493	18.9	13.7131	18.5	10.7844	23.1	26.9			11.5	20.4827	18.9	11	25.8932	20.1887	15.6	21	21.8391	28.3	29.8	23	15.6	12.3	20.7	20	9.12814	19																		22.7	18.8493
	13.3	18.4995	10.8	12.6434	11.3	11.5159	23.7	27.1			14	20.4911	15.6	10	17.6207	20.7787	15.6	21	25.8579	6.7	29.9	25	15.5	14.9	24.3	20	13.6148	24																		13.3	18.4995
	17.1	19.1848	32.9	17.1234	17.3	11.7895	18	27.1			41.6	20.4964	26.5	13	13.4976	22.5621	16.3	21	15.0039	11.3	30	25	19.9	18.7	18.9	27	17.0462	20																		17.1	19.1848
	24.3	33.9081	9.4	12.084	15.2	16.2161	14.5	27.3			15.4	20.6669	87	19	12.5599	23.3124	14.2	21	16.189	15.7	30.1	28	15.8	19.1	20.4	35	16.9694	19																		24.3	33.9081
	18.1	35.7686	8.3	19.7425	8	17.5485	20.9	27.7			13.7	20.7946	9.1	17	38.2508	24.5969	9.8	21	14.6381	23	30.1	30	9.4	19.9	12.6	17	28.2092	19																		18.1	35.7686
	9.5	16.6108	25.7	18.8058	13.9	17.8491	20.2	29.6			16.8	20.8566	34.1	16	28.7726	24.7484	11.8	21	18	11.6	30.2	33	8	20	21.9	30	12.9371	14																		9.5	16.6108
	9.8	16.5597	16.8	15.8937	11.6	19.6965	10	30.6			18.6	21.0636	16.5	26	8.94952	25.7451	12.9	21	25	22.2	30.5	36	22.1	21	23.2	19	15.7864	10																		9.8	16.5597
	11.9	15.1433	26.8	10.0581	19	21.7168	25.3	31.2			27.4	21.1942	13.7	38	11.2005	25.9523	11.4	21	18	23.2	30.5	48	17.4	22.4	30.8	15	15.8146	22																		11.9	15.1433
	16.4	17.7889	12.4	24.5404	8	23.9386	20.3	31.2			13.4	21.4684	8	33	19.4518	26.3103	26.5	21	16	20.3	30.6	50	14.8	22.9	34.5	31	17.5562	18																		16.4	17.7889
	9.4	15.2398	20.6	17.287	23.1	23.9454	32.1	31.9			20	21.4843	11.7	16	15.1237	26.3154	40.7	22	33	19.9	30.7	21.1	13	23.1	24.4	14	17.6166	29																		9.4	15.2398
	14.3	16.4101	20.1	22.1588	17.4	27.0075	37.5	32			23.9	21.515	23.8	13	30.3808	27.4063	15.8	22	20	18.5	30.8	27.3	19	25.2	16.7	17	19.9286	13																		14.3	16.4101
	8	13.7857	29.3	11.6771	10.4	32.1514	17.8	32.1			16	22.1839	16.7	17	13.2331	28.1438	19.7	22	17	23.2	31	12	15.3	26.1	32.6	24	72.4637	19																		8	13.7857
	8	28.0819	26.4	31.0191	14.4	34.7374	9.9	32.7			10	22.355	27.5	35	9.52968	29.084	16.9	22	18	6.6	31.3	11.2	18.2	29.6	23.6	12	15.8637	12																		8	28.0819
	8	20.6064	16.3	27.4571	11.1	36.1506	16.1	34.4			17.4	23.5729	20.4	45	41.869	29.3951	22.4	22	7	15.3	31.6	13	14.5	31.2	20.6	11	17.8909	15																		8	20.6064
	13.4	25.7219	17.7	18.9546	17.3	10.4434	17.1	34.5			10.7	25.0695	20.8	32	6.71799	29.4037	14	22	18	16.9	32	25	10.3	33.8	18.7	25	19.0236	26																		13.4	25.7219
	8	21.3431	36.1	14.3176	25.4	11.3275	42	34.7			17.7	25.2907	14.5	24	23.5029	30.3447	38.7	22	16	18.6	32.1	10.8	9.8	37.8	21.6	26	36.1437	21																		8	21.3431
	14.8	23.0446	9.9	15.4786	8	13.2929	14.5	36.3			10.8	25.4525	20.6	35	20.9414	32.654	19.7	22	17	24.7	32.2	17.3	26.4	38.4	11.3	20	30.4014	21																		14.8	23.0446
	8	25.498	21.1	13	19.3	16.0349	20.3	37			15.1	26.8511	12.2	26	19.1969	33.3313	14.8	22	11	17.3	32.4	38	33.3	43.5	17.1	20	8.44218	27																		8	25.498
	8	16.8204	15.5	14	14.7	17.8354	17.9	37			13	27.2971	18	18	8.35752	34.1632	22	22	14	15.1	32.5	14.3	8	50.4	11.2	26	18.1061	27																		8	16.8204
	8	13.2265	15.3	23	16.7	19.7928	16.8	38.6			16.1	27.5669	9.5	15	18.4572	36.1266	10.5	22	16	11	32.7	61.8	33.9	55.6	38	10	23.1723	14																		8	13.2265
	8	20.3667	30.6	30	9.2	20.5043	19.2	42.6			11.4	28.3804	8	11	20.2995	8.46096	18.5	22	13	17.7	32.7	21.6	16.9	56.7	21.9	42	9.95725	15																		8	20.3667
	10.6	25.9327	25.9	13	19	29.3493	22	47.3			16.6	28.6431	18.2	41	33.1319	8.71368	8	22	18	8.8	32.8	22	13	60.2	13.9	14	31.6152	19																		10.6	25.9327
	8	28.087	18.2	23	10.2	14.6244	16.3	56.2			6.5	28.9864	13.1	19	13.2804	9.09239	15.5	22	10	13.1	32.8	18.1	34.7	10	15.2	17	17.1885	20																		8	28.087
	8	18.6599	11.7	31	13.9	15.6411	22.7	8			15.2	29.842	26.6	29	12.9926	9.62697	24.3	22	9	10.2	32.8	14.3	23.4	10.7	31	22	10.1283	18																		8	18.6599
	12.5	13.8094	27	10	10.9	18.3701	20.3	8			19.7	31.3985	10.7	19	11.055	11.6557	8	22	16	40.6	33	48.9	20.7	12.6	32	10	11.2017	19																		12.5	13.8094
	11.3	11.3829	37.5	20	24.9	22.2865	30.5	11			31.4	31.4267	51.4	16	11.7181	11.7184	27.5	23	8	15.6	33.1	34.4	9.3	12.8	20.4	36	21.6678	22																		11.3	11.3829
	8	14.4062	22.3	12	30.9	22.9089	15.9	12			18.4	31.8373	18.2	23	13.677	12.2084	25.9	23	9	15.8	33.2	18	15.6	14.7	16	21	12.0625	12																		8	14.4062
	9.8	24.9023	10.6	28	14.3	25.7162	16.8	12			8	35.017	15.2	26	16.218	13.023	21.9	23	17	14.4	33.2	12.5	11.1	15	35.3	10	24.8653	19																		9.8	24.9023
	13.8	12.8768	12.9	18	17	32.9113	10.6	12			50.1	43.0467	9.8	12	9.74172	14.6259	34.8	23	20	20.6	33.2	16.4	9.2	15.4	27.4	33	21.2313	32																		13.8	12.8768
	25.7	21.2538	16.7	27	13.6	8.69283	20.6	13			12.4	60.8177	20.5	8	7.21621	15.7379	15.3	23	10	20.3	33.3	28.3	21.9	16.1	24.2	18	23.5052	24																		25.7	21.2538
	10.5	19.4314	32.4	13	13.2	12.4957	16.9	13			20.7	6	20.8	10	10.1868	16.2105	17.9	24	22	10.7	33.3	7.8	13.8	17.5	17.8	24	15.0169	21																		10.5	19.4314
	15.1	16.4612	26.7	14	12.1	12.8332	15.9	13			15.8	8	22.1	18	17.7703	16.5423	20.8	24	17	12.2	33.5	17.7	23.9	17.9	14.9	23	19.7776	13																		15.1	16.4612
	15.5	17.9906	18.1	33	8	13.6332	11.8	13			18.4	8	23.4	15	20.067	16.9506	8	24	24	15.6	33.8	22.9	21.5	18.5	55.1	52	17.4151	22																		15.5	17.9906
	16.3	13.4314	9.6	21	12.1	14.3959	16	14			19.8	9	18.6	11	20.0218	18.5622	15.1	24	26	15.9	34	19	16.1	21.3	19	28	7.40046	18																		16.3	13.4314
	14.7	29.3	10.7	12	14.4	15.0051	23.5	15			23.1	9	22.1	12	9.12513	19.0142	12	24	7	23	34	40.3	19.5	26	23.8	16	20.6819	19																		14.7	29.3
	17.6	28.3781	8.2	27	10	12.5855	13.1	15			19.9	9	10.4	19	23.2835	21.555	10.7	24	17	30.1	34	30.1	25.7	27.6	18.5	42	16.0279	28																		17.6	28.3781
	15.6	11.6892	28.5	13	10.5	13.1972	15.6	15			21.2	9	8	15	16.194	21.8177	10.3	24	28	46.1	34.1	18.5	15.2	44.3	28.9	23	19.412	14																		15.6	11.6892
	21.8	21.509	12.9	29	13.6	15.5902	24.7	15			25.8	10	12.5	24	12.851	27.5749	19	24	20	24.1	34.2	15.6	16	60	22.4	24	11.0409	19																		21.8	21.509
	32.3	16.8845	25.1	29	8	16.293	16.3	15			36.8	10	17.9	9	10.3233	31.5561	24.9	24	16	56.2	34.4	16	15.3	9	8	21	21.8663	28																		32.3	16.8845
	14.8	18.0648	17.8	9	15.6	17.6354	19.9	15			27.1	10	26.8	30	27.136	42.8444	11.8	25	24	21.8	34.4	16.9	36.5	9.3	14.9	40	13.0109	26																		14.8	18.0648
	19.2	10.1431	26.3	16	14.9	22.0158	30.5	16			32.6	10	19.6	18	14.9132	87.5684	16.3	25	20	11	34.4	21.6	24.1	10.5	21	18	19.5813	36																		19.2	10.1431
	21.1	10.4785	20.9	23	18.9	28.8607	35.4	16			14.3	10	17.8	11	16.5574	5.8652	26.1	25	16	14.2	34.6	17.4	29.5	11.2	19.2	19	16.7222	18																		21.1	10.4785
	16.9	28.0734	22	29	14.8	30.8939	29.9	16			16.6	11	23.9	20	12.8264	10.6291	11.1	25	23	20.7	34.7	16.3	10.2	12.4	37.4	26	16.768	17																		16.9	28.0734
	21.3	21.0409	26.8405	10	20.6	9.32291	13.4	16			18.9	11	12.4	16	19.8649	11.3465	24	25	18	15.3	34.7	35	13.9	12.6	21.1	21	14.6136	22																		21.3	21.0409
	15.8	12.432	23.2465	15	26.8	13.4557	5.1	17			8.2	11	16	16	9.20098	12.3464	19.6	25	21	18.2	35.3	28.5	14.4	14.1	23.5	29	14.5397	20																		15.8	12.432
	9.7	14.9809	19.1103	11	15.7	14.4902	31.5	17			12.8	11	11.7	22	16.1587	12.54	20.5	26	15	39.1	35.4	19.3	18.6	14.3	9.6	37	8.4709	11																		9.7	14.9809
	12.5	17.2134	21.9482	21	16.3	14.5504	10.7	17			23.2	12	25.2	17	12.6253	14.4939	35.5	26	13	12.4	35.4	13.6	35.3	14.9	45.1	36	16.4484	15																		12.5	17.2134
	26.3	16.5181	17.5096	13	11.2	17.4473	23	17			25.5	12	22.5	26	11.6783	16.3569	31.7	26	14	10.6	35.5	17.6	17.8	15.6	46.7	37	15.0355	18																		26.3	16.5181
	14.4	17.02	15.552	23	20.1	9.16846	17.2	17			26.4	12	16.6	24	40.1229	16.5151	16.6	26	19	9.6	35.6	16.2	18.2	15.7	17.4	26	12.8118	14																		14.4	17.02
	14.1	16.5635	16.2914	43	23.3	12.6063	23.3	17			19.2	12	31.1	10	19.4896	18.6715	18.4	26	15	15.6	35.7	16	30.6	16.2	26.3	16	15.9061	11																		14.1	16.5635
	20.4	24.5889	11.1251	41	15.8	13.8245	8.2	17			15.1	12	10.1	21	12.777	19.0991	17.8	26	10	16.8	36.1	23.9	24	16.5	25.3	21	14.9329	35																		20.4	24.5889
	11.9	29.1234	16.7818	19	18.4	14.0333	31.3	18			15.8	12	12.4	41	20.7708	20.9764	26.6	26	16	9.1	36.3	50	19.5	16.6	29.5	28	32.2347	15																		11.9	29.1234
	16.6	14.3162	21.676	26	24.7	14.2697	17.1	18			9.1	12	25.6	18	15.2652	21.785	12.4	26	15	7.1	36.6	32.7	9.1	16.8	21.5	40	27.0922	15																		16.6	14.3162
	13.2	14.9121	19.6768	38	13.2	14.9032	28.1	18			9.4	13	17.4	34	19.6312	22.0458	42.7	27	21	18.1	36.7	14.7	22.4	18.5	26.3	22	12.4042	13																		13.2	14.9121
	24.7	27.5432	11.1162	12	10.8	15.905	27.2	18			8.6	13	12.2	17	33.3905	23.4647	15.6	27	11	8.2	36.7	43.6	8	19.1	15.9	16	9.60338	18																		24.7	27.5432
	21.1	16.5351	21.7793	22	25.9	15.9138	8.9	18			13.7	13	15.6	22	17.804	24.8448	10.7	27	21	14	36.9	16.9	18.4	19.9	17.7	37	22.8744	17																		21.1	16.5351
	8	24.0965	23.2649	14	14.8	16.3077	10	19			14.6	13	26.9	16	10.2405	24.891	8	27	18	31.8	37	59.9	21.7	20.1	8	19	17.3506	22																		8	24.0965
	14.9	21.6657	14.0603	14	15.1	16.3673	14.8	19			11.8	14	13	37	21.2679	26.154	22.5	27	6	11.1	37.1	36.7	20.6	21.1	15.1	19	18.9818	15																		14.9	21.6657
	11.4	79.4318	29.1807	23	22.2	16.6435	11.2	19			44.4	14	8	16	16.4129	29.6178	34.4	27	19	17.1	37.2	29.9	75.4	21.4	10.7	16	11.9293	17																		11.4	79.4318
	8	15.4747	14.357	28	19.9	21.5097	49.3	19			27.2	14	16.2	14	10.3862	31.5377	39.5	28	25	16.1	37.7	16.5	17	21.6	26.1	12	15	10																		8	15.4747
	9.3	13.6296	14.6166	25	31.9	22.7351	23.3	19			14.5	14	19.2	23	24.7987	42.4161	18.6	28	19	12.3	38	23.7	19.8	22	20.6	29	19	15																		9.3	13.6296
	11.9	36.9238	30.9085	35	14.6	26.4534	7.5	19			14.1	14	15.7	17	17.8591	45.3435	21.7	28	17	37.6	38	16	22.8	22.9	15.6	32	12	25																		11.9	36.9238
	8	29.6953	18.0861	18	20.5	9.95784	16.2	20			25.8	14	17.9	14	19.0092	47.3549	10.7	28	15	28.6	38.4	41.1	18.4	23.9	13	21	22	15																		8	29.6953
	9.6	13.2584	22.77	28	9.6	11.5246	17.4	20			15.1	14	8	19	20.1794	6.74935	8	29	11	9.1	38.4	19.1	15	25.1	24.9	20	32	26																		9.6	13.2584
	14.2	11.0373	26.7898	35	8	12.2074	10.1	20			34.5	14	18.2	6	33.0806	12.4203	12.3	29	19	15.9	38.4	20.7	13	28.4	8	17	12	35																		14.2	11.0373
	8	23.4388	18.3491	16	22.5	13.964	9.1	21			10.1	15	18.2	27	13.0577	17.5782	35.7	29	6	16.8	38.6	12	15.9	39.2	17.6	27	18	17.8226																		8	23.4388
	31	25.4963	28.221	27	18.6	14.7256	9.1	21			19.4	15	14.7	19	15.6243	26.3959	11.5	29	9	54.5	38.6	23.4	18.4	44.9	17.4	16	15	13.734																		31	25.4963
	11.3	9.18172	24.4306	25	32.7	15.7277	9.1	21			17	15	14.2	12	10.7769	26.9797	13.8	30	25	15	38.9	16.9	22.5	78.7	9.2	20	14	16.2346																		11.3	9.18172
	8	17.3502	12.3857	25	10.1	17.8513	9.4	21			15	15	12.8	12	12.4509	31.2097	21.2	30	12	12.6	39	31.9	10.2	11.6	9.7	16	12	20.3125																		8	17.3502
	9.6	17.8856	14.5607	38	15.6	20.035	9.5	22			25.2	15	8	27	10.9949	36.0442	37.2	30	10	13.8	39.1	27.3	20.7	12.8	16.3	21	18	20.1881																		9.6	17.8856
	20.5	35.118	14.0755	23	12.9	20.3991	9.6	22			23	15	46.5	24	12.2493	11.6175	41.4	30	15	22.1	39.2	22.2	14.6	14.7	18.2	26	21	15.0508																		20.5	35.118
	29	14.3358	13.9902	24	18.6	23.6318	9.6	22			19	15	20	20	11.522	12.2345	34.1	31	16	21.8	39.3	25.4	12.7	16.3	9.6	15	51	20.1751																		29	14.3358
	20.9	15.6475	14.9895	23	19.9	33.2787	10	23			9	15	17.9	29	12.4283	12.8101	27.4	31	13	22.5	39.7	34.3	9.5	17	13.6	25	17	12.928																		20.9	15.6475
	11.5	28.1602	14.4347	18	18.9	9.34127	10	23			19.1	15	20	17	11.7271	13.0397	26.9	31	9	52.3	39.8	23.9	11.5	17.9	11.1	16	17	23.1303																		11.5	28.1602
	22.7	16.0908	17.9023	16	8	10.1786	10.2	23			24.6	15	28.3	13	34.2684	14.4028	18.5	31	15	15.9	40	22	15.2	20.1	15.2	18	9	14.9473																		22.7	16.0908
	10	19.7119	21.8418	15	17.6	13.7607	10.2	23			13.5	15	40.2	22	9.45884	14.7583	29.1	31	10	12.2	40.5	27.8	28.5	25.8	16	9	13	14.6838																		10	19.7119
	10.8	27.1786	14.5752	34	27.1	13.7965	10.3	23			17.3	16	14.3	28	38.9349	14.9567	20.5	32	17	13	40.9	23.1	19.5	28	48.4	19	12	22.746																		10.8	27.1786
	12.1	23.0885	16.0884	21	32	14.6703	10.4	24			10.5	16	39.9	14	17.5699	19.4445	16	32	11	22.6	41.1	21.6	8	28.8	22.9	20	13	19.7316																		12.1	23.0885
	13.4	21.6158	12.7541	22	23.2	15.2722	10.4	25			15.5	16	9.4	16	16.227	22.8048	13	32	12	17.6	42.9	28.2	23.8	31.5	24.3	12	17	33.9163																		13.4	21.6158
	26.4	16.4935	20.5962	16	13.3	19.6802	10.5	25			34.4	16	12.8	26	28.4378	23.824	19.9	32	13	19.6	43	11.9	12	31.8	27.5	21	8	13.2482																		26.4	16.4935
	13.4	18.2186	21.5586	19	14.6	24.0429	10.5	26			12.9	16	12.1	26	9.18175	25.702	20.4	32	25	11.2	43.2	38.2	33.1	37.4	21.8	33	16	15.3558																		13.4	18.2186
	11.5	17.7721	11.3262	14	15.4	25.5513	10.5	26			11.7	16	17.4	23	14.396	29.3494	22.4	33	11.8	19.1	45.1	33	31	38.1	23	29	12	13.0127																		11.5	17.7721
	8	21.9552	19.1143	22	12.8	10.4029	10.6	26			19.2	16	11.5	17	9.01477	31.1806	10.4	33	24.6	28.9	46.4	33	21.5	40.3	15.3	37	20	9.71219																		8	21.9552
	22	20.9512	12.7948	17	57.8	12.8682	10.6	26			21.6	16	23.6	15	18.1687	35.6793	16.9	33	14.6	15.3	47.2	13.4	13.6	41.1	15.8	27	18	16.3715																		22	20.9512
	15	10.1177	25.7181	13	19.6	14.0814	10.7	27			27.1	16	16.8	19	18.0044	36.6636	18.1	33	13.8	20.4	49.4	17.6	21	41.9	13.2	22	17	13.913																		15	10.1177
	18	16.2202	23.1781	35	19.1	15.8325	10.8	27			45	16	20.5	19	15.0343	48.6243	19.6	34	21.8	12.2	49.7	14.9	16.1	14.4	14.8	26	23	22.3524																		18	16.2202
	13.7	13.0669	19.5758	42	26.5	15.8991	11	27			12.2	16	24.2	28	10.4092	16.0668	8	34	23.5	13.7	51.9	17.2	22.6	17.4	24.6	25	15	12.847																		13.7	13.0669
	13.1	16.5559	40.7789	16	16.6	16.0185	11	27			38.1	17	10	26	8.98029	18.2164	25.2	34	7.3	16.3	53.1	22.8	14.7	17.7	14.9	21	13	7.71745																		13.1	16.5559
	17.4	34.1233	26.4157	26	35.1	16.1702	11	27			19.2	17	12.6	16	23.3592	27.1	13	35	50.1	18.9	78.5	23.7	11.9	22.8	23	27	15	16																		17.4	34.1233
	21.6	26.01	12.1793	14	12.1	20.7746	11.1	27			30.3	17	19.9	19	19.3039	24.1	31.9	37	24	11.6	86.7	16	21	23.9	24.5	50	19	17																		21.6	26.01
	41.2	8.22994	39.2693	15	13.4	22.7749	11.3	28			13.3	17	12.2	14	14.6917	14	8	37	13.8	8.3	8	63.3	22.2	25.3	16.3	11	13	17																		41.2	8.22994
	16.1	14.0476	7.81328	16	8	23.0173	11.3	29			21.6	17	14.7	22	15.6379	13.4	15.1	37	8.9	33.6	8	18.1	42.7	25.6	28.5	41	21	18																		16.1	14.0476
	16.8	18.2186	15.9218	42	9.5	26.3845	11.3	29			30.8	17	20	27	13.388	20.1	31.5	37	16.1	31.4	8	28.8	27.2	33.5	19.9	12	13	15																		16.8	18.2186
	13.6	13.4552	23.788	39	30.7	41.0786	11.3	29			19.4	17	14.8	18	16.5281	20.8	11.6	37	17.4	12.9	8	45.9	14	35.3	13.5	29	20	12																		13.6	13.4552
	23.4	10.7655	8.88364	18	8	16.3238	11.4	30			17.7	17	22.5	18	32.5963	27.2	15.5	38	8.9	10.9	8	20.6	14.3	36.2	17.5	102	10	18																		23.4	10.7655
	13.9	21.0999	25.0134	33	18.4	21.1832	11.4	30			19.1	17	38	14	37.4931	27.4	21.7	38	18.3	19.2	8	57.5	17.4	36.6	14.5	42	6	14																		13.9	21.0999
	16.6	10.0923	19.1081	49	16.6	22.3702	11.5	31			17.7	18	21.8	18	10.1457	30.2	15.3	38	21.4	9.1	8	28	15.7	51.1	68.6	20	14	24																		16.6	10.0923
	19.4	17.7405	20.8493	18	17.9	27.1422	11.5	31			14.3	18	8	14	13.6229	30.9	12.4	38	15.4	19.8	8	19	9.9	58.9	18.7	18	20	15																		19.4	17.7405
	16.1	28.9111	28.7587	13	17.5	33.7024	11.5	32			18.3	18	13.6	21	19.7652	12.2	29.6	39	16.9	14.2	8	35	20	12.7	39.4	31	17	12																		16.1	28.9111
	18.6	32.7435	14.4655	24	32.6	9.13182	11.6	32			11.6	18	13.8	18	35.5743	12.4	13.7	39	39.4	25.2	8	14.0	32.9	13.7	30.7	19	3	15																		18.6	32.7435
	23.9	23.7376	14.7411	14	8	9.61003	11.6	33			21.1	18	10.3	16	29.2774	46.3	13	40	20.4	15.5	8	26.0	34.6	17.1	13.4	22	13	12																		23.9	23.7376
	27.4	17.8812	19	19	29.1	9.78942	11.7	33			16	18	17.1	24	27.755	15.1	44.8	41	18	16.9	8	24.0	36.2	18	12.9	23	18	17																		27.4	17.8812
	15.6	9.88248	19	14	18.3	11.8005	11.7	34			20.7	18	28.7	26	23.0566	21	15.5	43	20.7	21.8	63.0972	31.0	24.7	18.7	14	24	14	29																		15.6	9.88248
	15.8	54.2287	12	18	21.4	12.3936	11.7	35			28.5	18	34.4	20	18.9824	11.1	15.8	43	34.9	21.9	19.6805	36.0	25.6	19	18.7	21	43	24																		15.8	54.2287
	15.6	13.6774	18	24	13.9	15.1462	11.8	36			27.2	18	10.1	16	20.5657	16.2	11.3	44	9.2	20	25.8005	31.0	28	22.6	26	31	12	18																		15.6	13.6774
	12.5	22.6361	20	18	21.5	16.2618	11.8	36			14.5	18	16.5	17	18.8157	14.8	27	49	11.5	7.38912	15.3256	26.0	22.7	26.1	18.5	22	18	21																		12.5	22.6361
	11.6	26.2345	9	27	22.3	17.5868	11.9	37			34	19	20.1	11	20.4863	10.7	15.8	51	11.4	8.53898	20.515	22.0	17.2	28.4	11.2	38	10	21																		11.6	26.2345
	12.7	22.0034	15	23	14.4	17.687	11.9	38			16	19	9.8	20	10.743	12.4	30.1	56	23.5	8.6441	16.3022	22.0	36.3	29.3	36.1	15	13	20																		12.7	22.0034
	23	18.9008	20	21	46.9	20.2872	12	38			20.7	19	22.5	13	21.0602	13.5	22.4	56	22.8	8.68598	19.3693	29.0	21.9	30.5	14.4	37	19	17																		23	18.9008
	20.2	8.81156	19	18.7562	18.5	20.4184	12	39			12.9	19	8	15	19.2816	36.6	21.1	5	29.7	8.79937	15.0279	34.0	16.6	31	14.3	29	17	13																		20.2	8.81156
	11.7	31.7218	20	30.2641	8	20.9519	12	40			20.7	19	23.2	53	21.5146	41.3	17.3	6	7.4	9.12061	18.2623	27	21.5	32.4	34.5	11	14	10																		11.7	31.7218
	10.4	20.998	11	15.3938	68.7	24.3242	12.3	41			12.9	19	21	20	14.119	54.4	8	8	15	9.20893	27.7267	22	10.3	10.8	28.7	12	12	36																		10.4	20.998
	22.3	16.3791	12	11.1727	17.8	32.4722	12.4	43			25.8	19	9.6	16	8.94163	19.6	9.2	9	19.6	9.21498	14.5356	32	20.4	11.1	25.4	24	24.3	27																		22.3	16.3791
	16.4	8.34418	23	9.41146	16.9	11.0204	12.4	45			11.3	19	14.1	9	16.5647	10.9	29.4	10	24.3	9.26399	13.3745	49	16	13	8	33	24	33																		16.4	8.34418
	19.3	10.7183	15	35.1189	12.8	11.3823	12.4	46			10.8	19	14	17	16.2759	18.5	31.9	11	13.3	9.46597	21.8332	47	18.1	14.4	14.5	35	36	22																		19.3	10.7183
	13.9	10.2035	9	11.6641	13.2	15.0338	12.4	46			15.6	19	11.5	21	24.1309	20.4	24.6	11	9.5	9.58626	22.0574	22	15.9	15.6	23.9	24	11.4	22																		13.9	10.2035
	15.4	27.9954	12	15.1999	13.7	17.7644	12.5	50			25.2	20	22.3	22	16.7433	18.5	9.9	12	10.3	9.66203	28.9979	22	15.3	16.2	24.3	13	16.1	23																		15.4	27.9954
	11.7	9.07681	13	17.3004	15.4	22.7065	12.5	62			30.3	20	11.4	13	17.4946	21	13.1	12	41	10.0305	21.5055	49	29.7	16.6	25.4	24	15.3	16																		11.7	9.07681
	15.2	23.9454	16	18.3734	9.8	47.684	12.5	67			16.9	20	15.1	9	10.529	10.2	9.8	12	9	10.2596	26.8686	20	41.4	16.9	19.9	17	<9.0	21																		15.2	23.9454
	58.2	19.85	20	16	11.1	9.27396	12.5	42.4617			16.8	20	28.6	21	18.5267	32.2	28.1	12	8.2	10.2947	20.781	31.4	23.5	17.3	20	11	13.6	13																		58.2	19.85
	12.3	11.6535	11	42	16.9	10.5917	12.6	25.664			11.3	20	19.8	29	14.1456	37.5	37.5	13	10.8	10.437	23.848	23.5	27.5	17.7	18	20	14.9	28																		12.3	11.6535
	17.4	17.1609	20	27	17.5	13.4698	12.7	10.101			18.9	20	8	25	8.36283	7.5	15.3	13	21.9	10.8681	17.4607	25.2	8	19.2	29.2	16	11.1	15																		17.4	17.1609
	68.5	35.7459	14	20	21.7	16.3792	12.7	14.6788			14.4	20	20	21	38.3566	9.6	23.5	13	14.1	11.0363	17.3035	19.8	20.1	19.4	15.7	55	12.7	42																		68.5	35.7459
	13.4	12.7841	21	28	13.7	16.45	12.8	26.0598			18.4	21	12	24	105.937	28.9	19.2101	13	19.2	11.0821	22.4182	35.3	17	20.3	26	9	17.5	13																		13.4	12.7841
	31.3	21.9761	12	21	8	19.6287	12.8	39.2763			5.4	21	17.6	12	14.791	34.1	18.6776	13	13.1	11.147	36.5114	17.2	16.6	20.9	19.5	24	17.4	13																		31.3	21.9761
	34.4	11.2286	12	14	19.1	21.1849	12.9	11.3324			20.5	21	16	17	9.71873	14.5	8.07475	14	12.2	11.1752	11.2419	26.9	20.4	24.5	13.9	11	20	15																		34.4	11.2286
	29.3	16.8631	10	22	8	22.8013	13.1	20.0182			25.9	21	19.3	17	15.7325	20	12.062	14	33.9	11.1861	16.2589	30.1	22.2	28	15.5	28	39.1	14																		29.3	16.8631
	15.6	19.9105	17	17	10	62.4515	13.2	24.2366			38.2	21	55.4	13	13.3097	37.4	24.1748	14	9.3	11.3671	25.3167	11.9	30.4	28.7	22.1	19	23.3	18																		15.6	19.9105
	14.5	23.9862	16	10	17.6	10.5153	13.2	23.3539			17.7	22	18	19	9.71229	19.7	16.3538	15	14.6	11.3876	27.1767	19.5	33.7	29.9	19	17	12.8	12																		14.5	23.9862
	22	27.5948	26	31	14.7	15.0338	13.2	54.4158			11.1	22	19	96	51.7332	10.6	19.3118	15	10.9	11.8752	17.4128	18.7	16.2	30.7	22.4	51	17.1	7																		22	27.5948
	14.4	23.0028	16	12	13.1	22.0761	13.3	14.0948			7.3	22	17.7	20	8.44461	22.8	14.1492	15	15.9	12.3921	18.355	22.5	26.4	31.7	36.7	8	10.4	16																		14.4	23.0028
	28.1	10.2649	16	17	19.2	25.3345	13.3	11.0003			18.1	22	16.6	35	9.7117	26.6	40.9039	15	13.3	12.4001	23.2707	26.1	27.7	32.1	17.7	16	12.5	20																		28.1	10.2649
	21.5	18.9927	19	23	13.7	29.764	13.4	25.2754			32.8	23	20.9	20	15.4123	19.5	11.6675	15	14.8	12.4859	28.7253	20.2	27.3	33.3	17.6	28	15.1	8																		21.5	18.9927
	17.7	13.1398	29	14	14.9	34.1627	13.4	17.5612			22.1	23	10.8	13	16.4545	11.9	12.3869	15	26.6	12.7573	20.0854	26.1	28.3	39.4	17.8	31	29.8	10																		17.7	13.1398
	14.6	11.8194	49	18	22.3	8.56198	13.4	24.8179			8.9	23	17.7	12	17.36	30.4	15.795	16	23.1	12.8306	17.4864	17.2	30.6	10.4	26.4	24	11.8	17																		14.6	11.8194
	27.7	19.4205	28	45	36.8	14.1368	13.4	17.0263			10.5	23	18	24	30.8071	14.5	9.95547	16	18.5	12.8561	23.5571	23.6	20.3	24.4	9.2	38	16.4	14																		27.7	19.4205
	22.8	16.3308	15	27	28.2	17.8774	13.6	40.3671			24.4	23	19.7	11	24.6344	11.9	23.1025	16	29.3	12.8955	19.1949	28.9	8	37	16.5	8	14.2	29																		22.8	16.3308
	9	21.1346	16	22	15.4	19.2787	13.6	23.6973			9.7	23	15.1	15	30.4074	18.7	20.8962	16	9.9	13.0835	15.1384	21.5	12.7	18.3	14	21	20.9	25																		9	21.1346
	10.9	17.3636	36	11	8	20.5468	13.7	23.3685			19.1	24	20.1	45	20.5574	11.8	18.1381	16	23.7	13.1971	23.2989	22	16.2	7.5	12.6	16	17.3	22																		10.9	17.3636
	25.5	20.634	16	46	8	25.9395	13.7	24.6504			20	24	27.8	29	20.643	49	13.0143	16	27.9	13.2816	15	35.7	16.7	17.5	36.5	42	17.1	25																		25.5	20.634
	11	18.9856	21	20	8	27.9007	13.7	19.5078			17.5	24	20.8	15	17.9103	10.4	19.4339	16	8.7	13.2889	23	16.1	10.7	19.3	12	20	21.8	18																		11	18.9856
	15.6	17.7038	21	13	16.7	35.0338	13.8	20.0121			12.9	24	16	15	15.0459	11	12.9925	16	14	13.3121	18	55.6	9.6	21.2	18.4	20	21.5	32																		15.6	17.7038
	12.9	10.7849	29	35	12.2	12.5674	13.8	22.1113			16.8	24	32.7	17	18.6684	54.4	15.8939	16	24.5	13.3934	11	15.1	9.2	22.9	30.1	16	26.5	10																		12.9	10.7849
	8	13.7801	18	11	15.6	8.3	13.8	41.456			19.7	25	14.2	9	21.9383	13.3	11.3651	17	9.4	13.5651	15	22.4	32.4	25.1	30.9	19	14.8	16																		8	13.7801
	9.1	26.7998	22.1	73	19.9	11.9	13.8	14.1813			13.2	25	26.4	19	21.2586	26.5	10.7308	17	12.6	13.6595	12	25.7	17	26.6	32.1	42	14.3	12																		9.1	26.7998
	15.4	21.6659	14.2	10	25.6	11.9	13.8	7.94236			17.9	25	18.4	21	15.6222	23.6	28.6125	17	18.3	13.6868	14.9021	30.7	20.5	41.2	22.6	18	21.6	13																		15.4	21.6659
	18.8	23.3419	28.8	28	37.3	12.4	13.8	16.586			12.9	25	20.7	30	18.9693	12.2	18.8115	17	25.8	13.709	21.1535	23.7	19.1	48.1	28.2	21	12.8	23																		18.8	23.3419
	11.4	13.2606	20.5	18	14.6	12.5	13.9	24.1228			15.9	26	15.3	10	27.5215	10.3	25.808	17	8.2	14.0078	44.5047	15.4	14.5	71.1	17.3	27	17.8	17																		11.4	13.2606
	20.3	12.2295	17.9	15	13.9	12.7	13.9	23.0752			18.5	27	22.7	22	17.4599	19.9	19.9396	17	17.2	14.0588	30.2742	26.3	39.3	12.7	11.9	23	19.4	20																		20.3	12.2295
	14.4	10.8079	51.7	16	15.4	12.9	13.9	43.2155			17.7	27	16.6	19	15.9349	9.7	27.7891	17	10.6	14.2945	26.6418	10.3	16.8	12.9	30.8	59	17.4	40																		14.4	10.8079
	13.5	12.7994	<9.0	43	18.6	13.5	13.9	13.6878			16	27	17.6	14	8.43547	16.7	14.4431	17	22.7	14.3456	16.7245	58.4	21.6	17	8	32	12.7	19																		13.5	12.7994
	12.7	9.94798	33.7	13	13.3	13.7	14	13.2346			15.5	27	9.8	31	10.5982	32.4	10.9679	18	14.1	14.5161	15.9169	87.3	16.7	21.9	19.4	46	16.1	18																		12.7	9.94798
	20.1	12.8262	19.2	10	19.6	15	14	16.3885			30.6	27	12.1	23	17.0525	14.4	17.3145	18	17.1	14.537	27.1438	23	22.2	25.9	21	50	15	23																		20.1	12.8262
	8	21.6758	22.7	15	10.2	15.3	14	18.6935			18.9	28	12.9	12	33.2056	16.9	9.36942	19	14.4	14.5938	25.9535	32.4	21	26.7	16.5	17	21.9	16																		8	21.6758
	15.6	27.7798	18.4	15	20.2	15.7	14.1	24.755			8.5	28	15	16	21.5594	21.3	10.7681	19	20.3	14.7144	31.0538	26.2	17.6	31.4	30.5	23	18.7	14																		15.6	27.7798
	18.9	13.3408	22.8	18	13.5	16.8	14.1	17.4117			10.6	29	13	17	17.958	22.4	22.5304	19	17.8	14.8399	19.6522	25.7	21.7	35.3	16.4	28	24	17																		18.9	13.3408
	19.1	17.3868	<9.0	16	14.7	17.6	14.1	29.5475			9.4	29	11.2	12	17.0787	21.7	14.809	19	13.8	14.8682	21.0306	18.4	14.2	48.8	27	15	19.6	18																		19.1	17.3868
	15.3	28.3267	28	15	15.6	19.1	14.2	19.0561			16.8	29	15.9	25	19.9014	17	11.3775	19	19.1	14.8797	15.0079	14.8	15.2	65.9	20.1	9	15.7	19																		15.3	28.3267
	24.2	18.1318	14.6	15	11	19.5	14.2	29.4384			27.8	29	76.9	29	22.6602	53	16.7769	19	12	14.9536	24.351	24.8	13.8	109	20.2	14	13.9	24																		24.2	18.1318
	11.3	16.1587	19.1	11	12.6	21.4	14.2	21.023			8.6	29	24.4	28	11.451	18	15.512	19	14.7	14.9959	8.88265	17.5	22.9	11	18.4	15	9.3	14																		11.3	16.1587
	16.6	11.0353	<9.0	21	13	21.6	14.2	17.1134			12.1	30	24.8	14	24.5598	31	9.51278	19	11.1	15.1755	19.8283	16.9	31.8	11	17.3	37	15.6	14																		16.6	11.0353
	24.9	16.5412	12.7	27	21.6	22.2	14.2	11.0586			9.6	30	8	16	40.7738	20	16.0826	20	15.4	15.2336	13.8806	14.8	11.8	12.2	19	13	24	22																		24.9	16.5412
	14.2	19.0257	35.3	10	21.7	22.3	14.4	26.5859			14.2	30	15.3	31	21.6655	20	19.9582	20	10.8	15.3584	29.1374	11.8	38.9	15.6	34.3	31	12.8	36																		14.2	19.0257
	28.4	21.9154	19.9	32	16.7	24.1	14.4	18.5177			12.3	31	22.2	38	16.0745	15	15.3077	20	9.7	15.3669	14.2383	26.4	15.3	16.2	28.2	26	20.8	25																		28.4	21.9154
	13.8	21.854	18.3	13	15.6	25.1	14.4	12.0012			26.5	32	17	23	24.0065	28	13.4919	20	8	15.3703	15.7081	25.5	24.4	20.9	10.2	16	11.6	24																		13.8	21.854
	9.6	17.9772	20.3	13	9.5	25.5	14.4	20.8395			12.6	32	19.9	14	16.5448	34	19.4292	20	8	15.4985	11.9365	47.6	14.9	21.6	14.2	13	18.8	11																		9.6	17.9772
	11.7	16.5695	30.1	20	15.1	29.2	14.4	14.33			7.4	32	18.8	15	19.9376	13	20.4853	21	21.8	15.5557	25.209	32.3	20.4	32.5	18.3	22	14.3	17																		11.7	16.5695
	11.6	14.8624	23.1	19	14.3	30.5	14.4	20.6517			19.3	33	15.1	15	14.3001	22	29.9247	22	14.4	15.6538	32.3721	13.5	12.6	40.3	35	23	18	18																		11.6	14.8624
	17.4	11.1437	18.9	18	17.7	35.4	14.5	14.8244			18.6	33	25.8	41	20.139	29	14.8561	22	13.1	15.6703	20.3975	14	17.7	12.9	23.7	48	9.5	24																		17.4	11.1437
	16	15.4324	14.9	27	32.5	7.9	14.6	13.9042			11	33	9.8	10	16.3853	11	9.36219	22	8	15.6905	20.4397	31.9	23.4	13.1	8	17	9.8	11																		16	15.4324
	14.1	12.5044	10.5	37	14.8	8.9	14.6	15.1045			9.7	33	41.7	19	15.1683	18	19.426	22	14.5	15.7512	31.026	29.9	21.6	15.6	16.5	21	30.3	21																		14.1	12.5044
	12.7	19.7867	12.7	24	37.9	9.2	14.6	13.198			18.9	34	25.2	37	22.2365	22	6.62526	23	15.4	15.8518	18.0807	13.8	18.6	18.5	23.4	13	21	27																		12.7	19.7867
	13	21.6521	18.9	17	13.6	10.5	14.6	10.4487			13.5	35	24.8	20	10.5785	34	21.6362	24	52	15.9038	30.0703	20.4	15.5	19	12.6	14	11.7	12																		13	21.6521
	19.4	16.4259	26.1	10	12.8	12.1	14.7	10.1924			27.3	36	34.4	12	37.6473	21	47.9638	27	13.9	16.636	17.5514	20.2	20.8	19.4	17.8	19	10.6	24																		19.4	16.4259
	21	19.6391	16.2	18	8	15.8	14.7	10.3064			26.3	37	15	12	11.6008	17	12.3039	27	10.3	16.8048	26.7762	15.7	17.9	26.5	15.1	22	14.4	12																		21	19.6391
	22.1	19.4214	10.1	24	18.4	16.6	14.7	9.12118			11	37	20.1	14	23.4298	26	17.9373	28	16.5	16.8091	15.0561	37.1	11.6	10.8	14.4	18	23.6	36																		22.1	19.4214
	11.3	18.9296	22.6	15	13	17.3	14.8	20.7104			16.5	44	18.6	24	17.1212	24	16.124	28	17.1	16.893	27.3985	18	12.2	13.5	25.5	37	16.7	31																		11.3	18.9296
	29.7	12.4093	11.8	21	15.6	17.8	14.8	16.1813			23.4	46	19.1	18	36.2703	19	32.1508	29	14.3	16.9185	16.3068	13.0	14.2	14.8	20.6	17	16	8																		29.7	12.4093
	17.2	17.4482	28	30	18.2	18.8	14.8	19.6829			13.6	48	17.9	15	11.4669	14	19.3657	29	18.9	16.9306	41.1558	17.0	15.6	20.1	41.5	12	11.2	20																		17.2	17.4482
	25.3	21.7452	11.2	27	17	19.3	14.9	34.593			24.7	64	27.1	35	25.4141	28	7.47238	33	11.9	17.0254	28.2674	35.0	23.7	21.8	36.2	10	16.2	21																		25.3	21.7452
	20.1	16.5392	13.9	21	11	21.9	15	26.8812			23.6	7.2	26.1	26	16.8757	19	8.35041	34	15.1	17.0687	12.6242	31	37.6	23.1	38	67	13	19																		20.1	16.5392
	11.4	15.5462	15.1	11	8	23.3	15	9			29.8	7.7	14.1	19	19.4299	32	17.2294	36	17.2	17.376	15.1441	43	20.2	28.4	10.9	36	20.9	18																		11.4	15.5462
	8	31.0223	20.4	14	18.1	27	15.1	10			18.9	7.9	10.1	20	13.5601	82	12.8938	38	9.1	17.6071	18.4165	19	35	29.2	15	24	15.5	21																		8	31.0223
	12.2	7.2916	13.9	18	15.3	30.4	15.1	10			32.8	9.1	19	15	32.6105	13	12.8202	42	6.8	17.7599	18.7027	14	10.9	30.8	40.6	15	<9.0	12																		12.2	7.2916
	8	22.7405	50.6	24	10.8	34.2	15.1	10			40	9.3	14.1	13	12.8518	16	11.6089	129	6.4	17.7944	10.483	13	20.1	35.5	18.1	10	16.4	17																		8	22.7405
	8	25.6075	19.9	19	13.4	38.4	15.2	11			30.4	9.4	9.9	35	8.63952	39	12.0377	13.1	10.9	17.8506	22.8254	13	39.6	38.8	10.2	18	<9.0	11																		8	25.6075
	9.8	14.8971	15.8	29	15.6	38.6	15.2	11			21.2	9.5	19.6	13	10.8864	31	13.904	20.7	12.1	17.8587	20.9804	23	22.2	40.8	34.6	13	22.2	28																		9.8	14.8971
	8	30.1147	21.3	19	12.6	46.5	15.3	11			20.3	9.9	42.8	19	38.378	17	13.3102	10.1	25.6	17.8798	14.0385	24	9.9	67.8	36.9	17	17.9	13																		8	30.1147
	14.4	16.7433	15.4	13	38.6	7	15.3	11			7.2	10.1	39.1	23	14.4015	16	16.3681	24.6	11.2	17.9348	14.1717	18	25.1	13.5	23.9	48	18.4	16																		14.4	16.7433
	12.8	14.1569	11.7	17	12.7	8.6	15.4	11			30.9	10.1	16.2	23	28.0978	17	19.2371	28.8	8.4	18.0675	45.4679	21	11.9	13.9	14.5	18	21.6	15																		12.8	14.1569
	14.5	20.4689	18.4	28	23	9.3	15.4	11			43.9	10.2	16.3	12	13.3052	11	10.2653	34.6	14.8	18.2285	16.6824	32	21	14	20.4	19	11.3	16																		14.5	20.4689
	13.4	9.48271	14.7	14	11.3	10.5	15.5	11			13.4	10.6	11.9	12	24.7402	28	21.7456	19	10.6	18.3076	11.2154	33	26.8	15.3	30.7	26	13.5	30																		13.4	9.48271
	8	16.2094	9.9	21	8	11.5	15.5	12			13.8	10.8	34	15	10.1033	23	12.2902	25.9	16.3	18.3731	19.5322	25	19.8	17.2	45.4	12	10.3	15																		8	16.2094
	37.1	24.4503	16.7	19	13.2	12	15.5	12			12.2	10.9	16.1	19	9.22475	19	33.4769	10.9	16.6	18.4563	35.5974	16	32.4	20.3	12.071	52	13.8	20																		37.1	24.4503
	14.2	9.12151	15.7	16	19.7	12.9	15.5	12			20.2	11.1	16.6	25	14.796	32	28.9696	9.9	5.7	18.99	24.7642	18	17.8	20.5	24.8614	13	16.1	19																		14.2	9.12151
	14.9	18.0334	12.5	27	9.7	13.9	15.6	12			23.3	11.6	18.6	13	26.1266	30	19.1638	23	13.6	19.1365	12.1029	26	14.3	21.4	25.0979	25	20.5	38																		14.9	18.0334
	33.3	16.0858	20.5	10	21.5	14.6	15.6	13			17.8	11.6	26.2	16	19.6442	24	11.9615	4.8	14.9	19.1961	33.7	22	12.3	25.4	20.6505	32	32	14																		33.3	16.0858
	17.1	16.1405	10.3	31	16.4	14.7	15.6	13			34.6	11.7	8	27	12.7332	22	16.4025	10.8	8	19.4968	48.3	20	27.5	28.2	20.9597	23	17	27																		17.1	16.1405
	19	13.0137	22.9	18	26	14.7	15.6	13			15	12	15.7	21	8.86058	20	24.1201	43.3	21	19.9994	16.1	26	10	34.9	30.0772	13	10.1	24																		19	13.0137
	18.3	22.1904	13.3	20	15.2	15	15.7	13			9	12.1	13.7	17	13.1339	14	19.2994	13.1	20.2	20.1204	32.7	19	16.1	41.5	35.7149	22	15.4	15																		18.3	22.1904
	21.1	31.6274	17.1	24	44.1	15.1	15.7	13			9.1	12.1	16.4	16	16.6703	22	8.79414	13.9	16.4	20.1668	11.7	17	12.3	41.8	16.7657	41	9.3	32																		21.1	31.6274
	8	20.0289	13.2	11	21.3	16.3	15.8	14			9.2	12.2	15	12	42.1522	9	8.66747	19.6	14	20.5564	22.6	25	31.4	42.2	26.7902	15	22.6	15																		8	20.0289
	8	16.264	9.6	40	15.7	16.3	15.8	14			9.2	12.2	16.6	9	19.1542	14	23.3509	25.5	14.1	20.6812	12.5	31	11.5	32	21.5674	14	15.7	20																		8	16.264
	21.7	30.9971	15.6	23	10.2	16.6	15.9	14			9.3	12.7	15.2	23	13.904	19	13.3643	10.4	13.6	20.7635	13.4	23	8	22	45.4044	25	14.4	20																		21.7	30.9971
	15.7	14.1589	15.8	20	10	17	15.9	14			9.4	12.9	12	11	14.5992	12	14.6379	24.4	10.2	21.0328	26.4	17	25.3	22	10.8132	13	16.1	11																		15.7	14.1589
	21.8	9.01358	45.3	21	9.7	17.1	15.9	14			9.5	12.9	13.9	18	40.8362	20	14.7205	12.3	13	21.0562	17.8	19	25.4	21	24.0802	19	20.8	15																		21.8	9.01358
	13.5	24.8332	23.1	48	10	17.5	15.9	14			9.5	12.9	17.3	17	47.9775	16	26.1425	12.6	22.2	21.6528	19.5	31	20.8	20	8.8684	12	9.7	16																		13.5	24.8332
	12.8	37.9118	34.4	22	10.7	17.7	15.9	14			9.5	13	12.7	18	17.7059	19	22.1299	9.7	13.9	21.7022	34.5	26	21.9	23	15.4103	18	12.6	32																		12.8	37.9118
	10.2	11.7571	15.9	19	10.5	19.7	15.9	15			9.6	13	44	38	11.017	17	11.7844	35	9	21.8144	27.9	21	11	20	15.4148	25	13.4	12																		10.2	11.7571
	11.3	15.8831	31.9	9	9.9	20	16	15			9.6	13.1	10.7	33	18.8367	23	17.2804	18.3	10.5	21.8195	28.8	19	23.3	25	12.4514	20	17.6	11																		11.3	15.8831
	13	7.40557	18.1	15	27	20.6	16	15			9.8	13.5	21.3	11	12.5998	34	21.5957	27.5	23	22.554	24.4	26	34.5	42	30.0622	26	14.1	17																		13	7.40557
	19.5	26.0206	17.2	22	10.1	21.5	16.2	16			9.8	13.5	16.1	19	7.25713	25	9.75854	14.8	14.2	22.5874	27.8	20	14.5	11	12.2147	19	34.4	19																		19.5	26.0206
	23.3	15.5583	19.2	11	14	22.1	16.2	16			9.8	13.7	21.5	28	9.31721	13	12.315	25.5	31.6	23.0791	17	21	15.1	18	13.1238	32	12.6	13																		23.3	15.5583
	19.5	10.9302	11.3	18	16.2	25.1	16.2	16			9.9	14	18.4	17	11.0646	26	13.7478	8.1	15.1	23.304	16.9	25	28.7	32	14.0286	21	17.4	31																		19.5	10.9302
	15.4	12.9667	19.7	14	8	31.9	16.3	16			9.9	14	11.4	50	10.5466	52	13.6161	18.4	8.5	23.4569	17.8	15	17.4	10	15.0729	40	20.4	19																		15.4	12.9667
	10.8	26.8374	53.2	8	15.1	32.1	16.3	16			9.9	14.4	16.8	16	16.1932	14	18.3559	9.8	9.5	23.7715	19.2	12	23	16	30.0351	24	17.1	25																		10.8	26.8374
	17.6	19.7609	24.8	11	13.1	33.3	16.3	16			9.9	14.5	32.9	51	29.6638	16	24.722	34.3	21.1	24.1217	24.5	21	24.6	37	28.3194	24	21.5	11																		17.6	19.7609
	19.4	19.6717	19	39	48.2	62.3	16.4	16			10	14.5	58.6	16	11.3984	31	13.2734	22.4	22	24.1886	17.7	33	22.3	26	12.6064	30	12.6	23																		19.4	19.6717
	15.2	22.9441	13.9	24	10	9.3	16.4	17			10.2	14.9	20.1	16	23.3914	31	25.5464	6.9	7.4	24.4416	18.4	32	14.7	28	27.7052	41	13.6	8																		15.2	22.9441
	49.9	15.7278	32.8	10	14.8	9.3	16.5	17			10.3	15	18.8	20	11.0237	13	19.0963	31.7	15.8	24.6934	32.9	45	14.7	63	37.1115	12	22.4	7																		49.9	15.7278
	13.4	17.6114	16.9	24	23.1	10	16.5	17			10.3	15.1	12.9	18	15.2849	34	24.1917	13	18.9	24.7615	21.8	32	39.9	20	17.9249	20	18.9	17																		13.4	17.6114
	8	14.1648	15.2	21	9.8	10.9	16.5	17			10.3	15.1	15	32	13.3729	17	18.1827	27.3	10.3	24.8922	10	16	15.3	22	9.44912	17	20.9	18																		8	14.1648
	9.3	15.5429	9	16	28.5	11.1	16.6	17			10.4	15.3	18.1	20	8.45854	20	13	13.7	9.1	24.9381	16.5	10	13.3	35	16.7347	52	11.9	17																		9.3	15.5429
	28.4	16.5423	14.8	41	13.5	11.4	16.6	17			10.6	15.4	12.3	25	36.7889	18	19	12.6	10.6	25.0894	13.2	12	30.3	18	23.4221	15	15.1	11																		28.4	16.5423
	14.7	14.3533	10	24	15	11.5	16.7	17			10.6	15.7	27.2	15	6.43573	27	11	67.5	18	25.2854	28.6	17	10.6	16	12.9219	17	15.1	14																		14.7	14.3533
	8	21.4412	25	30	31.5	11.5	16.7	17			10.6	15.8	17.4	25	22.3912	11	30	19.4	19.6	25.3895	27	19	24.5	13	18.3695	37	19.7	16																		8	21.4412
	9.1	25.1076	18	14	14.5	12	16.7	17			10.7	15.8	18.1	34	24.5834	20	26	13.8	18.6	25.3952	13.6	31	51.2	11	41.7757	24	<9.0	12																		9.1	25.1076
	22.9	23.7223	10.5	17	9.6	12.8	16.8	17			10.7	16	82.3	14	9.72151	22	14	9.6	19.4	25.5588	7.9	26	26.3	16	11.716	29	11.5	14																		22.9	23.7223
	12.6	12.5447	11.1	19	29.8	12.9	16.8	17			10.7	16	25.7	103	26.5547	28	38	14.2	15.8	25.608	37.3	18	19.4	27	23.9244	18	23.5	11																		12.6	12.5447
	12.5	26.6134	34.4	15	14.9	13.3	16.9	17			10.8	16.1	38.7	11	14.5072	19	22	12	7.3	25.7108	20.8	23	13.1	45	21.9706	33	26	11																		12.5	26.6134
	20.8	22.452	18.9	19	8	14.2	16.9	18			10.8	16.3	19.6	44	14.5242	15	16	15.0	10.7	27.5892	29.1	16	11.2	15	18.5248	48	43.9	12																		20.8	22.452
	17.7	20.1057	20.2	15	24.7	14.3	16.9	18			10.9	16.3	14.5	13	23.9193	17	13	17.0	11	29.8055	28.8	21	8	42	17.8935	31	76.1	43																		17.7	20.1057
	8	26.3344	19.7	18	10.3	14.6	16.9	18			11	16.5	12.8	13	35.597	14	11	27.0	12	29.8725	17.3	30	17.5	19	21.2511	21	25.3	55																		8	26.3344
	8	30.0086	13.3	27	10.4	15.3	16.9	18			11	16.7	15.1	13	13.5073	14	20	32.0	22.4	29.9235	21.5	32	19.7	17	40.5275	15	10.6	6																		8	30.0086
	16.1	19.0246	21.9	27	11.6	15.5	17	18			11	16.7	26.2	27	20.6401	13	59	32	13.8	30.3459	15.8	13	34.4	16	12.1269	46	9.5	16																		16.1	19.0246
	10.4	35.4818	19.5	26	16.2	16.1	17	18			11	16.9	31.9	29	14.3026	31	24	27	17	31.0229	13.9	11	20.6	45	21.7226	25	15.5	7																		10.4	35.4818
	11.8	13.8084	20.4		14.6	16.3	17	18			11	17	13.8	26	8.36097	21	18	23	17	31.8862	35.2	22	24.4	55	10.8079	19	16	32																		11.8	13.8084
	14.3	19.3832	28		14.3	16.3	17.1	18			11.1	17.1	24	25	21.795	13	16	27.4	16.8	34.6506	21.8	14	18.3	18	26.7243	30	11.3	30																		14.3	19.3832
	12.8	26.0984	16		13.3	16.3	17.1	18			11.1	17.4	17.7	32	9.06479	13	16	22	7.2	35.193	18.8	16	19.3	14	9.2083	20	11.4	16																		12.8	26.0984
	12	11.9639	16.3		8	16.4	17.2	19			11.1	17.5	20	16	11.321	39	24	22.8	10.7	35.9909	21.1	15	28.4	42	22.3806	24	12.2	14																		12	11.9639
	9.5	17.2056	16.5		12.1	16.4	17.4	19			11.1	17.7	16.8	12	29.1176	20	27	32.7	26.9	36.6921	12.1	18	28	13	36.0208	25	11.1	11																		9.5	17.2056
	9.6	17.8486	16.9		15.8	17	17.4	19			11.1	17.7	23	15	6.55406	24	9	18.9	20.6	45.2713	13.4	18	29.3	30	27.102	24	18.9	22																		9.6	17.8486
	32.2	19.8036	27.3		21.6	17.1	17.4	19			11.2	18	20.8	11	31.3835	43	27	10.7	24.2	46.2975	27.9	19	18.2	19	30.6254	16	9.7	13																		32.2	19.8036
	24.4	37.2345	20		8	18.8	17.7	19			11.3	18.4	20.2	11	13.4775	16	10	18.5	15.8	48.3072	21.6	12	35.2	10	17.2426	16	28.9	10																		24.4	37.2345
	20.7	20.1242	12.7		10.9	18.9	17.7	19			11.3	18.6	28.7	17	6.37712	28	18	21.7	14.6	50.176	15.9	20	12.3	24	15.9342	17	15.3	20																		20.7	20.1242
	19.4	13.4762	16.5		9.4	19	17.7	19			11.5	18.7	24.2	10	8.29658	22	31	17.2	13.2	73.6489	15.5	13	18.1	18	44.4269	27	20.5	12																		19.4	13.4762
	21.3	25.6984	13.3		10	20.3	17.8	19			11.5	18.7	20.4	15	15.5177	19	17	26.8	26.7	7	19.3	29	20.5	21	15.9726	18.0667	11.1	18																		21.3	25.6984
	14.5	15.5078	16.9		10.2	20.7	17.8	19			11.5	20.1	24.1	23	13.9075	12	16	18.3	9.6	7	15.8	10	39.4	23	13.0848	14.537	12.3	24																		14.5	15.5078
	14.5	28.4248	16.6		33.1	22.4	17.8	19			11.6	20.6	16.7	21	12.6328	17	14	18.7	7.6	9	22.8	19	18.6	38	22.9478	18.444	16.3	19																		14.5	28.4248
	24.9	34.2407	21.5		21.6	23.7	17.8	20			11.6	20.7	14	40	21.604	30	16	37.7	35.1	10	45.8	17	15.1	26	31.5211	31.4411	7.1	12																		24.9	34.2407
	36	12.756	13.4		12.2	23.9	17.8	20			11.6	20.7	24.1	35	7.57666	20	16	18.4	12.2	10	27.1	19	15.5	36	20.9045	33.0659	10.8	12																		36	12.756
	15.3	19.9557	17.8		15.8	24	17.9	20			11.7	20.8	14.7	39	15.0146	19	21	19	18.3	10	23.3	46	11	18	17.5219	18.5061	25.5	7																		15.3	19.9557
	11.7	16.9704	33.1		19.3	25.2	17.9	20			11.7	21	15.7	22	25.239	31	13	38	12.1	11	12.2	61	56.7	10	27.2223	11.0751	9.8	10																		11.7	16.9704
	33.4	72.6087	13.8		13.1	25.7	18	20			11.7	21.5	14.2	21	50.474	36	31	88.0	12.3	11	25.6	17	24	19	13.8761	20.2959	10.6	11																		33.4	72.6087
	14.5	24.2446	13.7		23.8	27.3	18.1	20			11.7	21.8	13.4	43	15.8048	15	18	16	15.7	11	29.6	31	29.9	28	23.8514	32.0378	7.5	9																		14.5	24.2446
	16.9	19.6866	21.6		11.8	28.3	18.1	20			11.8	22.3	17.9	70	21.3653	15	8.4	18	17.3	11	17.3	8	8	15	40.4582	63.1933	26.7	6																		16.9	19.6866
	12.5	19.4894	11.2		20	38.3	18.1	20			11.8	22.4	24.4	11	13.8476	18	12.9	39	19.2	12	13.5	24	29.3	15	20	27.7392	16.4	16																		12.5	19.4894
	13.3	13.6725	15.7		8	39.1	18.1	21			11.9	23.1	16.2	39	15.49	20	11.8	17	12	12	15.4	16	16.2	19	17	17.1579	24.8	20																		13.3	13.6725
	19.5	16.2588	23.4		46.5	54.7	18.3	21			11.9	23.2	12.2	45	60.0602	10	15	17	27.1	12	24.4	23	10.3	37	20	28.5883	59.3	17																		19.5	16.2588
	14.2	24.3633	13.1		14.9	68.8	18.3	22			11.9	23.3	47.6	34	15.6583	12	8	32	7	13	19.3	29	16.3	16	23	33.8677	26.7	15																		14.2	24.3633
	9.8	25.9782	10.6		29.1	7.4	18.4	22			12	23.3	33.5	27	19.6767	20	12.6	17	8.6	13	10.9	37	41.7	57	26	30.201	19.7	26																		9.8	25.9782
	28.6	25.4414	12.8		20.5	7.7	18.4	23			12	23.5	12.2	27	16.2513	27	15	34	15.7	13	22.3	29	34.5	16	40	30.3862	15.6	7																		28.6	25.4414
	15.7	9.32091	12.9		12.6	9.5	18.5	23			12	24.4	22.3	32	12.8874	12	10.6	15	13.5	13	17.7	13	15.6	37	18	22.486	11.1	18																		15.7	9.32091
	29.1	17.3678	11.3		27.9	9.6	18.5	23			12	24.7	25.9	19	16.6991	24	33.6	59	20	14	30.9	35	9.3	16	10	48.1085	19.9	27																		29.1	17.3678
	13.1	13.952	14.8		19.5	11.5	18.6	23			12	26.1	25.1	24	10.3624	16	40.9	30	41.6	14	17.1	11	30.4	8	25	15.8828	15.3	24																		13.1	13.952
	18.4	20.2776	17.3		11.9	11.7	18.6	23			12	26.5	18.9	25	19.5679	14	41.9	16	18.8	14	13.3	19	17.7	17	7	37.8913	20.5	22																		18.4	20.2776
	19.3	14.5925	32.8		10.3	11.8	18.6	23			12	26.7	21.6	17	15.2517	8	22.6	18	15.1	14	17.1	35	9.5	37	9	32.8818	19.5	18.2179																		19.3	14.5925
	12.9	14.7129	23.1		15.4	12.4	18.7	23			12	26.8	16.5	23	21.6306	29	28.8	25	18.3	14	19.7	13	54.9	21	24	24.0324	17.8	20.2657																		12.9	14.7129
	33.5	10.8401	23.1		8	12.4	18.7	23			12.2	27.7	10.3	17	8.75461	29	17.9	28	15.2	14	29	18	34.4	15	18	11.3622	17.9	15.2993																		33.5	10.8401
	19.4	19.6439	9.5		25.1	12.7	18.8	23			12.2	28.5	26.4	14	18.8813	19	12.9	17	27.3	14	20	32	47.3	12	27	42.5329	6.9	12.9362																		19.4	19.6439
	24.3	17.0068	15.9		9.4	13.5	18.9	23			12.2	28.7	19.3	16	21.6557	15	9.6	25	10.4	14	34.4	32	17.9	45	17	24.5785	13.5	290.507																		24.3	17.0068
	30	8.31317	14.2		8	13.8	19	24			12.3	29.6	8	12	10.7079	18	17.2	28	10	14	21.9	40	14.1	26	22	26.5095	57.3	22.5982																		30	8.31317
	8	13.5644	15.1		10.6	14.1	19	24			12.4	29.9	19.6	18	11.4146	13	27.1	15	19.6	14	30.4	14	19.5	19	26	15.763	15.5	17.5462																		8	13.5644
	12	13.8942	27.5		17.2	14.7	19	24			12.4	31.6	14.4	19	12.0974	37	14.1	11	15.9	14	10.9	30	18.8	27	20	16.8853	15	12.4641																		12	13.8942
	8	53.5882	<9.0		13.7	14.9	19	25			12.5	31.8	21	29	25.6045	23	20.7	26	22.7	14	16.7	16	12.8	24	32	19.9176	21.7	12.9043																		8	53.5882
	27.3	10.9804	35.4		8	15.6	19	26			12.5	31.8	32.7	22	25.1591	30	19.1	28	22.5	15	31.4	27	15.7	48	21.3996	20.9917	22	36.4082																		27.3	10.9804
	23.4	19.3665	13.9		22.5	15.6	19.2	26			12.6	32.4	13.8	15	15.3228	13	12.8	32	17.8	15	17.2	39	24.2	36	14.1533	21.212	16.9	15.4163																		23.4	19.3665
	9.6	49.8841	17.4		11.2	15.8	19.2	26			12.6	33.6	13.3	14	20.0021	24	41.7	12	8.1	15	11.1	34	48.4	47	15.0025	27.3567	13.9	17.2742																		9.6	49.8841
	11.2	15.2421	13.4		10.6	16	19.2	26			12.6	33.6	18.9	15	34.5834	18	8.2	15	8.2	15	10.1	27	51.5	21	15.9276	29.4296	16.2	11.1241																		11.2	15.2421
	13.9	21.955	18.9		33.9	16.2	19.3	27			12.6	35.3	12	16	9.99846	24	37.8	17	11.4	15	14.2	14	39.6	31	34.6202	29.9758	8	11																		13.9	21.955
	18.6	21.443	31.4		20.4	16.2	19.4	27			12.6	36	12.8	37	24.3422	30	12.5	30	12.2	15	37.9	20	13.3	29	29.65	31.7	13.2	12																		18.6	21.443
	22.5	10.1628	21.4		13.6	16.3	19.4	27			12.6	39.7	15.5	16	35.5997	34	26.4	18	19.7	15	17.1	13	39.3	39	17.8709	36.4071	24.3	14																		22.5	10.1628
	13.5	21.9568	14.5		21.9	16.3	19.5	28			12.6	39.7	17.9	23	7.56439	31	16.6	17	19.5	15	16.2	25	23.8	63	10.8843	11.0238	50.1	13																		13.5	21.9568
	21.4	18.2807	33.9		13	16.7	19.5	28			12.6	43	9.2	30	20.2095	35	17.4	14	20.7	15	12.4	17	23.5	29	23.8026	16.5951	33.8	12																		21.4	18.2807
	20.3	14.1072	15.5		13.6	16.8	19.5	29			12.6	46.3	13.6	27	14.6967	15	21.4	24	15.2	15	56.1	16	25	31	23.9509	30.1278	6.5	17																		20.3	14.1072
	9.5	16.1854	15		8	17	19.7	29			12.7	46.5	26.4	11	15.5958	29	12.5	18	9.2	15	19.7	48	13.5	19	19.8581	26.3497	30.1	17																		9.5	16.1854
	15.4	15.1873	22.4		13.8	17.1	19.7	29			12.7	51.7	21	33	13.3328	16	21.9	20	5.6	15	18.4	43	16.8	19	18.5469	12.5995	12.2	13																		15.4	15.1873
	9.8	15.3419	22.3		16.6	17.3	19.7	31			12.7	55.4	10.2	20	14.2011	29	14	14	25.2	15	36.4	15	23.5	12	15.5298	24.2698	24.7	18																		9.8	15.3419
	12.5	29.13	14		15.6	17.7	19.8	31			12.8	62.6	12.4	24	32.786	25	19.2	8	20.3	15	16	13	33.7	12	14.3313	13.4714	20	15																		12.5	29.13
	18.1	23.9944	12		12.2	17.8	19.8	31			12.8	7	8	17	9.65618	24	9.3	16	19.1	15	20.3	20	16	19	12.4082	27.6312	27.3	23																		18.1	23.9944
	26.2	31.9834	32.4		12.9	17.9	19.8	32			12.8	7.3	24.6	24	9.20031	23	16.8	28	24.8	16	11.7	30	14.5	17	29.2804	34.9858	13.7	17																		26.2	31.9834
	20.4	19.926	12.5		15.6	18.4	20	33			12.9	8.1	24.7	24	17.8506	57	24.9	31	13.3	16	33	29	22.9	26	20.9095	20.1441	24.5	22																		20.4	19.926
	8	50.1732	19.1		16.8	18.6	20.1	35			12.9	8.5	27.2	19	22.0628	24	4.7	46	13.7	16	22.6	26	20.9	48	14.5728	24.619	12.8	30																		8	50.1732
	10.9	36.9812	21.1		40.5	18.6	20.1	37			12.9	8.6	13.1	23	11.9212	19	12.5	18	14.3	16	19.6	20	12.6	16	7.48625	39.9314	20.5064	15																		10.9	36.9812
	15.9	21.5872	18.2		22.9	18.8	20.2	38			12.9	9.1	31.2	18	17.6695	20	14.1	27	19.3	16	17.7	22	20.1	40	18.8519	19.6529	25.1571	13																		15.9	21.5872
	15.4	15.6111	14.3		17.4	18.9	20.2	39			12.9	9.1	20.1	18	23.8731	19	24.7	30	15.6	16	16.5	12	26.6	26	42.4165	7	19.8136	18																		15.4	15.6111
	13.4	14.8881	13.1		10.9	19.2	20.3	42			12.9	9.2	24.4	42	17.1527	27	34.9	22	23.7	17	21.2	17	8	20	12.291	9	26.9891	9																		13.4	14.8881
	9.7	25.7091	40.9		18.5	19.4	20.4	48			12.9	9.5	10.5	49	11.5047	13	17.9	20	18.2	17	23.6	25	14.6	259	14.3954	10	23.269	10																		9.7	25.7091
	15.1	20.7908	13.6		14.2	19.7	20.4	49			12.9	9.7	16	32	12.1786	20	13.2	21	11.8	17	28.4	26	16.2	22	25.9041	13	30.6409	21																		15.1	20.7908
	8	17.2457	38.6		19.1	19.9	20.4	61			12.9	9.7	18.8	39	11.9004	27	25.7	33	4.6	17	14.1	28	19.9	13	6.58115	14	12.0924	31																		8	17.2457
	10.8	17.2171	21		12.9	19.9	20.5	9			13	9.8	19.2	15	27.0763	20	22.7	14	17.2	17	33.6	24	16.9	23	18.6281	14	15.5895	11																		10.8	17.2171
	14.7	12.2243	16.1		19.9	20.7	20.6	10			13	9.8	12.3	30	34.0036	34	15.9	31	22.8	17	14.6	30	13.7	45	21.5413	14	15.2229	18																		14.7	12.2243
	13	13.5604	20.3		13.2	20.8	20.6	10			13	10	31.9	19.5	19.1695	23	14.4	17	33.1	18	19	23	27.8	29	20.02	15	13.1159	18																		13	13.5604
	25.7	11.7188	8.8		20.9	21.6	20.6	10			13.1	10	13.9	22.2	14.4584	19	10.6	17	12.8	18	16.3	71	34.7	10	19.198	15	16.7177	32																		25.7	11.7188
	15	9.72978	10.4		25.9	21.9	20.7	11			13.2	10.3	28.4	22.6	12.5569	35	15.5	22	21.9	18	11.4	25	22.2	24	27.8451	15	9.74015	11																		15	9.72978
	12.6	13.8324	15.2		13.7	21.9	20.8	11			13.3	10.4	10	20.4	20.6669	30	18.4	20	25.7	18	15.3	40	38.1	22	30.4257	16	10.2792	13																		12.6	13.8324
	18.9	23.9422	10.3		25.1	22.3	20.8	11			13.3	10.4	14.2	17.3	13.2403	17	24.1	13	23.7	18	13.5	14	80.6	20	23.7293	16	14.9884	14																		18.9	23.9422
	14.1	23.8287	22.3		26.3	22.7	21	11			13.3	10.6	16.1	14.9	36.0603	9	6.6	25	16.7	18	20.2	31	24.8	32	13.7635	16	10.5618	16																		14.1	23.8287
	15.2	17.4467	18.4		11.1	22.7	21	11			13.3	10.8	12.7	17.8	116.132	21	18.8	10	11.4	18	10.9	27	28.8697	27	14.0788	17	34.6658	14																		15.2	17.4467
	11.3	30.8195	29		13.6	26.3	21	11			13.4	10.9	28.7	10.7	12.9456	14	12.8	28	16.1	18	21.1	14	35.5857	27	17.8427	17	15.3483	23																		11.3	30.8195
	19	12.6756	31.3		24.1	26.6	21	12			13.4	11.1	15.8	21.8	21.4841	32	14.2	42	16.1	18	16.9	21	37.8607	26	30.6411	18	17.3709	14																		19	12.6756
	9.6	22.8634	19.6		21.3	26.7	21.1	12			13.4	11.3	22.8	8.8	19.1041	20	13.8	20	40.9	18	46.4	30	21.3357	29	5.97034	19	12.1337	19																		9.6	22.8634
	12.8	4.61434	21.1		11	27.3	21.1	12			13.4	11.3	9.9	18.4	14.0362	8	11.1	19	28.6	19	52	23	18.058	29	22.8236	20	17.8875	18																		12.8	4.61434
	14.1	39.9806	10.5		14.6	27.9	21.3	13			13.4	11.7	12.5	20.4	17.5016	21	29.1	19	21.7	19	24.9	32	6.50388	20	12.5288	20	14.8046	14																		14.1	39.9806
	11	12.7222	12.3		13.4	28.1	21.3	13			13.5	11.8	23.4	21.5	28.5344	23	21.2	21	23.6	19	25.9	62	26.736	27	41.7514	22	13.1996	15																		11	12.7222
	13.3	30.3934	22.5		17.9	28.1	21.3	13			13.5	11.9	8	21.1	10.5326	16	35.1	29	5.9	19	13.6	20	27.3789	38	9.3717	22	20.626	26																		13.3	30.3934
	19.4	36.6159	17.9		9.4	28.8	21.3	14			13.7	11.9	9.9	25.4	18.4125	15	20.1	30	13	19	10.6	48	36.3137	31	33.8826	22	25.9511	23																		19.4	36.6159
	22.1	27.9555	17.6		8	29.3	21.4	14			13.7	12.1	12.1	18	33.5726	21	12.9	20	14.7	19	18.9	48	9.70289	86	30.9398	22	23.7933	15																		22.1	27.9555
	16	18.8727	9.1		37.8	29.4	21.5	14			13.7	12.2	12.3	11.6	21.1996	8	19.9	16	17.6	19	15.6	17	15.0592	21	17.3293	23	12.5376	39																		16	18.8727
	21.3	42.8347	12.2		12.8	30	21.6	15			13.7	12.2	8	45.9	15.004	27	19	40	11.7	19	24	25	25.4799	30	31.6704	24	16.9863	49																		21.3	42.8347
	18.4	15.9412	25.4		8	30.7	21.6	15			13.7	12.3	10.4	29.2	28.3915	20	12.8	46	12.2	19	24.5	12	28.8102	36	57.0384	24	15.2995	11																		18.4	15.9412
	11.2	40.0764	10.9		20.3	30.8	21.6	15			13.7	12.3	24.2	13.1	15.9407	10	12.8	16	9.5	19	22.2	14	33.6331	26	23.9679	27	18.0324	15																		11.2	40.0764
	15.1	14.0701	21		16.8	31.1	21.6	15			13.8	12.4	15.2	9.4	11.6815	16	12.4	18	18.6	19	11.5	27	17.6855	29	11.4426	30	10.3528	25																		15.1	14.0701
	8	28.5156	14.3		12.3	32.5	21.7	15			13.9	12.5	8	21.1	22.5893	15	23.2	23	12.2	19	11.3	18	28.3044	17	14.5855	30	14.1742	19																		8	28.5156
	8	20.5365	13.1		8	33	21.9	15			13.9	12.7	46.2	18	12.4009	25	27	14	27	19	14.1	22	22.376	30	17.7222	32	11.8491	11																		8	20.5365
	8	20.7178	11		11.5	33.4	22	15			13.9	12.8	37	74.9	32.2785	19	30.8	22	16.7	20	25.5	23	24.283	19	9.13873	33	12.5475	17																		8	20.7178
	17.5	21.0003	27.6		8	40.6	22.1	15			13.9	13.2	20	11.5	32.1875	32	9.1	25	19.2	20	27.7	42	14.9004	31	17.5	34	18.4608	16																		17.5	21.0003
	12.8	16.2617	18.8		33.1	41.2	22.1	15			13.9	13.5	10.2	20.5	12.2747	13	35.6	13	16.9	20	24.5	30	25.2438	20	15.9	38	17.3364	43																		12.8	16.2617
	10.1	18.0263	29.4		17.9	41.8	22.2	16			14	13.5	14.3	13	21.4569	28	19.8	32	9.3	20	23	30	50.27	40	14.1	40	11.0049	21																		10.1	18.0263
	16.3	12.1896	29.4		13.2	42.3	22.2	16			14	14.1	26.2	18	15.3592	20	18.4	24	61	20	7.4	16	19.5692	18	22.1	8	12.7863	22																		16.3	12.1896
	9.4	19.0599	16.8		8	46.3	22.3	16			14.1	14.3	17.4	40	15.0055	23	23.8	18	13.1	20	31.6	16	18.3259	49	19	12	25.0493	16																		9.4	19.0599
	11.5	29.9767	18.2		15.9	53.8	22.3	17			14.1	14.3	19.9	20.7	18.1024	23	43.6	64	12.3	20	15.2	36	11.195	7	18.6	15	15.8033	22																		11.5	29.9767
	8	15.0305	8		12.3	68.9	22.3	17			14.2	14.4	12.7	11	14.3563	38	20.3	17	25	21	43.1	28	23.6369	10	23.2	15	14.0329	39																		8	15.0305
	10.9	13.2773	16		8	87.7	22.7	17			14.2	14.4	10.1	24.1	27.1015	8	11.7	12	14.5	21	11.5	26	46.7431	17	21.6	16	16.5531	18																		10.9	13.2773
	13.5	16.7083	9.4		8	10.2	22.9	17			14.2	14.8	19.8	17.4	16.147	19	25.5	19	23.2	21	14.8	14	43.8024	17	28.4	18	17.8002	16																		13.5	16.7083
	18	23.3858	13.4		16.9	11.1	22.9	17			14.3	14.9	27.5	22.3	19.1397	28	29.2	33	14.8	21	10.6	24	19.8915	16	5	19	28.1597	15																		18	23.3858
	8	20.8054	15.8		29.5	14.1	22.9	17			14.3	15.7	8	38.3	11.5204	12	31.5	22	12.1	21	19.5	51	14.7526	19	18.7	21	10.5455	30																		8	20.8054
	11	46.7722	13.6		15.4	17.1	23	18			14.3	15.9	14.1	17.1	29.788	14	20.4	13	13.7	21	21.7	62	13.2215	13	36.6	22	51.3654	24																		11	46.7722
	8	21.0221	26.8		13.1	17.6	23	18			14.4	15.9	9.7	13.6	13.2822	38	12.7	20	8.6	21	16.8	19	20.0229	30	13.9	22	21.779	16																		8	21.0221
	12.1	9.05257	28.8		14.6	22.2	23	18			14.4	16.3	21.7	23.4	56.3787	12	23.7	11	14.1	21	18.1	19	14.9367	19	13.8	22	27.0672	22																		12.1	9.05257
	12.6	18.4672	21.2		22.5	22.6	23.1	18			14.4	16.5	14.3	15.1	8.17805	30	9.9	29	9	21	16.9	21	15.2617	13	19.2	23	22.6058	13																		12.6	18.4672
	10.3	12.94	14.8		10.5	25.2	23.1	18			14.5	16.7	25.9	33.8	26.1112	12	21.8	43	17.6	21	4.5	24	15.3681	29	27.3	24	14.3554	40																		10.3	12.94
	28.3	25.8432	30.4		30	50.9	23.2	19			14.5	16.9	13.9	44.5	10.5954	31	18.6	23	6.7	21	17.9	42	15.3183	28	17.8	25	33.1704	27																		28.3	25.8432
	8	19.6001	30.4		18.2	51.1	23.4	20			14.6	17	17.4	12.2	47.5397	27	21.6	22	15.5	22	13	22	20.9327	21	29.1	25	25.8486	28																		8	19.6001
	8	11.472	21.9		9.4	7.7	23.4	20			14.6	17.5	40.1	12.8	13.278	23	27	23	32.4	22	24.1	17	24.9392	29	27	25	17.466	23																		8	11.472
	17.6	46.4651	23.6		14.9	8.6	23.4	20			14.6	17.9	19.4	8.9	12.2267	12	10.7	20	13.7	22	26.5	20	37.0302	24	13.7	27	24.2649	18																		17.6	46.4651
	8	19.6883	18.601		17.6	8.9	23.5	20			14.6	18	15	12.8	34.6782	18	12.2	35	25.6	22	18.2	21	16.9433	19	27.9	28	10.7611	18																		8	19.6883
	13.1	16.9882	23.879		12.6	9.6	23.9	20			14.6	18.1	9.9	8.8	21.3508	31	11	18	15.2	22	32.3	35	24.5403	27	12.1	28	17.4177	11																		13.1	16.9882
	26	16.303	24.0337		8	9.8	23.9	20			14.7	18.1	15.1	11.7	8.73496	18	17	38	8.7	22	31.6	12	17.0438	41	53	29	14.8881	15																		26	16.303
	24.3	27.954	20.2518		20.6	11.1	23.9	21			14.7	18.1	36.3	25.4	17.7851	28	13	18	31.8	22	20.5	29	8.05289	20	19	29	16.5573	23																		24.3	27.954
	8	12.7836	29.6491		25.2	12.6	24	21			14.7	18.4	30.7	15.7	42.9499	13	23	21	11.3	22	26.7	32	27.7858	17	27.2	31	11.9631	21																		8	12.7836
	22.4	18.7773	34.6168		22.8	13.1	24.1	21			14.7	18.7	8	24.5	22.9035	28	18	23	13.9	22	20.2	12	14.1449	19	18	31	16.1955	25																		22.4	18.7773
	17.4	14.8494	20.5534		12.9	14.9	24.1	21			14.8	18.7	22.6	26.3	22.1222	15	20	14	47.4	22	19	19	11.0605	29	19.2	35	17.604	22																		17.4	14.8494
	15.6	24.826	12.2489		19.4	14.9	24.2	22			14.8	18.7	8	19.7	18.4423	13	7	15	16.8	23	12.5	12	15.9935	33	14.7	39	24.4767	20																		15.6	24.826
	15.3	17.2565	17.3029		17.3	16	24.2	22			14.8	18.8	24.5	12.4	44.0035	9	10	18	15	23	19.2	28	15.6236	35	12.8	40	14.0171	27																		15.3	17.2565
	17.1	14.1797	22.7293		44	16.1	24.4	22			15	18.8	27.2	38.6	19.8492	18	36	12	13.9	23	13.4	15	12.8233	32	34.6	49	19.4107	18																		17.1	14.1797
	28.6	8.45497	31.2523		14.5	16.5	24.7	22			15	19.2	11.2	10.9	28.6326	17	11	16	25.7	23	6.6	28	13.3672	51	20.6	112	16.3729	20																		28.6	8.45497
	12.8	26.0863	27.6094		8	17.2	24.7	22			15	19.3	19.1	15.7	18.277	30	16	24	16.7	23	15.5	38	11.9674	17	9.6	19	20.9364	12																		12.8	26.0863
	14	12.0277	21.5795		15.5	17.4	24.8	23			15	19.3	18.1	25.8	15.7767	11	26	17	34	23	16.1	17	19.4172	187	33.7	26	17.5668	30																		14	12.0277
	16.5	9.94849	16.4674		19.4	18.9	24.8	23			15	19.9	21.6	17.3	10.7326	21	38	30	14.7	23	21.4	28	9.64947	37	24.9	31	12.5936	16																		16.5	9.94849
	13.3	19.2431	15.99		13.7	20	24.9	23			15	20	19.7	24.5	17.1888	12	29	23	16.5	24	24.6	18	17.007	24	23	15	25.969	18																		13.3	19.2431
	12.9	15.5881	18.5011		30.6	20.4	25.1	23			15.1	20.2	13.5	15.8	32.8181	14	13	9	13.9	24	21.4	21	20.3201	40	23.4	38	31.3272	18																		12.9	15.5881
	21.3	14.3755	26.0288		13.5	20.5	25.2	23			15.1	20.5	27.1	8.2	13.2729	11	11	27	32.2	24	17.6	35	20.4471	18	27.6	9	7.24537	34																		21.3	14.3755
	19.5	7.31633	15.4584		8	23.4	25.2	24			15.1	20.8	16.1	15	18.1406	16	33	20	24.2	24	25.2	51	11.7138	9	15.8	23	15.1904	21																		19.5	7.31633
	10	14.9902	23.5631		26.1	24.4	25.3	24			15.1	20.9	21.7	14.3	21.7382	89	44	11	10.1	24	23.8	35	16.5972	26	18.8	21	30.967	11																		10	14.9902
	18.5	13.1896	34.8072		49.3	24.8	25.6	24			15.1	20.9	22.4	10.4	12.5536	21	14	21	15.2	25	26	24	41.5671	32	52.4	23	15.2882	23																		18.5	13.1896
	11.9	15.7759	23.6162		12.1	27.1	25.6	24			15.1	21	15.9	21.6	34.2219	19	14	32	27.1	25	21.9	22	24.4614	39	19.8	23	12.8723	14																		11.9	15.7759
	26.3	12.3056	17.2685		10.6	27.6	25.8	25			15.2	21.1	18.1	11.6	10.0153	17	12	23	8.6	25	15.1	28	29.0151	20	13.7	21	17.3539	12																		26.3	12.3056
	13.7	15.1074	16.2749		20	28	25.8	25			15.2	21.1	14.2	10	18.3383	52	18	15	24.6	25	16.6	14	20.0118	17	16	19	15.2989	15																		13.7	15.1074
	15.4	27.817	18.439		24.5	28.3	25.9	26			15.2	21.3	14.1	14.9	29.4988	12	16	13	17	25	25	12	11.6288	12	18.3	23	17.1525	14																		15.4	27.817
	18.1	20.6511	42.7955		12.9	38.1	26	26			15.2	21.8	37.2	16.4	17.2557	21	19	21	10.5	25	23.2	37	28.0297	23	16.9	12	13.5091	25																		18.1	20.6511
	11.6	16.7161	18.6935		15.2	39.5	26.3	27			15.3	22.1	11.4	27.6	19.7918	13	44	8	8.6	26	22.2	25	7.22535	19	19.4	37	21.774	16																		11.6	16.7161
	15.7	25.3469	19.6126		16.7	49.3	26.4	27			15.3	22.7	25	28.5	12.9517	13	11	18	11.5	26	11.4	27	19.8375	24	21.8	15	12.4657	19																		15.7	25.3469
	17.6	24.4466	21.3742		8	8.7	26.6	27			15.5	22.9	33.2	21	19.038	15	21	14	10.4	27	12.5	26	24.6611	22	10.8	20	12.6236	20																		17.6	24.4466
	20.1	18.5811	26.843		8	9.1	26.8	27			15.5	23.5	23	23.9	12.1738	18	21	10	13	27	12.8	19	26.0093	13	20.8	15	18.2394	21																		20.1	18.5811
	16.2	25.3796	13.9707		12	10.4	26.8	28			15.5	23.8	19.1	24.8	18.419	31	24	23	27.1	27	16	33	14.9918	17	28.8	25	13.7006	12																		16.2	25.3796
	14	22.5489	12.041		16.9	11.4	26.8	28			15.6	24	28.4	17.1	12.1627	30	17.3573	24	13.8	27	26.7	17	13.2536	14	17.1	35	19.8607	17																		14	22.5489
	12.2	15.2534	18.7279		20.1	11.6	27	29			15.6	24.1	33.7	20.9	25.213	22	13.5836	18	10.9	27	22	28	12.7228	30	11.3	17	17.56	26																		12.2	15.2534
	13.8	24.2637	16.5855		11.3	11.8	27	31			15.6	24.1	8	15.9	20.4019	22	26.8828	12	14.7	28	40.9	15	20.8531	19	13.9	24	15.6592	13																		13.8	24.2637
	13	15.4784	29.4273		9.9	12.7	27.3	31			15.6	24.2	14.2	15.7	14.8554	27	12.9078	37	14	28	13.3	25	32.194	14	20.4	18	24.0946	11																		13	15.4784
	16.8	12.6782	31.465		15.2	13.1	27.9	31			15.6	24.3	13.1	40.9	13.1111	16	28.2421	28	24.9	28	31.3	37	21.1459	25	37.3	80	20.7165	19																		16.8	12.6782
	19.2	25.0491	30.6886		10.7	13.5	27.9	31			15.6	24.6	19.1	47.8	18	28	26.2383	12	19.5	28	28.2	12	11.843	19	18.8	12	22.6206	27																		19.2	25.0491
	14.4	16.1024	33.0577		9.1	14.2	28	35			15.7	24.8	15	24.9	12	9	13.2058	11	18	29	18.5	28	9.98787	26	16.2	20	21.5326	10																		14.4	16.1024
	8	17.5607	21.3513		8	15.1	28.2	39			15.7	25.5	14.6	13.3	22	30	25.7108	11	23.1	29	27.9	15	16.4064	26	13.9	35	10.9685	22																		8	17.5607
	21.3	14.7681	27.3829		9.1	16	28.3	44			15.7	25.6	10.3	24.4	11	10	18.7281	29	10.3	29	8	16	14.5135	24	8.4	13	31.7016	9																		21.3	14.7681
	13.8	19.4686	14.4904		20.8	17.4	28.3	56			15.8	25.8	10.2	9.8	39	18	17.1373	20	28.4	29	23.3	22	28.162	23	17.2	19	23.2692	19																		13.8	19.4686
	14.4	13.5435	10.7567		30	17.4	28.4	128			15.8	26.4	18.3	15.4	13	14	23.0146	13	30.5	29	19.8	32	17.2292	25	8	33	16.3059	18																		14.4	13.5435
	17.5	15.0028	26.4909		11.9	18.5	28.8	133			15.9	26.9	22.1	15.6	17	31	21.6214	13	19.9	30	27.6	18	17.3602	48	15.7	30	26.6192	31																		17.5	15.0028
	27.9	17.5874	12.701		14.8	20.7	29.1	30.8			15.9	27.6	15.3	37.9	13	13	26.4353	12	10.1	30	16.2	18	18.9262	30	13.9	29	11.2943	19																		27.9	17.5874
	12.2	21.2875	21.2072		11.6	21	29.1	22.7			15.9	27.7	17.1	23.2	7	54	16.7357	14	19.7	31	12.3	32	29.0263	21	30	16	9.8713	21																		12.2	21.2875
	14.5	20.9398	23.7667		37.3	21.1	29.2	36.5			15.9	28.1	23.1	14.7	11	28	9.23062	62	18.6	31	42.4	18	18.9283	30	16.4	28	15.3233	14																		14.5	20.9398
	10.5	11.4702	19.2744		11.3	24	29.5	17.7			16	28.2	16	29.3	15	10	20.9982	15	8.6	32	29.1	75	26.2266	39	21.3	18	30.5251	8																		10.5	11.4702
	13	9.71569	17.9735		18.3	24.3	29.6	14.1			16	29.2	15.4	34.4	14	16	16.8069	23	10	32	22.2	40	22.804	12	27.9	23	16.7142	14																		13	9.71569
	15.6	40.3227	26.0548		10.5	24.4	30	15			16	30.2	21.6	38.8	10	12	14.4837	12	11	33	37.6	21	18.4876	26	21.7	12	18.4225	14																		15.6	40.3227
	12.3	19.8257	16.4373		13.1	25.4	30.1	36.3			16.1	30.7	17.9	21.6	7	17	13.047	18	23.5	34	27.8	17	12.9257	44	35.1	17	16.3178	26																		12.3	19.8257
	8	16.7125	18.8084		10.6	26.9	30.9	3.8			16.1	31.3	24.1	23.9	15	16	11.4323	37	14.7	35	8	26	22.864	24	12.7	29	22.2	18																		8	16.7125
	10.7	22.8943	12.8114		16.4	30.8	31.1	61.1			16.1	31.9	13.6	9.5	12	26	14.3727	27	10.7	37	11.3	15	20.0251	25	19.2	37	11.8	14																		10.7	22.8943
	8	17.7881	6.11267		15.6	31.4	31.2	28.4			16.1	34.2	12.2	15.2	11	37	28.5298	23	11.2	39	43	15	21.3334	19	16	11	22.4	15																		8	17.7881
	10.3	6.4758	22.0935		15.5	31.7	31.3	15.3			16.2	34.7	20.4	8.6	16	37	16.2275	12	17.7	40	13.1	20	17.58	11	16.9	40	12.5	13																		10.3	6.4758
	12.1	18.1225	12.3835		13.9	39.8	31.3	16.4			16.2	36.1	16.5	18.1	17	18	15.0242	11	23.1	42	15.7	24	12.2011	24	24.3	58	27	18																		12.1	18.1225
	12.9	20.0146	25.607		20.8	7.2	31.5	29.8			16.2	38.9	17.8	31.5	10	21	12.1893	30	24.1	45	15.8	25	10.2528	35	17.2	18	18.2	17																		12.9	20.0146
	26.8	25.6188	9.0406		14.9	8.2	31.9	19.9			16.2	39.4	21.3	10.5	46	30	36.3661	18	9.1	49	19	17	11.1176	17	26.3	23	25.8	13																		26.8	25.6188
	9.7	18.4183	32.5808		20.6	9.4	32.7	28.2			16.3	43	16.5	11.2	25	28	62.1064	27	11.3	72	15.3	22	26.4519	12	21.1	92	15.1	18																		9.7	18.4183
	13.4	14.2178	8.30191		14.3	9.8	32.7	19.5			16.3	43.2	22.8	18.2	11	13	15.7114	27	21.5	5	26.2	15	15.7519	20	24.1	21	10.9	15																		13.4	14.2178
	8	17.8414	18.263		10.4	10	33.3	14			16.4	43.9	22.3	22.7	14	18	11.204	26	11.2	5.5	18.3	47	41.5355	22	18.9	34	27.6	20																		8	17.8414
	12.5	24.9138	17.4373		17.8	11	33.6	19.6			16.4	51.7	14.7	27.8	18	25	9.59926	30	43	7.2	26.5	14	43.9948	32	26.5	46	11.8	13																		12.5	24.9138
	10.3	32.0462	24.5326		15.1	12.3	33.9	20.4			16.4	55.4	13	34.7	9	48	24.8339	15	19.1	7.3	13.7	17	12.9906	23	10.8	19	18	41																		10.3	32.0462
	10	16.1239	19.2935		34.5	14.6	34.1	19.9			16.5	7	12.6	82	15	25	19.4398	52	15	7.8	20.3	10	18.0712	13	20.1	33	14.9	16																		10	16.1239
	14	11.0011	12.5425		14.2	15.8	34.5	11.5			16.5	8	22.4	29.1	11	8	16.7597	20	19.5	8	17.7	38	26.8899	34	16.1	45	25.1	23																		14	11.0011
	13.3	19.2132	20.9522		10	17.2	34.9	32.1			16.5	8	22.9	48.3	13	21	17.7888	21	8	8	24.7	13	20.6886	20	6.7	10	16.6	25																		13.3	19.2132
	25.2	26.1911	9.74884		12.5	17.3	35.1	53			16.5	9	26.3	21.9	17	20	16.5404	16	25	8.4	13.4	45	27.4273	18	25.3	20	12.5	14																		25.2	26.1911
	11.2	20.1989	20.8881		10.8	18.9	35.3	19.2			16.5	9	30.7	37.7	14	23	16.5538	32	17.4	8.8	25.2	65	13.4931	15	18.6	23	17.9	6																		11.2	20.1989
	10.9	12.6452	25.5118		22.9	19	35.4	14			16.6	9	18.1	13.7	20	8	37.555	27	22.2	9	38.3	59	21.6623	19	16.5	57	21.2	16																		10.9	12.6452
	10.8	11.3721	32.0093		22.2	20.9	35.6	20.7			16.7	9	35.3	15.1	25	17	26.4804	14	11.7	9.1	28.8	20	34.2553	10	12.7	18	18.4	12																		10.8	11.3721
	11.2	8.53872	25.8788		22.1	23.4	35.9	25.4			16.7	10	30.2	12.7	23	16	24.526	27	9.2	9.3	25.1	17	35.0654	9	15.2	24	20.2	12																		11.2	8.53872
	12.5	9.77769	22.7698		32.7	23.7	36.4	33.6			16.8	10	29	14.8	10	28	20.4329	17	8.8	9.3	17.3	33	16.5075	21	11.3	20	46.2	27																		12.5	9.77769
	10.9	23.3561	14.5403		14.6	25.6	37.6	29.5			16.8	10	13.9	23.1	24	28	16.2115	28	15.3	9.4	37.8	12	24.468	12	49.3	22	12.4	19																		10.9	23.3561
	13.1	21.1181	25		9.9	25.9	37.9	13.7			16.8	10	29.6	14.5	16	9	11.3798	18	15.9	9.5	17.1	9	26.3426	32	23.8	51	17.9	26																		13.1	21.1181
	13.1	25.93	22.3		13.3	26.7	37.9	15			16.8	10	23.8	27.7	13	20	12.3027	42	12.5	9.7	19.2	16	16.163	11	12.4	25	58.2	21																		13.1	25.93
	11.2	9.39001	21		46.9	27.2	38.1	43.5			16.9	10	30	9.5	14	17	9.99687	20	3.3	9.8	29.1	21	28.2916	38	33.1	47	16.5	14																		11.2	9.39001
	22.3	22.7295	10.9		13	27.8	38.9	18			16.9	10	44.9	8.9	12	23	18.6208	10	12.5	10	20.5	18	12.6533	33	48.2	28	14.2	18																		22.3	22.7295
	12.5	15.0732	22.4		8	28.4	39.6	20.5			16.9	11	24.5	14.1	19	44	26.8494	17	12.6	10	65.6	26	47.0333	31	11	23	<9.0	10																		12.5	15.0732
	15.8	11.6329	35.3		19.6	29.1	39.9	18.5			16.9	11	29.2	22.6	18	21	14.6154	20	12.2	10.3	21.2	15	20.1146	13	11.4	30	18	20																		15.8	11.6329
	26.2	19.7835	10.1		24.2	32	40.1	16.6			16.9	11	13.5	9.20132	28	12	41.3412	11	11.2	10.3	14.6	30	13.8179	15	20.7	27	14.3	24																		26.2	19.7835
	19.1	14.1343	21.7		19.9	35.7	40.6	18.8			17	11	33.1	9.70652	14	14	11.8758	18	7	10.6	10.7	9	16.1623	30	25.1	10	27.7	19																		19.1	14.1343
	18.8	15.5144	18.2		16	112	41.5	10.7			17	11	15.5	9.80365	8	6	4.34388	34	24.3	10.9	17.5	20	42.7925	16	19.1	41	10.1	17																		18.8	15.5144
	10.9	16.3603	14.2		8	5.4	41.5	69			17	11	29.1	10.1428	27	17	20.5655	7	25.5	11.1	17	19	30.163	21	13.2	33	16.4	15																		10.9	16.3603
	27.1	17.1656	11.8		18.7	8.6	43.3	61.5			17.1	11	51.1	10.4167	20	14	17.0624	18	20.1	11.3	39.1	15	11.098	15	21.5	10	12.4	16																		27.1	17.1656
	23.1	30.2182	19.5		14.3	8.6	43.3	14.7			17.1	11	43.7	10.6224	25	34	12.8537	26	20.5	11.4	13.7	19	12.0173	27	17.3	13	11.4	20.5817																		23.1	30.2182
	18.2	11.0438	24		14.4	9.7	43.8	17.3			17.3	11	24.5	10.7672	17	19	28.4218	27	17.1	11.4	24.8	23	33.6393	39	12.7	14	10	35.4621																		18.2	11.0438
	11.2	17.1335	12.6		20.4	10	45.7	24.2			17.3	11	14.9	10.955	11	30	16.2751	28	6.6	11.4	33	33	27.8509	32	33.4	15	15.3	11.0861																		11.2	17.1335
	36.5	20.943	10.6		9.6	10.1	46.2	21.4			17.4	12	10.3	10.9824	19	29	9.43867	13	13	11.7	13.9	29	13.428	37	22.8	17	18.4	32.4453																		36.5	20.943
	9.5	12.9347	<9.0		12.6	11	51.3	17.6			17.4	12	11	11.2477	10	20	21.7677	47	13.7	11.7	14.9	14	23.1414	26	19.4	17	13.5	32.6032																		9.5	12.9347
	9.2	12.9461	34.1		18.9	11	53.2	22.3			17.4	12	13.9	11.4655	17	29	10.3145	15	12.9	11.8	26.6	18	25.3265	15	19.9	17	13.8	28.9584																		9.2	12.9461
	22.5	16.1446	29.3		22.9	13.1	54.5	20.4			17.4	12	32.4	11.6678	25	26	15.5125	52	26.4	11.9	8	30	22.8172	21	17.1	19	20.7	13.4668																		22.5	16.1446
	32.3	22.4121	22.1		14.3	13.4	61.8	19.4			17.5	12	11.7	11.7505	10	17	16.3318	16	13.3	11.9	39.6	57	26.8857	20	36.8	19	24.3	38.2372																		32.3	22.4121
	23.5	16.239	17.5		16.1	13.8	63.9	28.7			17.5	12	16.7	12.2034	15	20	23.722	16	7.1	12.1	41.6	17	17.0038	43	13.3	21	15.1	10.4839																		23.5	16.239
	14.8	15.7474	23.5		15.3	14.1	68.3	26.8			17.6	12	8	12.336	32	21	17.5762	26	10.6	12.3	33.3	26	33.8899	38	14	21	11.7	21.0974																		14.8	15.7474
	11.6	15.495	48.3		11.8	14.4	68.8	26.4			17.6	13	18.3	12.3741	43	20	17.1114	14	16.7	12.3	23.6	8	23.9788	26	10.9	22	9.5	23.4687																		11.6	15.495
	32.8	18.6902	18		20.5	15	72.2	13.3			17.7	13	31.4	12.4875	25	27	33.8744	11	22.1	12.4	18.8	21	26.2351	17	17.8	22	9.2	15.9507																		32.8	18.6902
	15.8	17.3593	12.4		16.6	15.4	8	28.5			17.7	13	25.9	12.5458	13	27	20.5949	27	9.8	12.4	26.4	15	16.3392	26	19	23	15.2	12.6806																		15.8	17.3593
	14.6	15.7164	10.6		55.5	15.7	8	13.6			17.7	13	29.5	12.6936	20	24	21.9028	11	15.5	12.6	19.7	44	7.19758	13	12	23	18	27.5878																		14.6	15.7164
	13.1	14.6676	39.4		20.4	16.7	8	36.8			17.7	13	13	12.8333	12	15	11.6656	19	19	12.7	63.8	13	22.2158	28	18.2	23	14.3	35.7457																		13.1	14.6676
	11.9	15.2325	9.9		18.4	18	8	19.4			17.8	13	19.2	12.9331	10	16	14.5383	21	13.5	12.8	15.9	32	12.9571	39	17.1	25	11.7	13.9764																		11.9	15.2325
	10.4	16.2662	41.5		54.6	18	8	23.3			17.8	13	29.9	12.9426	20	25	17.1791	19	8.6	12.9	20.9	31	17.9395	18	18.4	25	11.8	19.2881																		10.4	16.2662
	17.3	14.4969	17.3		8	18.3	8	15.3			17.8	13	15.9	13.0681	17	18	9.41721	20	29.2	13	84.4	17	31.8807	21	25.9	25	12	15																		17.3	14.4969
	11.8	18.4712	17.6		19.1	20.3	8	28.9			17.8	13	14.2	13.224	54	13	28.2999	31	26	13	28.7	28	17.6566	28	19.8	25	22.2	16																		11.8	18.4712
	20.6	25.796	15.8		22.7	21.4	8	12.9			17.8	13	17.9	13.5209	27	26	9.63256	17	19.5	13.2	14.3	25	30.0404	8.93567	23.9	26	12.6	11																		20.6	25.796
	12.8	21.9386	24.4		12.5	24.4	8	13.2			17.9	13	8	13.5889	14	21	47.2219	27	12.2	13.6	9.6	19	28.9029	9.08396	45.6	27	14.6	38																		12.8	21.9386
	12.4	18.632	15.4		13.5	24.5	8	104.8			17.9	14	17.2	13.731	15	24	10.8324	18	6.4	13.8	19.6	24	40.3939	9.20785	20.5	27	24.7	23																		12.4	18.632
	19.4	20.6254	24.4		37	26.8	8	25.9			17.9	14	8	13.8516	14	13	35.0592	29	6.4	13.8	18.4	19	9.1158	9.50281	34	28	16.7	11																		19.4	20.6254
	18.9	66.266	34.1		18.1	28.7	8	28			17.9	14	22.7	13.944	18	47	11.1298	47	8	13.9	20.3	23	27.6077	10.1923	17.6	31	9.9	22																		18.9	66.266
	17.6	17.4846	21.1		19.5	29.3	8	17.8			18	14	17.5	14.0522	17	16	54.3765	28	32	13.9	17.6	64	36.917	10.2562	14.4	34	17.2	17																		17.6	17.4846
	17.8	17.0175	30.5		13.5	29.7	8	29.8			18	14	13.2	14.102	17	20	28.6417	24	18.6	14	23.6	29	13.5673	10.4504	28.5	38	28.1	11																		17.8	17.0175
	16.8	19.3676	18.2		27.6	33.9	8	36.1			18	14	35.7	14.3398	12	32	15.299	34	17.3	14	20	34	18.5376	11.1238	22.8	41	19.7	10																		16.8	19.3676
	8	19.5705	16.5		8	51.6	8	33			18	14	11.8	14.473	19	26	15.7308	26	19.5	14	27.7	21	26.8705	11.3324	44.3	55	18.1	10																		8	19.5705
	146.7	12.2061	27.4		13.2	10.4	8	35			18.1	14	11.2	14.582	23	17	26.3943	20	13.4	14.1	15.3	23	31.4437	12.1499	24	11	22.1	15																		146.7	12.2061
	19.5	15.9317	27.1		8	12.7	8	13.1			18.1	14	19.6	14.676	12	18	23.6184	19	12.2	14.2	19	12	14.0936	12.8551	19.8	12	13.6	14																		19.5	15.9317
	14	12.2234	14.7		16.9	12.8	11.7967	18.9			18.2	14	32.7	15.0316	22	20	13.8	30	10.4	14.2	11.4	26	16.9775	12.9361	21	15	24	25																		14	12.2234
	8	12.21	12.1		17.2	13.4	12.0021	11.3			18.2	14	11.4	15.2073	22	17	11.4	14	18.2	14.3	17.8	23	29.9459	12.9373	12.3	16	<9.0	16																		8	12.21
	16.2	14.4876	31.6		14.4	13.9	9.4295	22.5			18.2	15	29.3	15.297	9	19	17.9	45	31.1	14.5	18.5	20	12.31	12.9768	13.1	17	17	25																		16.2	14.4876
	13.3	11.8762	23.6		10.4	15.9	14.0289	11.8			18.3	15	12.2	15.462	23	26	7.7	18	12.1	14.5	25.6	49	17.7356	13.2262	8	18	23	17																		13.3	11.8762
	17.2	20.468	28.1		23.8	16.2	13.6531	33.1			18.3	15	8	15.5542	25	16	10.1	23	50.8	14.6	23.2	33	15.7634	13.4466	13.2	18	27.3	8																		17.2	20.468
	20.8	15.6944	30.7		9.4	16.8	16.0077	9.6			18.3	15	35.8	15.5662	30	16	10.2	27	21.5	14.6	13.3	26	9.66505	13.9072	30.7	19	13	16																		20.8	15.6944
	24.4	14.3351	22.2		19.2	16.8	18.25	14.2			18.3	15	80.5	15.6571	18	11	22.6	39	12	14.7	21.6	19	18.1151	14.0421	32.6	19	15.9	19																		24.4	14.3351
	22.8	21.3446	24.8		33.1	18.7	19.8409	23			18.4	15	19.1	15.7308	17	12	19	14	10.9	14.9	29.4	51	28.8926	14.7972	12.8	19	14.4	12																		22.8	21.3446
	16.6	15.4693	25.4		18.1	23.2	21.8455	34			18.4	15	16.3	15.888	21	25	8.6	29	56.7	15	27.1	22	25.1495	14.9665	22.2	23	25.5	11																		16.6	15.4693
	21.4	28.8002	11.1		11.6	23.4	7.9251	27.5			18.4	15	48.2	16.1054	18	28	16.9	17	12.5	15.2	44.8	31	16.0775	15.3268	10	23	14	20																		21.4	28.8002
	19.5	20.0672	33.1		14.3	26.7	16.4939	12.6			18.4	15	14.7	16.1242	21	11	17.4	13	14.5	15.2	19.4	24	18.1774	15.4083	11.1	24	17.4	12																		19.5	20.0672
	20.6	20.9292	29.5		21.9	28.4	15.5559	27.2			18.4	15	23.5	16.2264	13	12	15.4	12	21.9	15.2	35.3	18	13.8973	15.4141	19.2	25	16.6	21																		20.6	20.9292
	8	18.6496	30.4		18.1	30.9	25.5252	17.3			18.5	15	33	16.3016	11	19	13.6	28	15.6	15.6	21.4	34	29.8218	15.9641	17.7	25	10.5	19																		8	18.6496
	10.9	25.5051	21.8		17.1	34.3	20.396	18.5			18.6	15	8	16.3206	9	15	29.2	53	12.8	15.7	22.4	19	20.9513	15.9678	21.3	26	19	24																		10.9	25.5051
	17	14.3965	12.9		11.2	35.5	16.1693	24.9			18.7	16	40.7	16.4082	19	20	31.9	19	16.4	15.7	29.8	39	13.279	16.2406	27.6	28	14.5	22																		17	14.3965
	13.8	16.8916	15.5		17.4	35.9	17.6793	26			18.7	16	19.5	16.5028	15	17	6.8	30	18.8	16	11.7	23	25.7417	16.3405	16.6	32	11.9	28																		13.8	16.8916
	14	10.2558	21.6		22.3	9	20.6435	56.4			18.7	16	10.9	16.7342	15	13	14.8	22	12.3	16	16.7	25	19.3862	16.3894	30.8	43	18	18																		14	10.2558
	10	21.6018	12		13	9	16.781	13.9			18.8	16	31.1	16.8468	10	11	27.1	12	9.5	16	13.2	15	16.8348	16.4001	26.5	47	14.8	11																		10	21.6018
	16	27.3463	16.5		23.1	9.2	22.7568	22.9			18.8	16	10.6	16.8749	45	19	18.8	15	62.5	16.1	13.1	23	17.419	16.651	9.5	51	22.8	19																		16	27.3463
	11.2	17.0898	14.1		13	10.5	24.1368	17.9			18.9	16	11	17.0404	19	14	16.9	21	8.1	16.1	27.7	33	16.0579	16.6949	16.9	58	20.4	23																		11.2	17.0898
	11.2	11.1079	42.7		15.2	10.7	37.7539	11.4			18.9	16	24.5	17.1678	8	25	9.3	27	24.6	16.2	22.7	20	7.64004	16.7605	9.7	9	16.4	11																		11.2	11.1079
	10.6	15.4607	54.4		31.9	10.8	15.4998	16			18.9	16	13.7	17.1905	21	20	13.8	20	16.5	16.2	14.2	20	29.6909	16.789	14.5	10	41.5	14																		10.6	15.4607
	14.3	44.3043	22.8		35.1	12.5	11.78	17.6			19.3	16	23.8	17.1915	14	12	35.9	23	13.7	16.3	20.5	63	15.0731	16.7965	12.8	10	11.6	14																		14.3	44.3043
	18.7	19.5945	15.8		24.1	12.8	16.987	36.5			19.3	16	15.7	17.2457	6	24	21.7	15	12.9	16.3	25.7	34	19.3397	16.9174	10.5	11	16.4	22																		18.7	19.5945
	10.3	26.9963	9.7		17.2	14.1	31.8398	16.2			19.4	16	17.7	17.4199	14	35	21.2	16	15.3	16.4	22.9	52	11.6999	16.9705	22.6	11	16.8	17																		10.3	26.9963
	8	14.9238	29.3		19.1	14.3	20.4542	11.6			19.5	16	37.8	17.5688	26	34	11.2	22	14.9	16.5	14.9	15	18.7399	17.1882	15.9	12	10.7	9																		8	14.9238
	11.2	10.8526	19.6		26.7	14.3	25.1341	61.1			19.5	17	15.6	17.57	16	37	8.2	23	13.5	16.7	14.6	15	41.6497	17.1977	19.6	12	11.3	22																		11.2	10.8526
	18.9	41.2793	23.6		18.1	14.8	17.0809	32.3			19.5	17	13.6	18.0653	17	15	12.3	22	11.7	16.7	28	15	18.3275	17.3234	18.8	12	14	29																		18.9	41.2793
	10.5	25.9607	14.8		17.9	14.9	42.9986	29			19.5	17	12.6	18.2112	12	12	21.4	35	49.4	17	34.6	16	16.4645	17.3868	15.9	12	15	26																		10.5	25.9607
	12.6	9.16052	19.7		57.8	15.7	14.3386	24.2			19.6	17	26.3	18.2562	22	41	11.3	17	35.7	17	17.7	14	42.2975	17.4172	42.8	12	9.3	12																		12.6	9.16052
	11.1	16.0462	54.6		24.7	16	8.05019	32.6			19.6	17	22.7	18.292	12	31	20.2	30	11.8	17.1	38.1	12	14.6646	17.627	13.1	12	20.7	19																		11.1	16.0462
	24.1	15.0208	18.1		12.5	17.2	18.8788	17.1			19.6	17	24.1	18.5131	22.9	19	15.1	18	11	17.3	15.4	60	25.2065	17.7866	11.5	13	17.8	30																		24.1	15.0208
	12.1	10.1519	26.8		19.9	17.5	18.1075	11.7			19.6	18	14.7	18.5502	28.2	19	14.7	15	14.4	17.3	8	18	38.7206	18.0203	15.8	13	57.6	16																		12.1	10.1519
	9.2	21.7315	11.6		9.8	17.7	19.7592	12.5			19.7	18	20.3	19.2134	16	18	12.7	19	17.7	17.3	34.4	18	13.2817	18.2642	12	13	11.5	20																		9.2	21.7315
	13.5	13.4514	22.6		9.9	19.4	24.4352	24.8			19.7	18	12.9	19.3786	12.5	30	21.9	31	8.4	17.7	14.3	31	11.9254	18.3284	17.9	13	21	15																		13.5	13.4514
	15.6	24.6494	25.4		10.6	19.5	14.225	23			19.7	18	28.3	19.7221	50.2	17	20.1	14	13.6	17.7	10.8	23	19.1909	18.493	20	13	9.3	15																		15.6	24.6494
	14.5	24.3801	22.9		18.7	19.6	14.3404	25.7			19.8	18	20	19.9821	11.1	14	9.5	29	16.3	17.8	29.9	7	23.1853	18.7197	31.4	13	24	28																		14.5	24.3801
	12.7	30.4765	31.1		17.4	19.7	46.1739	19			19.8	18	14	20.0685	17.2	20	17.3	18	24.9	18.3	27.4	20	26.0466	18.7376	10.5	13	<9.0	31																		12.7	30.4765
	14.5	10.7008	17.5		14.9	20	91.3539	18			19.8	18	39.4	20.0753	11.9	32	23.7	11	18.3	18.4	24.4	20	41.9012	18.9522	53.5	13	25.7	15																		14.5	10.7008
	13.1	14.4669	14.9		14.9	20.1	9.99628	11.3			19.9	18	16.3	20.3441	21.8	22	13.4	19	26.1	18.5	21.5	46	10.7993	19.0729	30.9	13	20.9	10																		13.1	14.4669
	12.1	34.2181	11.7		28.4	20.2	15.6808	53			20	18	16.6	20.3908	16.6	16	32	19	18.1	18.5	28.3	16	11.9074	19.1007	24.8	13	24	22																		12.1	34.2181
	12	25.0046	16.8		26	21	7.28895	22.7			20	19	15.1	20.4749	10.8	23	18.9	29	18.1	18.6	19	16	28.9234	19.1239	26.9	14	16.7	18																		12	25.0046
	24.9	19.3631	19.2		14.2	21.3	19.112	20			20	19	10.2	21.0572	17	14	16	9	15.1	18.7	17.1	18	24.6179	19.252	17.6	14	9.1	15																		24.9	19.3631
	20.6	21.692	16.5		32.8	22.3	20.2743	27.6			20.1	19	16	21.3958	20.2	38	9.9	14	21.4	18.9	11.5	19	20.1019	19.5831	16.7	14	14.3	19																		20.6	21.692
	10	11.4799	<9.0		12.9	24.2	22.5245	30			20.1	19	20.9	21.4185	8.1	35	21.4	26	24.1	19.1	33.3	26	18.0941	19.5954	37.9	14	21.2	19																		10	11.4799
	19	29.2158	41.8		11.6	24.4	29.2122	19.3			20.2	19	20.8	21.5094	14.3	26	22.8	21	16.1	19.2	27.6	21	11.7634	20.0155	26.3	14	18	14																		19	29.2158
	22.3	38.4378	22.8		16.2	24.4	20.0156	13.9			20.3	19	14	21.5115	8.2	19	18	25	20.7	19.3	9.9	25	7.74752	20.1477	18.8	14	11.2	16																		22.3	38.4378
	12.1	27.1909	19.3		12.4	24.8	17.1747	10.8			20.3	20	14.9	21.6188	15.3	23	11.4	22	19.5	19.3	24.1	50	8.7948	20.4276	18.6	14	27.3	15																		12.1	27.1909
	8	23.2084	19.5		12.5	25.4	14.8867	22.4			20.4	20	20	21.6222	37.5	32	28	11	12.1	19.4	20.2	21	19.9502	20.7455	19.9	14	20.1	34																		8	23.2084
	17.6	30.377	18		15.2	25.5	15.587	33.2			20.4	20	18.3	21.8077	11.7	16	28.3	33	21.4	19.5	17.1	19	3.49942	20.923	21.7	14	11.5	25																		17.6	30.377
	10.5	33.7723	26		8	26.1	23.8851	39.5			20.5	21	12.8	21.9365	14.8	9	19.4	30	20.5	19.7	21.3	21	18.9865	21.1885	26.6	15	9.2	25																		10.5	33.7723
	8	22.7009	15.4		22.3	26.2	18.9786	32.7			20.5	21	21.1	22.064	9	16	28.4	6	18.7	19.7	36	33	18.6792	21.3436	19.2	15	12.3	17																		8	22.7009
	9.3	22.3956	19.5		30.3	27.3	20.636	17.5			20.5	21	12.2	22.0973	10.2	11	20.3	13	24.7	20	34.8	14	44.5574	21.3986	24.8	15	22.1	17																		9.3	22.3956
	12.2	45.6281	27.3		21.6	27.4	29.1485	25.4			20.6	21	33.2	22.5505	11.3	18	20	16	24.4	20.1	10.2	24	13.6355	21.467	20.3	15	21.9	17																		12.2	45.6281
	11.6	20.7197	15.6		14.5	29.4	15.9605	21.3			20.6	21	11.1	22.5777	24.6	25	19.6	9	14.6	20.2	27	14	21.5422	21.7939	21.3	15	25.8	28																		11.6	20.7197
	38.3	15.6889	14.8		10.4	30.1	20.5941	9.9			20.6	21	28.8	22.6382	13.5	11	21.6	29	25.3	20.4	31.3	14	22.192	22.0023	44.7	15	38	15																		38.3	15.6889
	15.8	10.9863	13.4		11.8	30.8	16.7857	9			20.6	22	12.7	22.8523	21.9	7	19	16	11.1	20.6	19	20	24.1509	22.3536	23.7	15	11.2	16																		15.8	10.9863
	9	21.3291	18.3		13.5	31.7	29.5595	21.7			20.7	22	8	22.9103	35.4	13	20.8	16	15.3	20.6	8	23	33.0143	22.9251	12.4	15	24.9	15																		9	21.3291
	13.7	13.3867	17.5		24.1	32.9	21.6776	9.1			20.8	22	23	22.9819	28.4	20	13.8	70	25.7	20.7	28.7	34	9.77237	23.0603	38.2	15	12.1	15																		13.7	13.3867
	17.5	14.4182	13.3		10.5	33.2	30.6764	12.8			20.8	22	15.4	23.2789	45.1	40	37.1	26	14	20.8	64.7	14	16.4605	23.0952	22.2	15	10.7	30																		17.5	14.4182
	16.5	15.3755	30.7		35.9	34.3	59.4385	16.7			20.8	22	36.7	23.2972	12.6	40	17.1	45	11.7	20.8	13	11	8.11208	23.1905	11.7	15	12.9	27																		16.5	15.3755
	38.2	25.7557	35.4		20.4	36.2	20.3195	18.8			20.8	22	16.6	23.3576	14.9	17	23.8	18	12.9	21	29.1	27	21.8228	23.2	27.7	15	8.2	38																		38.2	25.7557
	14.1	16.8364	23.3		8	47.4	22.5618	15.6			20.9	23	18.1	23.4799	36.8	12	29.5	10	29.9	21.3	43.7	39	19.4416	23.2888	15.9	15	14.4	16																		14.1	16.8364
	10.5	11.4104	23.8		10.7	52.8	15.6926	13			21	23	32.4	23.5093	17.7	21	21.9	16	13	21.4	42.2	47	23.4407	23.4654	25.4	15	16.3	16																		10.5	11.4104
	18.6	14.352	15.1		10.6	66.6	15.5983	69			21	23	12.2	23.6537	16.9	31	17.9	11	16.7	21.6	14.6	14	8.83627	23.5918	11.2	15	24.1	34																		18.6	14.352
	8	19.7878	17.2		8	8	19.0693	61.5			21.2	23	17.6	23.6958	18.9	14	23.6	43	12.5	21.6	55	23	22.0881	24.7252	12.6	15	9.8	15																		8	19.7878
	20.3	17.0208	9.1		18.6	8.7	29.3947	19.9			21.3	23	15.6	23.9075	13.6	29	16.5	37	16.7	21.7	37.1	22	8.86584	24.788	34.5	15	11.3	17																		20.3	17.0208
	22.3	20.5177	19.6		15.6	10.6	9.74995	15.8			21.3	23	10.6	23.9145	26.6	26	16.5	13	27.4	21.8	11.2	26	13.3156	25.0168	24.8	16	17.4	12																		22.3	20.5177
	20.8	20.0774	26.2		26.2	11.2	27.458	35.7			21.3	23	19.3	24.142	5.4	26	20.7	28	20	21.8	53.1	20	18.8406	25.046	12.5	16	22.9	12																		20.8	20.0774
	12.1	12.8654	16.7		29.1	11.7	20.1357	20.8			21.4	23	19	24.3616	14.1	19	12.9	20	27.1	21.9	16.3	20	27.5176	25.4174	31	16	29.8	19																		12.1	12.8654
	11.2	17.6148	14.8		28	12.6	7.08875	17.3			21.4	23	14.4	24.5853	19.1	24	30	15	11.7	22	35.9	32	19.775	25.5551	13	16	14.2	16																		11.2	17.6148
	10.5	15.1023	9.4		14.9	13.5	28.4713	9.6			21.5	24	16	24.6675	18.1	14	23.2	19	28	22.6	29.6	24	39.3262	25.7006	8	16	15	33																		10.5	15.1023
	10.7	8.55899	18.2		8	14.1	10.446	13			21.5	24	8	24.6705	26.6	15	14.7	18	20.3	22.8	19.8	66	16.7258	25.9211	23.8	16	23.4	28																		10.7	8.55899
	8	22.3338	30.5		29.1	14.6	8.3054	17.7			21.5	24	22.3	25.0515	6.2	27	24.7	16	26.5	23.2	22.2	27	18.5533	26.1054	27.1	16	24.5	16																		8	22.3338
	20.6	22.1632	14.5		11	15.2	20.639	29.8			21.6	24	10.7	25.1029	17.4	19	20.8	11	22.5	23.4	28.3	21	20.5165	26.3069	24.4	17	10.5	24																		20.6	22.1632
	13.7	24.4767	12.1		14.9	15.3	14.0331	38.5			21.6	25	11.7	25.199	14.7	8	18.7	18	9.5	23.6	15.2	31	16.7988	26.3548	18.7	17	9.9	11																		13.7	24.4767
	9.7	21.677	24.5		9.8	15.8	10.5068	30.8			21.6	25	27.8	25.3548	12.1	12	22.8	15	18.6	23.8	18.5	17	27.2362	26.5322	22.9	17	23.9	40																		9.7	21.677
	23.8	23.1356	16.6		18.2	16.6	22.5383	14.6			21.9	25	11.7	26.1964	25.7	21	33.5	29	22.5	24.3	17.7	26	20.0152	26.7621	18.3	17	17.1	14																		23.8	23.1356
	11.2	17.3659	19.5		28.8	17.4	13.6115	31			21.9	26	11.8	26.6733	19.5	39	7.2	24	27.9	24.5	26.1	38	30.2171	26.7861	30.8	17	11.4	22																		11.2	17.3659
	19.7	11.3149	23.6		10.7	17.4	24.4531	16.2			22.1	26	17.3	26.7553	13.1	17	30.1	19	15.2	24.9	18.9	51	12.2641	26.9757	60.5	17	10.2	19																		19.7	11.3149
	8	21.4665	14.5		52.3	17.4	13.9985	16			22.1	27	16.1	26.798	11.3	34	13.9	19	8.5	25.1	27.6	13	37.5594	27.3574	60.8	17	14.2	16																		8	21.4665
	16.9	24.9749	16.5		10.9	18	18.9425	23			22.3	27	12.5	27.1362	15.8	24	19.2	28	32.3	25.2	13.4	28	7.76739	27.5376	23.4	18	17	26																		16.9	24.9749
	16.2	16.6635	9.2		24.4	19.1	12.5918	21.9			22.3	28	21.2	27.175	13	40	19.8	22	13.7	25.9	12.6	17	7.9496	27.6999	27.6	18	10.2	17																		16.2	16.6635
	20.8	13.6902	29.1		9.8	21.2	31.0653	12.6			22.4	30	11.7	27.3804	9.2	16	38.9	20	22.5	26.5	32.4	31	18.0713	27.7346	29.8	18	10.9	12																		20.8	13.6902
	8	8.27116	18.9		20.5	21.4	17.2489	20.4			22.4	30	10.3	27.5638	8	16	11.4	28	31.5	26.6	23.9	28	46.5987	27.9004	16.1	18	25.4	11																		8	8.27116
	13.6	23.794	25.4		11	22.9	16.0926	40			22.4	30	14	28.6649	8	14	14.2	23	18.6	26.6	20.1	35	31.3212	27.9993	16	18	11.1	11																		13.6	23.794
	11.8	24.744	<9.0		9.1	25.7	18.6537	32.9			22.4	31	8	28.7079	9.6	12	12.9	14	28.4	27.2	31.8	34	12.7096	28.4173	15.4	18	8	12																		11.8	24.744
	45.3	19.5035	12.6		14.3	25.8	20.8541	47.9			22.5	31	22.2	29.1418	9.1	27	14.3	17	15.2	27.4	31.9	33	24.0856	28.5348	28	18	9.1	18																		45.3	19.5035
	10.1	38.3735	12.8		15.5	26.1	11.2068	25.3			22.7	32	24.3	29.1734	15.3	31	15.4	9	16.7	28.3	18	29	44.782	29.0472	19.7	18	7.3	16																		10.1	38.3735
	8	7.83878	18.5		21.2	26.6	25.3113	56.4			22.7	33	25.2	29.7246	13.8	25	15.5	28	21.6	28.7	19.2	23	17.5422	29.144	24.6	18	16.7	15																		8	7.83878
	17.4	12.1121	24		8	31.7	11.38	20.6			22.8	34	10.4	30.1048	11.9	43	14.6	30	28	28.8	20.9	29	20.7313	29.2202	9.4	18	14.9	10																		17.4	12.1121
	8	11.4143	15.4		13.5	31.7	25.1117	11.3			23.1	34	13	30.1866	8	26	29.8	22	10.8	28.9	14.8	39	20.2565	29.7053	31.9	18	15.3	18																		8	11.4143
	46	17.8042	13.4		14.5	32.5	19.6993	11.5			23.1	35	28.2	30.3987	12.3	13	9	17	14.3	28.9	28.1	25	19.8863	31.0752	22.3	18	14.8	12																		46	17.8042
	8	25.6892	16.4		12.2	33.6	7.0436	15.0409			23.2	36	27.1	32.4317	19.5	16	9.1	10	19.2	29.3	13.9	16	27.9896	31.4588	12.8	18	16.5	29																		8	25.6892
	13.3	37.944	12.8		16	37.7	10.6288	15.6197			23.2	37	27	32.6227	14	9	9.1	27	10.7	29.9	22	19	24.694	31.5555	23.1	18	25.2	22																		13.3	37.944
	19.4	18.6722	16.8		15.2	42.3	9.40456	15.0573			23.2	38	20	32.9917	25.2	11	9.1	45	13.4	30.8	20.9	20	9.02243	31.8133	22.3	19	12.2	18																		19.4	18.6722
	10.5	23.8965	27.3		13.4	43.9	11.8964	17.2415			23.3	38	13.9	33.4102	20.4	25	9.1	24	6.4	30.9	8	18	25.3601	31.9469	22.9	19	10.4	9																		10.5	23.8965
	13.8	16.8652	22.7		16.4	45.4	21.5363	9.65328			23.3	38	28	33.5398	7.7	23	9.1	20	8.1	31.1	9.7	23	35.1568	32.8028	16.9	19	17	21																		13.8	16.8652
	8	25.4489	9		20.6	9.9	17.8295	20.1826			23.4	39	16.3	33.556	17.7	24	9.2	16	13.6	31.1	25.8	34	16.8878	33.1915	16.7	19	16.4	20																		8	25.4489
	17.8	12.9362	20.3		10.7	10.1	14.2346	49.6537			23.5	40	21.3	33.5937	13.5	34	9.2	39	20.8	31.3	24.7	23	19.7904	33.4436	12.5	19	35.9	19																		17.8	12.9362
	17.5	13.6667	9		23	11	20.1846	19.1663			23.6	50	19.9	33.9467	19.1	21	9.2	16	12.5	32.8	13.5	27	18.4837	33.7798	27.6	19	14.3	31																		17.5	13.6667
	41.4	24.8563	22.5		8	11.1	13.2625	12.4914			23.7	42.4617	34.7	34.2228	9.7	19	9.2	19	8	34.4	12.3	19	20.555	34.8788	46.4	19	16.7	9																		41.4	24.8563
	11.8	16.9075	12.1		16.3	11.5	19.5452	25.0931			23.8	15.5774	11.7	34.2584	9.3	16	9.3	18	39.9	37.3	22	22	7.00796	36.7234	44.1	19	12.1434	16																		11.8	16.9075
	29.4	18.2148	11.3		24.7	12	24.9779	13.0784			23.9	22.5766	9.1	35.0814	12.3	9	9.3	23	16.4	37.3	20.4	34	19.1894	37.2175	13.8	19	19.41	17																		29.4	18.2148
	25.8	24.8155	14.8		17.6	12.2	15.9336	15.8279			23.9	10.0672	17.9	35.126	36.6	31	9.3	17	21.8	38.1	11.4	36	17.6415	38.549	21.2	19	11.3788	17																		25.8	24.8155
	15.9	10.8706	19.9		8	12.4	20.3943	17.129			24	9.43851	24.5	36.6709	35.8	11	9.3	16	7.5	39.2	24.7	17	8.53488	39.7609	25.2	19	25.4869	13																		15.9	10.8706
	26.6	16.9636	19.8		19.3	12.9	28.6777	13.7728			24	7.98245	10.6	37.6362	8.4	22	9.3	16	30.6	39.5	19.3	22	17.5481	40.9262	18.5	19	23.0222	10																		26.6	16.9636
	9.4	16.9345	16.5		11.3	13.7	15.3697	32.9844			24.2	11.6573	20.7	37.9705	8.5	18	9.3	15	46.7	39.8	15.1	22	30.762	40.9577	10.2	19	13.8697	15																		9.4	16.9345
	11.5	28.1408	56.9		21.6	14.3	22.3931	15.1239			24.3	8.23754	9.6	38.0752	22.1	17	9.4	23	24.9	40.9	17.8	37	17.0042	42.4938	26.3	19	17.2699	15																		11.5	28.1408
	14.2	12.7401	24.3		11.8	14.3	18.495	30.4955			24.3	26.2932	14.3	38.5336	37.7	51	9.4	14	30.2	43.1	21.8	44	15.1471	43.3312	19.1	19	11.1062	23																		14.2	12.7401
	11.5	13.3545	13		14	17	17.3163	22.134			24.4	22.8935	13.7	38.6424	19.6	24	9.4	11	27	43.4	15.6	30	25.984	44.8775	20.4	19	29.3742	22																		11.5	13.3545
	22.8	32.1385	20.7		27.5	17.2	12.5016	12.9995			24.4	34.8206	16.2	39.6631	17.4	14	9.4	11	7	44.4	25.7	31	23.6453	49.2112	39.9	19	9.94593	10																		22.8	32.1385
	19.1	18.2698	9.1		8	17.9	18.1549	12.3185			24.5	46.3938	11.1	41.1816	19.3	16	9.4	16	9	48.4	23.5	24	29.5114	49.4966	12.7	19	16.4201	22																		19.1	18.2698
	13.8	14.1549	10.8		16	18.1	21.8641	30.8359			24.5	31.0414	21.6	42.2497	17.9	21	9.4	19	12	50.1	12.6	26	25.4863	52.0755	52.1	19	12.5965	15																		13.8	14.1549
	10.8	19.7166	18.5		38.3	20.3	8.29903	35.9964			24.5	14.0507	25.5	42.2513	32.2	20	9.5	21	24	52.7	18.5	16	15.5157	54.1082	8	19	14.4479	22																		10.8	19.7166
	15.7	27.3025	9.1		20.9	22	14.0436	20.5653			24.6	18.8538	8	42.5917	10	14	9.5	16	20	56.2	12.8	18	15.7392	60.1262	18.7	19	18.701	9																		15.7	27.3025
	8	17.8747	16.1		17.8	24.1	16.0959	24.2495			24.7	15.9665	12.2	43.0348	14.5	29	9.5	64	12	63.4	20.4	38	22.6209	61.6342	14.4	20	27.8085	15																		8	17.8747
	17	15.9469	18.1		11.7	24.4	11.8906	15.7614			24.7	19.0206	30.3	45.9364	6.2	19	9.5	19	7	63.9	15	29	28.8798	70.0726	10.9	20	17.3694	17																		17	15.9469
	24.1	13.8122	11.6		22.5	24.6	12.4937	25.3153			24.8	14.6349	14.4	46.0149	8.7	34	9.5	18	13	95.4	30.4	26	31.8839	75.9715	29.2	20	134.744	30																		24.1	13.8122
	18.4	25.7528	16.5		14.9	27.3	22.2181	25.9021			24.8	14.1675	8	47.2018	18	17	9.5	14	13	3.6	22.4	14	23.8739	80.0927	32.1	20	4.68454	10																		18.4	25.7528
	12.1	35.2912	14.3		17.2	27.6	14.6294	14.8718			24.9	10.7185	8	66.3823	28.2	16	9.6	12	20	5.2	19.3	12	44.2073	84.284	8	20	14.2347	23.491																		12.1	35.2912
	19.4	26.7183	11		17.9	28.3	15.0454	15.9802			24.9	12.4858	10.3	82.6246	21.4	20	9.6	20	17	7.2	34.4	12	17.7553	10	26.4	20	15.5253	12.4033																		19.4	26.7183
	26	9.96179	33.6		24.8	29.1	25.4792	15.5043			25.8	26.624	24.6	107.482	31.6	31	9.6	20	11	7.6	21.9	17	33.6834	11	25.3	20	16.3052	15.5385																		26	9.96179
	11.8	25.0461	17.3		14.4	30.8	22.8852	16.0759			25.8	27.2415	19.8	6	14.9	20	9.6	29	21	8.2	42.3	16	39.7919	11	30.3	20	27.5665	17.7529																		11.8	25.0461
	9.8	16.3361	11.7		18.9	31.9	19.4279	23.7159			25.8	15.5781	29.8	6	23.3	19	9.6	16	30	8.3	25.8	35	12.6262	11	55.5	20	22.1785	11.194																		9.8	16.3361
	12.4	15.872	16.9		10.2	31.9	22.5628	9.51619			25.9	9.22983	27.6	9	38.6	20	9.7	22	33	8.3	17.5	57	31.5708	12	19.3	20	11.2133	14.1347																		12.4	15.872
	18	12.6769	20.2		9.1	35	28.5354	16.3551			25.9	13.097	43.3	10	21.4	15	9.7	27	33	8.4	31	9	33.0933	14	23.5	20	17.6363	22.7913																		18	12.6769
	8	34.8555	10.3		12.6	36	28.9019	13.1224			25.9	9.48175	14.7	10	5	26	9.7	17	19	8.8	16	18	8.85955	15	15.4	20	23.3683	14.0725																		8	34.8555
	10.4	37.7378	11.4		18.3	55.5	12.6944	22.7053			26	11.3504	20.1	10	11.5	18	9.7	29	16	9.1	48	14	12.8058	15	21.3	20	17.8594	23.782																		10.4	37.7378
	20.1	41.9529	36.3		22.9	59.4	25.1158	23.8465			26.1	16.1231	24.1	10	9.5	21	9.7	23	9	9.2	40.6	17	15.7713	15	30.2	20	25.4368	13.9313																		20.1	41.9529
	9.1	11.2165	44.3		8	84.3	21.8688	14.0136			26.1	17.1708	32.1	11	10.2	7	9.7	20	11	9.3	19	25	14.4345	16	10.8	20	23.1568	44.1731																		9.1	11.2165
	10	37.5913	8.5		19.2	8.5	39.8069	10.7957			26.1	6.18295	21.1	11	13.9	25	9.8	23	17	9.7	35.3	30	12.5133	16	14.2	21	24.9871	10.4463																		10	37.5913
	13.6	14.1298	21.4		27.1	10.6	18.0657	26.1256			26.6	22.8077	20.2	11	15.3	27	9.8	59	9	10.2	16.8	68	14.547	16	21.5	21	14.9594	12.2889																		13.6	14.1298
	18.3	16.2446	14.1		12.5	11.4	22.4139	15.411			26.8	11.3739	17.2	11	13	25	9.8	15	21	10.2	19.5	29	23.3197	17	8	21	11.9593	15.5875																		18.3	16.2446
	9.2	19.8329	35.1		23	18.1	23.7891	17.8027			26.9	33.0612	20.1	12	10.3	16	9.8	15	16	10.3	30.9	35	23.5508	17	14.1	21	20.9543	35.0969																		9.2	19.8329
	15	18.3525	22.2		13.6	19.2	16	21.9325			26.9	16.6702	24.4	12	6.8	33	9.8	17	20	10.5	21.3	20	24.1628	17	20.8	21	15.3636	17.1607																		15	18.3525
	19.3	25.696	26.3		13.4	19.3	18	31.6236			27	24.1562	35.2	12	8.3	16	9.8	18	34	10.9	19.6	17	18.9428	17	15.5	21	25.5779	22.1531																		19.3	25.696
	18.2	17.2613	21		21.3	20.3	25	12.1597			27.3	14.5325	19.8	12	21.8	31	9.8	18	8	10.9	10.7	36	24.013	17	20	21	9.6412	19																		18.2	17.2613
	11.9	25.3773	13.2		9.6	22.7	15	21.0466			27.5	30.4725	29.4	12	11.5	13	9.9	17	22	11	22.8	19	27.5479	17	17.6	21	17.2846	9																		11.9	25.3773
	23.2	16.6168	23.1		32.3	23.7	21	10.1871			28.1	21.5228	17.8	13	14.9	46	9.9	24	18	11.1	20.4	24	30.4254	17	28	21	15.7092	24																		23.2	16.6168
	36.1	16.6583	36.9		14.5	23.8	27	48.1815			28.4	25.3579	10.9	13	33.2	20	9.9	15	14	11.1	13.2	26	17.9726	18	133.8	21	7.73298	13																		36.1	16.6583
	12.8	14.157	9.5		10.3	24.2	17	11.6106			28.6	12.6398	22.4	13	17.9	23	9.9	17	8	11.3	24.4	20	29.6065	18	18.1	22	12.4406	20																		12.8	14.157
	13.3	17.1452	18		15.6	29.7	13	23.196			28.8	25.7375	9.5	13	15.3	11	9.9	27	15	11.7	35.4	37	34.2168	19	10.2	22	11.216	20																		13.3	17.1452
	8	31.1028	11.9		14.7	30.2	20	12.6114			28.9	18.5601	16.1	13	23	29	9.9	19	23	11.8	23.2	14	16.7821	19	26.5	22	23.1744	14																		8	31.1028
	16.4	12.7022	22.2594		13.8	31.2	28	22.8772			29	7.80427	54.1	13	29.8	31	9.9	15	8	12	12	30	16.5008	19	18	22	11.659	34																		16.4	12.7022
	9.7	28.78	14.2569		13.3	7.5	15	29.2872			29.8	9.46213	45.8	14	22.9	20	10	11	16	12.2	15.8	23	31.6216	20	11.6	22	24.748	11																		9.7	28.78
	12.2	14.9583	21.1631		26.6	7.7	22	15.656			29.8	20.9803	20.2	14	19.4	24	10	19	15	12.3	66.2	16	10.0738	21	9.3	22	22.6088	13																		12.2	14.9583
	8	36.0703	29.6536		20.8	11.2	23	19.7648			29.8	42.1836	12.5	14	14.2	24	10	13	10	12.3	19.9	13	12.8171	21	33.2	22	12.9463	26																		8	36.0703
	25.8	16.0842	25.2858		21.5	11.2	11	37.896			29.9	27.4265	31	14	11	11	10	38	47	12.7	31.9	26	17.3017	21	21	23	21.6723	28																		25.8	16.0842
	23.4	16.5805	12.6563		23.9	11.4	22	29.0863			29.9	18.0173	9.6	14	10.3	32	10	25	12	12.8	28.5	14	12.989	21	36.7	23	13.2494	10																		23.4	16.5805
	9	22.8574	16.9167		13.4	12.6	34	20.8173			30.3	38.5979	8	14	11.5	19	10.1	36	13	13	36.5	11	14.579	22	11.3	23	22.6121	14																		9	22.8574
	17	21.2888	14.4123		13.6	13.6	37	13.3969			30.3	12.724	13.2	14	30.3	21	10.1	25	24	13.1	21.1	24	11.8401	22	14.7	23	19.5374	10																		17	21.2888
	17.3	27.3036	21.1879		8	14	10	18.9216			30.4	24.7647	13.4	14	8.9	10	10.1	12	15	13.3	12.1	24	10.6585	22	25.1	23	31.0557	21																		17.3	27.3036
	26.2	18.0603	12.3478		27.7	14.3	35	37.1427			30.5	14.7928	17	14	10.3	41	10.1	22	19	13.4	26.8	16	36.9963	22	13	23	20.198	25																		26.2	18.0603
	12.7	11.0638	10.3925		13.7	14.8	17	14.9822			30.9	22.7162	17.6	15	20.2	19	10.1	20	14	13.6	15.1	59	14.5447	23	9.8	23	72.1273	15																		12.7	11.0638
	11.8	17.6818	17.2768		8	17.2	42	41.932			30.9	18.103	26	15	34.3	24	10.2	12	9	13.7	28.7	22	21.3531	23	45.9	23	15.7077	24																		11.8	17.6818
	55.4	31.1531	28.1121		12.5	17.8	22	27.9526			31	17.9907	30.7	15	15.9	18	10.2	19	12	13.9	34.2	35	16.8289	23	17.7	24	16.8136	26																		55.4	31.1531
	15.2	19.0845	19.8051		13.6	18.5	41	24.7371			31.2	21.0887	9	15	14.9	25	10.2	20	20	13.9	41.9	25	16.3656	24	10.6	24	15.2351	14																		15.2	19.0845
	13.3	22.9658	42.345		19.1	20.6	24	13.167			31.3	16.288	14.4	15	31.5	12	10.2	19	10	14	25.7	18	17.5524	25	15.3	24	11.5693	14																		13.3	22.9658
	8	22.3723	28.6529		16.2	26	19	18.3033			31.4	23.9646	24.1	15	59.6	15	10.2	19	16	14	19.1	22	10.6816	25	12.5	24	11.0858	12																		8	22.3723
	17.4	21.2765	21.1819		29.1	26.3	17	71.0257			31.4	14.2271	16.2	15	10.2	31	10.3	13	28	14.1	32.2	54	42.8017	26	30.2	25	16.775	10																		17.4	21.2765
	24.9	13.5576	23.2824		21.5	26.4	17	44.4129			31.4	16.1064	24.3	16	12.5	18	10.3	18	13	14.1	14.9	27	10.0403	26	21.2	25	19	29																		24.9	13.5576
	9.5	20.8802	9.61851		23.2	27.4	13	17.7477			31.5	29.0656	54.4	16	9.2	18	10.3	23	21	14.1	27.1	34	26.0955	26	15.8	25	8	21																		9.5	20.8802
	12.2	14.3636	16.1644		9.6	30.9	17	12.6719			31.5	24.4002	11.7	16	9.9	24	10.3	28	10	14.3	14.2	16	25.6889	26	24	25	31	11																		12.2	14.3636
	14.6	18.6078	31.5708		20.4	31.4	27	21.3088			31.5	17.4798	11	16	7.2	33	10.4	11	14	14.4	12.3	28	19.5515	26	13	25	12	16																		14.6	18.6078
	16	19.0597	13.5804		21.2	31.4	23	18.8677			31.7	11.5514	26.2	16	22.1	24	10.4	22	11	14.5	13.2	21	24.2759	28	21.7	25	10	5																		16	19.0597
	18.6	12.0337	12.5593		18.3	37	16	12.9657			32	24.7829	26.3	16	11.7	10	10.4	31	29	14.6	19.5	25	25.017	28	10.2	25	24	37																		18.6	12.0337
	16.7	12.2904	23.2284		12.4	42.6	18	13.3446			32	15.1439	16.7	16	15.4	10	10.4	50	12	14.6	44.6	54	17.7702	28	13.5	25	27	20																		16.7	12.2904
	14.3	24.9245	14.5533		10.8	57.5	44	31.2818			32.7	16.7438	19.3	16	11.6	19	10.4	15	8	14.6	12.7	32	14.839	28	26.7	25	8	14																		14.3	24.9245
	18.6	28.5899	10.4946		51.9	8.4	5	15.9901			32.9	39.2405	24.5	16	11.9	27	10.4	13	14	14.6	22.7	18	53.5321	28	16.7	25	13	17																		18.6	28.5899
	16.6	27.6317	34.3983		14.3	10.5	12	38.4839			33.2	18.9607	18.3	16	17.8	16	10.4	19	10	14.8	15.1	12	27.1526	28	29.4	25	18	24																		16.6	27.6317
	8	12.7652	48.4704		8	10.9	16	17.2676			33.2	34.253	35.5	17	28.9	19	10.4	27	26	14.9	22.1	23	18.1479	28	14.4	26	18	11																		8	12.7652
	16.7	23.493	18.8577		20.8	11.3	24	28.9428			33.4	21.1811	11.7	17	21.2	14	10.4	20	9	15	18.1	9	21.3966	29	16.1	26	15	11																		16.7	23.493
	9.6	20.6748	26.3522		9.5	11.4	7	21.7256			33.5	22.2112	17.6	17	13.4	17	10.5	31	11	15	16.2	21	9.3571	30	33.9	26	21	18																		9.6	20.6748
	32.9	36.216	95.9841		15.6	11.7	16	26.5218			34	23.2841	25.2	17	13.7	34	10.5	11	34	15	32.8	13	23.5692	30	31.2	26	16	26																		32.9	36.216
	22.7	21.0363	21.0375		25.3	14.7	12	22.7494			34.1	17.8667	19.1	17	9.7	18	10.5	18	19	15	15.9	17	25.976	30	37	26	24	14																		22.7	21.0363
	12.5	29.7051	19.2874		32.6	15.5	18	15.898			34.1	26.0985	17.3	17	6.8	11	10.6	32	6	15	26.8	23	18.5179	30	25	26	17	25																		12.5	29.7051
	8	23.6258	20.9254		23.1	16.9	11	6			35.8	5.4556	18.5	17	10.2	25	10.6	28	11	15.1	13.8	19	23.9031	31	17.2	27	13	16																		8	23.6258
	16.1	11.7515	16.6402		18.5	17	13	7			36.1	14.4451	32.6	17	15.6	27	10.6	25	23	15.1	31.3	15	37.3048	31	22.9	27	36	13																		16.1	11.7515
	17.4	8.59926	13.5034		42.3	18.3	23	7			37	14.3778	28.4	17	23	18	10.7	17	15	15.3	34.2	12	16.9935	32	22.3	27	13	15																		17.4	8.59926
	15.5	15.3104	12.3917		10.4	18.5	24.7457	7			37.3	11.6451	16.2	17	22.7	12	10.7	37	15	15.5	14.3	18	21.0625	32	10.7	27	11	20																		15.5	15.3104
	8	21.531	19.5909		38.5	19.8	18.1237	7			37.4	28.4155	14.1	17	17	17	10.7	15	27	15.7	38.2	14	36.1617	32	23.2	27	9	8																		8	21.531
	14.4	14.0607	22.07		11.7	20.6	18.5865	8			38.1	39.7599	15.2	17	11.4	14	10.7	16	13	15.9	46.7	32	56.5793	33	15.8	27	9	11																		14.4	14.0607
	17.2	13.3272	15		14.8	24.7	6.61986	9			38.1	13.4012	17.2	17	21.4	13	10.7	24	19	16.3	27.8	22	21.9868	33	15.1	27	17	9																		17.2	13.3272
	21.8	21.8304	11		14.1	25.3	8.82056	9			38.2	11.8781	14.5	17	15.2	12	10.7	36	17	16.3	15.9	20	14.3167	34	15.7	28	19	15																		21.8	21.8304
	13.7	12.6161	13		12.5	26.1	18.6217	9			40.3	16.2127	16.6	17	15.7	18	10.7	17	25	16.5	59.5	13	20.819	34	14.3	28	9	19																		13.7	12.6161
	14	13.8537	36		30.1	29.9	10.041	9			42.3	17.1562	13.2	18	32.7	14	10.7	12	14	16.6	8	33	20.5388	35	12.7	28	8	31																		14	13.8537
	15.4	10.3657	14		36.4	31.8	90.628	9			44.1	16.36	10.2	18	11	26	10.7	23	17	16.9	31.1	15	37.9556	36	17.7	29	10	18																		15.4	10.3657
	12.5	38.1239	25		13.4	32.1	13.6865	9			46.8	37.2015	18.4	18	27.6	18	10.7	26	11	17	17.5	19	13.0341	37	16	29	21	23																		12.5	38.1239
	12.2	13.3817	16		18.5	38.7	19.8998	9			47.6	19.8693	43.7	18	43.1	15	10.8	25	24	17	19.9	31	11.8787	38	16.1	29	31	15																		12.2	13.3817
	56.1	23.6278	9		26.1	57.4	19.5653	9			47.6	13.1909	12.7	18	17.8	27	10.8	42	14	17.3	9.1	14	19.5523	38	40.1	29	20	16																		56.1	23.6278
	16.9	23.7237	15		19.6	66.3	17.1673	9			49.5	13.2731	20.3	19	12.8	18	10.8	25	10	17.4	21.6	20	21.7424	39	31.6	29	10	15																		16.9	23.7237
	18	20.1258	21		21.2	72.1	18.0622	9			52.8	27.5413	19.3	19	11.8	11	10.8	29	12.4426	17.5	18.3	19	18.5667	39	17.2	29	16	14																		18	20.1258
	20.2	15.325	9		32.3	9.8	19.96	10			8	5	12.6	19	20.1	18	10.8	25	16.3412	17.7	36.9	36	19.5837	41	16.5	29	22	13																		20.2	15.325
	23.7	8.17158	16		26.6	10.2	15.1503	10			8	8	11.5	19	18.4	15	10.8	11	20.2567	17.8	25.1	10	24.1656	44	20.5047	29	19	13																		23.7	8.17158
	18.4	6.9988	25		18.9	14.4	16.9797	10			8	8	22.3	19	25.1	22	10.9	11	13.2245	17.8	15.4	18	21.0879	45	13.7922	29	20.815	25																		18.4	6.9988
	23	23.4849	20		15.5	15.9	11.8634	10			8	8	19.7	19	9.4	14	10.9	18	25.2945	17.8	21.5	31	9.33249	46	14.1841	29	14.568	18																		23	23.4849
	23.9	9.9204	38		12.8	16.7	23.347	10			8	9	14.5	19	14.4	27	10.9	34	10.8418	18	15	67	18.1173	47	21.5036	30	15.7151	19																		23.9	9.9204
	29.2	24.426	8		23.8	17.2	20.6835	10			8	9	10.6	19	17.7	37	10.9	17	18.3806	18.1	26.5	17	14.7055	47	26.5084	30	19.5842	13																		29.2	24.426
	15	28.171	15		21.4	17.3	8.37636	10			8	9	13.5	19	59.5	25	11	35	15.5981	18.1	24.3	18	10.8835	48	26.4529	30	15.3064	11																		15	28.171
	21.2	21.5843	15		17.9	17.7	15.9468	10			8	10	32.1	19	19.2	26	11	19	18.38	18.2	16.8	20	17.089	48	13.0898	30	26.5331	16																		21.2	21.5843
	16.2	23.3092	19		10	17.7	22.9035	10			8	10	14.7	19	10.2	16	11	27	16.778	18.3	21.2	29	18.5806	54	14.0733	31	16.1521	15																		16.2	23.3092
	27.9	25.8237	13		30.8	19.1	14.5646	10			8	10	17.1	19	25.1	21	11	11	8.00592	18.4	18	16	11.8601	58	20.9806	31	10.2037	22																		27.9	25.8237
	10	13.2161	18		10.9	22.8	17.4607	10			8	10	23	20	21.1	16	11	25	21.1702	18.4	12.6	21	32.465	76	22.6572	31	11.9903	24																		10	13.2161
	19.6	16.5514	15		11.3	23.9	16.4719	11			8	10	34.7	20	9.9	7	11	30	9.46753	18.6	41.7	17	27.1692	8	47.9705	31	15.5867	25																		19.6	16.5514
	15.1	33.401	12		28.4	27.1	11.5373	11			8	10	18.9	20	8.2	32	11	26	15.9117	18.6	14.6	35	41.0109	8	18.256	32	17.5528	19																		15.1	33.401
	19.8	16.1029	16		13.1	32.1	23.6117	11			8	10	15.3	20	21.9	21	11	13	17.7001	18.7	27.8	13	14.9447	9	20.1246	32	17.6662	27																		19.8	16.1029
	16.8	18.9648	13		12.6	35.3	17.4555	11			8	11	34.4	20	15	51	11	21	29.7948	18.8	25	25	19.0846	10	15.1991	32	10.8118	17																		16.8	18.9648
	18.3	17.3817	15		9.3	47.7	8.54366	11			8	11	32.8	20	12.7	17	11	43	14.0921	18.8	22	33	30.2745	10	21.4925	32	9.42212	11																		18.3	17.3817
	28.9	20.1504	13		13.5	8.3	33.665	11			8	11	14.1	20	21.5	28	11.1	14	15.9396	18.8	14.4	15	17.0268	10	14.6959	32	17.622	23																		28.9	20.1504
	13.5	25.5764	19		29.6	8.6	18.6584	11			8	11	21.2	20	15.9	19	11.1	35	37.3543	18.9	19.8	16	19.6379	10	31.342	32	40.1158	16																		13.5	25.5764
	17.1	23.4808	12		49.3	8.8	17.4465	11			8	12	36.6	21	28.3	7	11.1	30	15.1578	19.3	29.6	21	29.054	11	16.3608	32	16.4952	17																		17.1	23.4808
	13	16.3958	46		11.2	10.8	28.4088	11			8	12	44.8	21	28.3	16	11.1	19	23.0918	19.3	15	29	18.9201	11	19.9481	32	15.6565	14																		13	16.3958
	12.2	14.8874	31		8	10.9	28.1026	11			8	12	21.5	21	11.8	31	11.1	19	14.0825	19.5	18.6	18	28.6634	11	12.1163	32	10.2189	19																		12.2	14.8874
	19.7	11.467	13.5404		21.4	12.1	10.7305	11			8	12	17.1	21	26.6	25	11.1	15	18.3828	19.6	24.7	18	15.9966	11	12.7831	32	29.3892	20																		19.7	11.467
	14.5	39.653	7.81229		8	12.7	14.8606	11			8	12	24.2	21	13.3	19	11.1	30	22.45	20	15.8	13	14.1307	12	20.3134	32	10.4961	22																		14.5	39.653
	17.4	11.8078	20.6145		16.4	13.5	15.3552	11			8	12	16.3	21	24.4	13	11.1	25	17.1517	20.2	8	34	13.3039	12	25.9468	33	16.2136	14																		17.4	11.8078
	33.3	20.4089	31.115		17.1	13.6	11.6851	11			8	12	21.3	21	13.3	14	11.2	20	18.0345	20.2	32.8	19	15.5504	12	36.3596	33	7.67858	15																		33.3	20.4089
	20.3	21.3565	19.2091		28.6	14.8	19.6137	11			23.8244	12	17.1	22	10.5	42	11.2	13	7.6237	20.2	14.2	18	33.4991	12	53.8677	33	16.509	14																		20.3	21.3565
	9.7	32.7408	20.2862		20.1	15.7	14.5455	11			12.309	13	30.6	22	10.3	18	11.2	15	20.2395	20.2	14.4	13	10.5782	12	24.4496	33	6.93797	16																		9.7	32.7408
	8	10.539	21.8384		13.7	16.5	10.2798	11			11.8865	13	27.4	22	22.8	11	11.2	18	11.4174	20.3	16	19	25.7433	12	23.6439	33	8.13908	26																		8	10.539
	16.2	33.4347	22.4008		18.3	18.2	34.1854	11			15.633	13	20.8	22	13.2	19	11.3	26	10.1982	20.4	11.3	22	14.2802	12	33.4705	33	16.4324	16																		16.2	33.4347
	29.2	13.4625	16.2214		17.6	19.8	14.0068	11			20.5462	13	9.4	22	19	12	11.3	15	36.0298	20.6	27	11	15.2127	13	22.4336	34	10.4565	28																		29.2	13.4625
	25.9	5.55919	42.4151		26.2	20.2	16.1606	11			13.8518	13	20.3	22	12.9	14	11.3	22	11.0217	20.9	14.7	14	26.0121	13	19.1664	34	19.6933	15																		25.9	5.55919
	8	24.6866	14.9341		11.9	21.1	36.2535	11			10.0544	13	20.8	22	11.7	16	11.3	13	53.1149	20.9	20.9	38	18	13	26.8932	35	20.7561	21																		8	24.6866
	32.4	11.1323	11.0039		8	22.4	11.6906	11			19.9141	13	12.7	22	8.7	37	11.3	15	8.2433	21.1	25.2	18	26	14	10.815	35	20.7209	13																		32.4	11.1323
	12.1	16.0766	14.6063		19.6	25.6	32.343	11			16.3977	13	8	23	18.4	20	11.3	27	22.616	21.1	21.5	22	8	14	22.332	35	21.0749	14																		12.1	16.0766
	13.2	12.6885	11.6603		20.3	26.2	16.739	12			17.1687	13	15.2	23	16.1	14	11.3	27	16.8609	21.4	14.5	24	8	14	14.5817	38	9.89397	31																		13.2	12.6885
	13.8	9.91034	26.899		36.4	27.2	14.8046	12			23.8338	13	29.3	23	16.4	32	11.3	11	21.8896	21.4	11	50	17	14	19.6482	39	29.1633	14																		13.8	9.91034
	16.2	20.4219	12.3232		19.6	28.1	19.501	12			14.074	13	13.4	23	22.4	8	11.3	19	20.3546	21.5	17	16	25	15	14.8503	40	22.9212	30																		16.2	20.4219
	13.6	12.8583	14.3804		19.1	32.3	23.3829	12			22.9505	13	26	23	10.1	24	11.4	24	31.7527	21.5	23.7	12	15	15	12.7274	40	24	7																		13.6	12.8583
	17.5	12.6926	16.7842		31.2	39.6	16.3091	12			75.3255	14	31.8	23	18.6	53	11.4	32	13.3161	21.5	20.6	37	21	15	15.3268	40	17	29																		17.5	12.6926
	15.9	40.0336	19.0077		12.6	40.1	51.9804	12			31.4137	14	10.2	23	12.6	22	11.4	21	15.5445	21.6	8	21	9	15	14.0512	40	24	11																		15.9	40.0336
	21.7	32.9172	44.002		12.2	52.4	13.6386	12			14.9252	14	21	24	13.8	46	11.4	12	30.2921	21.6	19	23	14	15	19.4825	41	11	18																		21.7	32.9172
	14.7	5.35461	21.4159		16.7	6.9	21.7954	12			13.3097	14	23.4	24	13.6	12	11.4	11	14.3721	22.4	31.4	20	36	15	30.2954	41	20	35																		14.7	5.35461
	8	12.763	27.2065		11.1	8	10.358	12			18.1503	14	18.2	25	21.7	29	11.5	12	6.93998	22.4	53.1	23	6	15	18.5431	41	13	11																		8	12.763
	17.3	17.6524	14.9095		41.1	9.2	24.3293	12			20.6038	15	17.8697	25	6.3	11	11.5	13	12.7424	22.4	18.5	18	17	15	18.9145	42	20	14																		17.3	17.6524
	14.4	6.59821	12.6594		21.6	9.8	22.004	12			44.5156	15	19.5877	25	21.6	37	11.5	13	19.4278	22.5	15.2	16	27	15	19.194	42	15	13																		14.4	6.59821
	12.4	10.1979	26.9732		11.8	9.9	14.9917	12			10.1955	15	33.148	25	12	29	11.5	17	38.8932	23	22.9	17	16	15	29.6105	43	19	30																		12.4	10.1979
	11.4	9.35778	25.5507		15.4	11	22.2362	12			11.26	15	17.2496	26	17.1	18	11.6	22	18.8416	23.4	25.4	17	17	15	25.2742	44	18	33																		11.4	9.35778
	13.7	16.6339	31.8396		12.3	11.3	14.402	12			11.7757	15	12.2993	26	13.2	27	11.6	18	15.2113	23.6	9.7	22	14	16	22.4821	44	22	15																		13.7	16.6339
	13.3	8.7323	17.8444		24.9	11.9	15.8808	12			22.3365	15	23.019	26	15	13	11.6	17	35.2532	23.9	37.9	109	35	16	37.7311	44	23	11																		13.3	8.7323
	12.9	9.91439	15.7143		11.8	12.1	11.4925	12			14.0308	15	15.8768	27	11.6	26	11.6	15	11.0049	23.9	9.2	34	19	16	26.519	45	16	11																		12.9	9.91439
	15.5	18.0306	13.3674		8	12.8	31.7623	12			28.8518	15	29.5736	27	11.5	22	11.6	19	22.3245	24.6	30.9	15	20	16	18.6	45	20	16																		15.5	18.0306
	10.7	15.4093	19.1884		36.2	12.9	15.3685	12			18.9755	15	15.4192	28	20.4	17	11.7	21	12.6287	24.6	23.4	26	14	16	20.4	45	18	15																		10.7	15.4093
	10.1	17.7079	15		16.2	13.3	19.764	12			21.2937	16	13.3391	28	10.3	26	11.7	16	27.5826	24.9	16	29	24	17	19.5	45	22	17																		10.1	17.7079
	23.2	15.2029	15		9.3	13.5	34.3751	12			27.3819	16	34.6586	28	15.4	14	11.7	20	24.589	25	12	21	22	17	32.1	46	21	10																		23.2	15.2029
	24.5	39.0105	9		11.2	14.1	31.9163	13			47.963	16	12.9321	28	14.7	25	11.7	13	22.4705	25.5	18.1	36	12	17	22.6	46	22	14																		24.5	39.0105
	12.6	10.5207	12		10.4	15.2	13.2015	13			16.5855	16	17.4206	28	12.2	12	11.7	18	16.756	25.5	10.7	19	46	17	20.8	51	12	22																		12.6	10.5207
	14.4	18.5617	27		19.9	15.2	19.3826	13			15.2526	16	12.9127	28	20.5	11	11.8	20	29.9641	25.6	29	15	18	17	26.8	53	12	19																		14.4	18.5617
	19.4	45.7258	26		20.7	15.6	10.5556	13			8.95536	17	10.5979	28	8.6	21	11.8	24	25.4556	25.6	16.3	28	19	17	10.4	53	13	24																		19.4	45.7258
	11.1	8.92833	18		32.4	15.9	24.7274	13			20.2757	17	26.559	28	18.9	23	11.8	28	15.1425	26.3	16.4	32	11	17	15.4	55	14	69																		11.1	8.92833
	9.8	36.9235	17		23.1	16	18.0386	13			17.574	17	26.7796	28	24.7	23	11.8	27	17.6611	26.4	14.1	19	13	17	13.3	56	19	14																		9.8	36.9235
	8	4.93627	10		20.6	16.3	52.4716	13			10.4253	17	34.7114	29	24.2	21	11.8	16	7.3623	26.7	23.3	29	10	17	18	59	19	15																		8	4.93627
	21.7	14.8707	14		16.6	17.3	18.8746	13			28.3199	17	20.2558	29	20	23	11.9	16	37.0852	27.9	19.9	13	33	17	28.2	60	15	18																		21.7	14.8707
	9.9	18.129	16		13.1	17.6	16.9217	13			22.6953	17	21.2097	29	19.9	22	11.9	74	17.9025	27.9	22.2	22	26	17	43.1	60	10	15																		9.9	18.129
	19.9	25.1447	28		13	17.6	19.1292	13			11.1379	17	16.9629	29	37.1	26	11.9	24	8.01708	28.6	14.9	18	16	17	16.3	63	27	15																		19.9	25.1447
	10.5	15.6581	19		12	19.7	19.1443	13			34.7512	17	24.944	29	9.2	10	11.9	46	10.9924	28.7	20.1	36	10	17	21.4	72	13	10																		10.5	15.6581
	25.9	26.5697	15		16.4	19.8	16.7203	13			14.1276	17	17.9565	30	21.4	30	11.9	18	14.024	28.8	24.3	16	20	17	27.7	92	23	18																		25.9	26.5697
	15.1	29.802	27		16.1	20.6	24.3468	13			12.5315	18	11.2477	30	7.4	24	12	26	27.5471	28.9	27.2	24	14	17	19.3	112	14	21																		15.1	29.802
	17.3	25.0417	33		19.7	21.1	35.4072	13			18.1044	18	20.6326	32	20.5	31	12	23	21.844	28.9	25	21	18	18	20.2	8	11	36																		17.3	25.0417
	25.7	20.8833	25		14	22.6	8.20075	13			29.0137	18	9.72365	32	17.5	11	12	25	31.0372	30	15.9	26	21	18	29.9	9	16.3613	18																		25.7	20.8833
	18.4	53.9254	12		14.5	22.7	14.8871	13			13.5869	18	14.6033	32	16.5	11	12	31	15.1684	32	18.8	20	18	18	11.4	9	12.4898	14																		18.4	53.9254
	18.9	20.0911	16.8433		24.5	29.2	27.9108	13			17.7107	18	13.1612	32	13.3	32	12	29	15.2806	33.1	35	22	24	18	75.7	11	17.6106	29																		18.9	20.0911
	14.2	13.7625	10.3607		34.4	58.3	24.2986	13			23.6672	19	21.3319	33	11.5	22	12	26	34.0538	33.2	18.2	24	17	18	14.1	12	17.9274	16																		14.2	13.7625
	9.6	7.51579	31.1724		50.5	64	24.7721	13			12.1738	19	35.1909	34	20.9	17	12	19	16.5103	34.4	8	25	19	18	25.3	12	14.2025	22																		9.6	7.51579
	16	26.8673	17.9614		27.7	8.3	27.8178	13			13.7658	19	21.3824	34	13.1	13	12	14	12.4945	35	20.5	23	9	18	14.7	12	18.0998	23																		16	26.8673
	11.8	29.592	17.478		8	11.1	25.5662	13			27.6051	19	15.953	35	28.4	26	12.1	13	4.80507	36.5	23	23	18	18	14.1	12	22.1088	26																		11.8	29.592
	21	9.396	21.2701		17.7	11.5	13.696	13			35.4346	19	39.3328	37	17.9	20	12.1	22	13.1335	38.9	29.6	14	28	18	9.1	13	31.8029	27																		21	9.396
	8	17.8553	17.9952		21.3	11.8	26.3721	13			21.38	19	23.5667	37	17.3	21	12.1	20	13.9597	41.3	30.3	30	12	19	18.2	13	33.3863	20																		8	17.8553
	8	18.8214	18.8354		14.4	14.4	15.9904	13			11.6048	19	13.0644	37	11.3	19	12.1	17	24.0988	48.6	14.6	12	9	19	18.8	13	25.0963	14																		8	18.8214
	34	33.6631	13.9794		22.5	14.5	41.0462	13			16.583	20	15.2125	39	25.2	17	12.1	9	37.936	50.9	49.7	11	10	19	29.2	13	15.1683	26																		34	33.6631
	14.6	10.1857	23.9252		28.4	15.4	12.9179	13			19.1356	20	12.616	39	22.7	17	12.1	23	25.1362	52.3	25.1	63	16	19	<9.0	13	10.4191	20																		14.6	10.1857
	21.7	12.8313	20.7146		31.2	16.6	19.2481	14			26.3499	20	23.4356	41	43.2	23	12.1	16	21.8846	52.7	17.6	30	8	19	26.3	14	16.0695	37																		21.7	12.8313
	20.6	16.8293	17.6699		25.6	17.1	31.9813	14			16.5023	20	12.9661	41	8.7	9	12.1	32	19.7407	56.2	19	32	13	19	27.3	14	12.3534	19																		20.6	16.8293
	15.4	36.6083	28.5565		18.1	18	13.316	14			20.3542	20	14.9596	42	14.8	8	12.1	24	14.8388	63.4	20.2	25	18	19	10.3	14	32.5994	30																		15.4	36.6083
	23.1	34.8925	27.0068		27.9	18.8	17.3004	14			6.25093	20	28.0015	43	27.9	24	12.1	11	52.3147	63.9	12.8	39	21	19	12.5	14	14.2527																			23.1	34.8925
	37.2	13.2587	19.4753		19	20.1	21.0876	14			36.2221	20	20.7395	53	31.1	20	12.1	29	26.1984	95.4	9.5	13	18	19	16.7	14	24.8438																			37.2	13.2587
	23.3	8.95436	16.3307		32	22.1	14.6605	14			52.469	21	11.1852	6.8	9.8	18	12.1	32	20.7995	9	16.4	17	22	19	11.5	14	17.3785																			23.3	8.95436
	11.7	5.31644	16.1695		29	22.9	16.3734	14			14.9742	21	12.5019	7.2	10.4	19	12.1	11	20.7231	9	30.7	31	43	20	10.2	14	25.3404																			11.7	5.31644
	19.8	11.7687	17.9899		36.8	23.4	17.0028	14			15.0772	21	5.40207	8.1	23	22	12.2	15	23.0014	9	20.4	17	42	20	<9.0	14	26.0468																			19.8	11.7687
	24.5	18.6475	16.5893		8	25.6	9.76177	14			17.346	21	18.1326	8.1	30.2	16	12.2	24	10.6647	9	24.1	28	18	20	20.5	15	15.8305																			24.5	18.6475
	23.8	10.9424	15.613		32.6	26.7	21.5492	14			13.7059	21	14.7215	8.3	21.3	12	12.2	16	9.88967	9	16.4	14	17	20	27	15	21.1448																			23.8	10.9424
	26.3	24.9123	27.3524		25.2	27.6	22.4355	14			11.9171	21	14.4985	8.3	11.4	23	12.2	18	19.9027	10	23.2	26	10	20	11.3	15	20.8173																			26.3	24.9123
	28.7	15.1818	14.1333		17.1	27.9	12.982	14			19.2229	21	27.7001	8.6	16.7	27	12.2	47	14.9135	10	26.1	22	29	20	13.3	15	22.3025																			28.7	15.1818
	9.4	21.5956	28.53		9.9	30.2	15.8276	14			11.2655	21	16.2321	8.8	21.1	19	12.2	27	27.7087	10	18.7	87	29	20	12.3	15	14.6022																			9.4	21.5956
[truncated: 1,029,480+ more rows]

## Sheet: Sheet1
K.Ban GSP	L.oth Asian AD	K.Ban AD	L.oth Asian AD		W/African GSP	F.W/Asian GSP	W/African AD	F.W/Asian AD
10.4	30.7	20.9082	19.7722		16.9	13.1	9.06255	15.3634
9.1	19	26.2163	12.5566		8	19.1	22.6349	18.1761
10.2	24.9	20.1807	17.3668		12.4	9.1	18.849	20.8025
18	21.3	18.127	17.6716		20.5	27.4	12.4726	35.9741				Ethnicity	99.5th centile GSP		99.5th centile AD		% from combined	99.5th centile AD	n GSP	n AD	% from combined	% difference between GSP & AD	mean of AD/GSP
19.9	11.1	15.0967	15.6864		47.5	20.7	27.7997	17.1026				White British	52.6438	57.1	58.9067	64	-0.0837161	58.9067	440031	340546	-0.0864629	0.112289	55.7753
34.3	10	21.6671	42.1243		20.9	9.3	25.5748	12.7486				Other white background	58	57.1	66	64	0.0163637	66	131006	62003	0.030303	0.129032	62
16.7	12.1	15.9094	16.3192		23	16.6	20.1359	13.2891				African	69.3	57.1	81.412	64	0.176755	81.412	40273	26591	0.213875	0.16073	75.356
14.3	14	45.5354	18.3047		19.2	17.3	20.1508	18.2227				Indian	63.7	57.1	70	64	0.104381	70	48525	22467	0.0857143	0.0942408	66.85
8	12.7	24.6737	15.439		12.1	8	22.4266	16.4545				Pakistani	60.3	57.1	67	64	0.0538821	67	41259	35155	0.0447761	0.105263	63.65
15.2	12.2	22.3804	10.17		23.9	12.5	11.5288	10.0352				Other Asian	60.4	57.1	67.1	64	0.0554485	67.1	50936	22139	0.0461997	0.105098	63.75
57.1	16.8	16.3192	11.3162		14.9	8	16.8287	23.2714				Mixed	57.1608	57.1	66	64	0.00192234	66	36000	25496	0.030303	0.143539	61.5804
16	18.1	17.7737	27.8748		8	13.2	10.8477	19.615
24	8	20.5735	19.1457		18	15.9	31.15	21.147				Combined	57.0509		64			64		547391		0.114813	60.5255
22.8	10.9	13.3691	26.9758		8	12.7	22.6965	16.0894												534397
20.4	18.6	18.1864	14.793		10.3	12.5	15.0478	37.5695
18	22.8	39.6792	22.175		13	27.2	17.0718	12.0683
30	10.8	19.1348	17.7577		40.7	19	34.4823	17.4048
114.7	14.6	20.5281	17.6369		9.9	26.1	23.3382	6.35095
8	17.3	14.7099	22.5386		19.2	13.1	17.2707	17.0274							60.9719					70.1594
19.2	15.7	12.3733	23.4077		12.1	15.8	13.2014	28.6335							0.273179					0.320773
22	10	5.8069	17.0677		15	11.1	17.387	11.4521
22.8	8	30.4266	11.2341		12.9	28.1	20.1106	28.3554
12	12.9	25.9332	27.4842		34.3	13	11.4025	24.5277
15.2	15	24.7943	15.6783		21.9	13.8	24.8137	15.8402
12.5	33.9	28.5471	8.70451		18.8	12.9	12.6955	20.689										Ethnicity	99.5th centile GSP	n	99.5th centile AD	n	% difference between GSP & AD
22.4	8	17.1741	19.3742		23.8	19.9	15.009	35.0192										White British	52.6438	440031	58.9067	340546	0.112289
17.4	41.5	36.0886	39.0697		13.4	10.4	25.331	17.3357										Other white background	58	131006	66	62003	0.129032
44.8	17.4	9.50616	13.6029		8	14.7	23.4089	19.7534										African	69.3	40273	81.412	26591	0.16073
28	21.1	24.0745	19.3347		23.4	8	21.516	16.5089										Indian	63.7	48525	70	22467	0.0942408
24.8	8	28.683	32.0138		20	10.7	26.8734	13.0647										Pakistani	60.3	41259	67	35155	0.105263
16.6	16.2	9.53486	16.3203		13.8	10.8	36.5743	19.0987										Other Asian	60.4	50936	67.1	22139	0.105098
12.2	18.5	16.1622	19.3443		18.3	19.7	16.721	31.7927										Mixed	57.2	36000	66	25496	0.143539
16.8	42.1	20.3401	11.4698		19.2	27.1	16.644	16.1155
30.7	9.8	19.9462	31.1399		32.2	21.8	18.5713	13.0965
17.9	20.5	12.5063	16.2154		12.1	17.1	14.979	16.6731
14.8	22.4	19.4397	28.6287		19.8	10.2	27.8871	16.2397
27.3	20	23.1	26.1046		14.9	16.6	17.4333	20.8109
8	14.2	13.6604	16.1902		14.6	15.6	16.7217	10.8841
20.5	19.5	24.5219	12.9922		19.8	18.1	33.952	17.9225
13.8	10.8	9.37621	47.5617		11.3	12.7	26.0695	16.0913
22.2	28	25.2671	18.6246		8	30.6	10.0341	27.5712
17.2	35.5	37.1797	10.9923		13.2	14.7	18.3071	26.0056
18.3	27.1	29.3082	22.3342		12	16.9	36.1277	15.8244
31.6	14.4	21.5164	27.4822		11.8	10.5	14.0514	13.7528
16	15.5	16.6356	22.4836		10.5	8	19.8593	25.5783
25	39.2	35.6174	16.24		36.8	13.6	19.9151	16.9862
16	18.2	12.3106	12.1179		13.9	8	16.1679	18.0678
31.6	14	18.8478	19.1463		17.5	23.6	16.5547	8.3663
8	8	20.7059	21.8611		38.1	10.6	6.96698	13.0002
13.4	10	13.3231	24.7918		15.4	14.1	27.9529	9.31154
18.9	28.9	13.8691	19.0317		21	8	18.4798	16.4781
15	21.1	16.532	17.2156		14.8	12.8	17.4462	20.9428
37.1	26.8	30.1936	10.5241		10.8	16.4	22.7388	18.8786
14.7	12.7	34.514	18.5387		27.4	9.9	15.8863	16.9455
19.1	14.8	12.4127	8.8285		17.9	16.8	20.7805	29.3649
24.4	21.6	13.3867	11.2639		20	29	12.5319	11.9612
31.1	12	14.9059	34.7382		24.2	15.2	16.8484	16.4784
35	21.8	17.1369	14.8257		8	18.6	14.6586	16.4635
14.5	23.1	19.9865	15.6699		8	9.7	35.2169	9.89676
14	15.9	32.2291	11.9636		14.2	8	22.5662	15.9835
8	22.4	10.5395	14.4665		15	9	17.481	35.725
8	17.7	23.7058	25.292		13	18.5	13.2931	20.9358
27.6	16.1	26.1041	14.4157		9.9	23.8	11.0996	14.715
12.8	17.7	21.3577	7.1734		22	12.3	13.3826	14.6527
15.4	16.4	31.361	15.7659		30.1	19	14.2405	14.4992
42.8	13.5	37.5742	20.064		13.2	19.6	21.0795	25.4908
18.4	23.2	46.117	9.45896		13.9	10.7	25.022	11.8965
8	12.4	11.831	22.6013		19.3	10.1	13.0337	9.07824
13	14.2	12.3597	17.4733		8	18.3	27.4107	9.4885
9.9	16.8	14.8543	17.2966		17.1	14	33.9534	11.1139
8	8	21.4083	27.7668		16.1	14.6	36.4209	29.8734
49	17.9	24.5916	12.2016		11	12.5	15.6323	26.4437
8	11.4	7.388	33.4015		23.4	9.7	15.9411	23.8579
20.7	13.4	12.8562	18.6164		17.7	8	17.8027	15.7495
40	20.5	7.5253	8.8698		14.8	9	28.9527	14.3017
17.1	28.7	10.0901	10.2561		15.3	10.1	31.1424	17.0684
19	13.6	10.7242	8.26941		8	8	14.1464	12.6786
22.2	8	13.8365	20.4625		15.5	20.7	17.4981	13.5132
11.3	15.9	18.02	22.0309		22.8	20.6	68.5495	12.2659
8	13.2	18.213	14.7341		14.9	16.5	11.9462	16.6092
8	15.7	18.8661	18.6814		8	9.7	17.6916	14.8891
24.8	20.7	22.2352	16.1206		9.8	13.7	41.1045	17.2875
16.7	10.3	44.6668	18.8827		9.1	15.7	13.915	16.0603
18.3	38.4	7.90768	29.0052		15.2	13.6	14.1655	14.432
8	16	10.4712	11.882		11	19.9	18.0716	13.6046
44.5	23.1	12.4118	23.294		16.8	12.1	21.6105	24.0994
19.3	13.4	15.917	12.5281		13.1	20.1	13.8563	25.191
18.4	27.6	16.1138	40.4236		26.4	11.1	8.01805	16.9326
8	14.5	20.4677	33.253		12.3	13.4	20.0132	21.9779
22.5	8	25.7267	16.9302		30.8	21.6	22.6742	31.4438
18.9	12	7.50683	10.8851		15.8	46.4	25.6709	13.7574
15.8	11.1	11.4045	29.3581		14.4	14	26.4154	11.6618
19	8	12.3361	27.5301		17.8	14.7	24.8394	13.1867
8	13	12.76	24.4715		15.2	14.6	10.2865	9.70879
8	9.1	20.9798	17.2168		14.6	12.3	9.00997	5.55638
8	10.3	21.9525	22.9468		12	8	9.43243	20.7153
22.1	11.2	16.4616	15.9695		19.7	11.6	15.6352	12.53
19.3	11	7.33226	58.5343		16.6	33	20.5477	6.51924
10.7	18.8	21.3915	11.3744		14.6	15.6	21.7692	41.4424
13.4	16.1	10.9754	8.81447		10.6	13.7	28.5108	14.7424
8	12.3	9.88844	10.3547		16.7	34.3	16.1701	45.0411
11.5	8	15.2557	9.3705		15	8	22.7037	13.1164
9.3	14.5	16.8075	18.5003		22.7	12.2	23.8119	19.4939
27.3	8	20.7746	21.1601		46.4	16.9	12.4019	15.291
19.1	9.7	26.3303	11.4241		26.6	16.3	12.6143	10.9213
10.9	13	26.4954	21.1543		16.2	25.2	8.62435	21.4326
17.8	11.2	27.4605	38.7919		8	8	10.4202	11.5194
8	8	8.41459	33.6832		9.7	16.8	14.4474	12.7534
11.6	23.2	11.8999	15.8384		18.9	11.9	15.0033	14.843
10.2	19.8	13.3924	9.88249		14.7	11.3	15.2072	20.9927
13.4	26.6	14.5751	11.7902		22.8	13.4	10.3674	10.024
13.6	18.7	27.6947	26.5859		16.2	17.2	26.5743	13.1868
13.4	33.7	32.6003	9.92365		10.3	25.6	28.3348	29.0138
12.2	8	11.1989	29.7809		15.2	9.7	14.983	12.8585
28.3	9.1	14.0018	20.6784		15.6	18.2	18.9079	19.169
27	19.7	16.6309	16.2669		17.5	14.7	22.1686	9.36736
16.4	15.3	22.7037	18.9262		25.8	26.7	18.1868	14.8241
11.1	10.9	9.09507	10.2079		12.4	18.2	11.0458	22.9815
21.8	59.6	11.7801	22.2067		12.3	13.4	11.1203	97.5429
28.8	20.6	12.1011	6.16261		27.6	17.9	21.9725	18.3913
10.3	8	13.4305	10.3646		20.8	11.2	10.8404	27.3296
22.2	21.6	27.3531	9.33647		14.8	11	11.5039	12.7701
16.6	8	24.3719	12.0145		45.5	8	13.2933	13.3367
12.4	20.6	26.7299	13.2206		10.7	12.5	14.6937	9.45537
21.9	31.1	32.8826	20.8146		11.7	17.7	15.1209	15.9013
10.1	12.8	49.0686	35.0147		8	9.7	15.8429	25.5172
23.1	31.2	18.3492	16.9692		15.2	8	16.5375	6.22382
13.2	14.9	11.2679	21.1023		11.9	8	13.3571	8.77448
28	20.2	12.1065	21.8693		17	12.5	15.3119	11.694
18.3	11.4	15.7284	15.7772		32.4	8	17.0595	12.6447
15.3	9.7	16.1159	17.2677		9.7	9.2	17.2168	17.5349
18.7	29.5	20.6856	23.637		29.1	8	19.6219	17.7753
31.3	17.3	29.963	24.6191		11.8	18.5	40.7569	29.3169
13.6	22	31.601	17.3663		17.3	12.1	25.2773	7.40848
20.2	8	12.2518	26.5889		11.4	11.4	15.0455	13.2376
29	9.4	19.2732	7.66774		23.4	20.6	21.7239	13.9665
18.5	21.6	19.4399	17.5875		18.3	24	32.0625	21.7257
8	13.9	20.0622	20.6295		13.3	18.3	18.1385	23.2136
17.9	24.8	15.536	24.3668		18.4	8	18.8414	7.14849
10.3	17.8	22.3342	30.3734		18.5	19.6	18.9096	17.2655
23.1	92.1	11.8431	54.6813		18.8	25.6	23.4914	25.9339
14.3	11.8	15.0923	23.6153		20.2	12.3	24.1729	15.1404
15.4	41	18.5122	26.6995		33	9.1	18.8839	16.3468
14.4	20.4	18.6667	30.3639		22.4	14.4	20.9691	6.80062
8	12.1	20.5848	25.3135		12	9.1	26.4585	10.9331
15.6	25	22.6398	23.5153		20.5	16.7	14.676	20.5862
15.6	26	44.6658	25.911		20	18.8	22.8896	9.62731
20.4	14.5	28.27	11.204		8	14.2	18.8482	13.211
15.1	10.7	19.9625	12.0834		21.3	9.9	28.1988	19.7429
13.4	14.3	10.2353	20.225		25.2	15.5	33.9022	32.6369
12.8	10.2	20.1588	7.73451		8	42.5	36.0721	13.5774
12.1	19.8	22.7571	9.87832		12.1	37.9	17.8656	15.2938
13.9	22.8	23.2132	16.0425		8	16.4	20.816	19.3847
16.7	9.6	24.77	21.005		15.9	16.6	23.3911	52.7968
8	24	17.9254	26.8999		17	11.8	31.8441	9.60297
26.5	23.6	22.3682	13.0976		8	10.8	43.8968	12.5358
14.8	8	35.8171	17.2115		23.3	10.3	19.6237	22.6354
9.5	11.1	12.6475	20.6994		11.2	8	19.1627	12.3336
11.9	8	22.7388	20.7158		20.3	15.3	12.6672	14.9013
13.8	15.6	12.4736	23.4492		32.3	11.9	13.6642	17.5937
18	23.3	18.7259	10.7319		9.5	14.4	14.5811	8.21976
19.3	19.3	21.4897	16.6862		9.6	24.8	18.2797	16.6971
8	9.3	22.7139	8.42898		8	25.7	22.2083	19.454
18.1	27	10.6711	12.8292		11.1	18.2	10.9089	20.4703
9.2	17.9	15.9947	14.6026		15.3	9.9	12.3515	21.4098
20	22.6	17.8252	15.6996		12.3	51.7	29.8971	29.818
11.6	23.1	18.4943	16.6759		13.1	29.2	14.4215	10.0722
9.4	15.7	20.5898	13.6373		10.9	25.2	20.0471	18.1373
24.5	16.5	20.7146	25.2433		8	37.7	35.3351	15.6676
24.2	16.8	22.3809	34.8834		18.3	29.6	39.6964	11.5967
12.9	37.3	31.9257	13.4047		43.2	8	9.93904	17.6379
9.1	12.7	10.2969	15.0018		10.5	17.8	18.9846	20.4343
26.5	47	15.253	49.731		9.9	15.6	18.9971	8.47112
17.3	13.7	72.5109	23.6473		27.8	18.1	20.2247	13.3929
30.6	9.5	8.9134	11.6845		8	23.3	20.344	23.6532
14.4	27	9.10653	14.3594		20.8	34.4	21.0785	14.3294
20.5	21.2	19.8568	36.4		15.7	22.1	21.9316	27.0294
10.8	28.5	19.9016	18.7542		21.7	12.3	15.551	13.6674
15.6	20.1	28.7691	25.1646		11.3	22.4	26.4149	16.6824
18.9	59.9	14.8713	13.1128		15.2	15.6	35.7735	41.0437
13.5	41.6	13.2038	16.3788		18.6	37.9	21.3222	14.3584
10.5	23.5	14.513	20.552		22.5	37.9	79.4666	13.4633
20.9	32.2	17.4726	12.5655		19.9	13.2	8.49069	16.7897
9.1	10.4	22.0463	15.6765		10.1	16.8	19.2332	20.4959
13.6	21.8	16.0537	11.5986		21.9	17.2	11.6516	11.5121
24.3	13.7	25.487	14.9044		26.1	22.4	16.0559	11.6602
19.9	15.5	32.831	13.3077		33.9	8	16.1846	19.7708
15.1	28.5	6.73433	23.7872		8	21.8	20.6083	10.3415
13.1	8	7.92894	16.7867		13.2	11.6	24.7113	18.3757
31.9	21.2	17.1223	24.4354		14.8	28.2	32.6421	21.2667
8	16.4	21.9556	11.1793		24	12.7	11.5664	14.3098
19.1	26.9	22.4538	18.6513		18.4	10.3	18.228	21.1064
13.5	13.2	22.5478	9.85538		13.3	19.1	38.7886	23.8237
14.6	12.2	24.4045	11.5258		34.6	9.7	17.9863	13.5422
12.3	19.4	25.6613	14.9769		8	14.7	20.9998	40.201
30.1	15.3	29.8546	16.4028		15.6	16.5	20.5446	29.138
11.5	18.7	13.2856	17.0738		58.2	14.9	27.9244	39.824
23.7	11.3	24.3169	24.2734		14.6	12.6	44.7747	14.7021
9.2	8	15.1899	40.0327		8	15	8.16544	21.3893
20.8	16.2	8.97691	13.7134		15.8	19.7	11.5582	21.5462
27.3	13	21.1973	10.3637		22.5	45.3	19.2149	26.8616
9.3	8	20.5432	28.1844		14.2	10.8	51.5204	14.919
13	17	9.14757	18.0433		27.8	13.5	9.36802	22.9042
26.4	19.5	12.4535	21.005		10.3	8	58.5905	12.8297
15.7	30.7	12.7411	11.9019		19.3	21.9	13.382	19.2361
25.7	14.2	14.978	13.4785		16.8	19.1	15.7733	11.1184
10.6	11	19.2039	14.1968		18.3	12.2	10.0758	9.43355
15	12.8	14.6071	16.1144		10.1	9.7	13.0331	14.0618
8	10.2	23.0477	16.2145		9.1	10.3	20.4271	21.0106
27.9	15.8	19.1804	19.4708		22.6	10.1	12.151	22.3059
8	24.6	26.432	24.9168		8	14.3	14.0549	24.2111
13.3	8	16.5587	25.9983		34	15.2	34.5994	15.6087
8	19	21.5708	26.1768		15.3	19.5	15.7476	20.117
10	9.5	12.5073	12.2746		17.1	12.9	16.9757	27.2159
17.9	17.8	18.2802	12.8963		9.5	11	26.598	14.3141
13.3	12.9	18.5021	19.2639		18.4	12.7	28.9938	21.6112
19.9	11.4	23.066	14.0364		20.6	19.9	13.7	16.1103
12.1	15.4	15.1106	15.9878		11.5	18.1	18.2	11.1308
10.8	14.9	19.7588	17.7678		18	29.6	21.5	14.7329
10.4	13.2	19.5251	12.4235		12.9	8	24.1	22.7772
10	20.5	14.6112	20.3902		23.5	11	10.3	14.1956
13.8	10.3	11.4655	26.6214		16.3	16.7	15.1	5.96156
22.1	14.7	12.646	40.4129		9.9	10.9	25.3	6.92137
15.8	25.7	29.9692	11.3964		16.5	39.2	26.8	7.78909
9.8	33.3	31.0071	13.9545		17.8	15.9	34.7	10.0995
13.9	28.2	6.55847	20.065		27.7	38.2	42.3	15.056
24.6	21.9	16.0599	21.4375		22.4	15.5	14.7	25.8722
20.2	16.3	39.9739	9.96341		28.7	13.3	14.6	37.7119
51.7	11.8	12.5733	11.0804		22.3	18.2	15.8	11.0604
11.7	11.5	21.0624	12.4555		18.9	22.8	15.8	17.0545
19.8	17.9	13.5799	15.7072		10.7	16	17.5	21.1808
17.3	17.4	14.2303	21.8507		9.6	8	15.2	24.7068
13.3	17.2	35.883	15.8101		9.3	21.7	21	10.6285
8	24.6	15.8613	30.6402		15.6	9.3	18	10.9345
13.5	10.5	18.5563	14.6005		18.1	17	22.8	12.8393
11	15.6	21.8431	18.5829		12	19.2	25.8	14.8237
32	24.4	24.9434	22.8349		12.6	30.4	13.6	19.0029
18.8	23.3	31.0539	13.9014		10.8	20.9	26.2	19.8251
11.2	19	19.1025	14.6404		9.2	27.1	13.8	21.2808
14.9	17.1	15.4	9.51052		15.8	11.2	24	13.3206
8	11.3	20.9	15.3701		13.7	34	13.3	26.7419
31.5	18.3	39.7	26.1846		17.8	23	21.8	28.4138
38.9	17	132.2	29.1861		8	11.3	23	12.4721
28.4	16.2	20.8	12.1621		8	18.6	35.2	19.2956
17.9	27.9	23.7	29.0249		19.1	12.1	24.6	9.27914
8	21.2	17.5	35.6705		28.6	31.4	32.2	14.9538
20.1	18.7	15.7	37.7277		18	8	14.6	19.0554
15.9	19.7	21.3	14.5887		19.3	14.1	35.7	19.279
12	14.5	24.4	9.99263		26.1	17	14.6	7.86808
18.7	26.3	28	10.0798		31.4	44.3	23.4	13.2856
16.6	18.8	11.9	10.8848		19.1	19.5	25.5	17.5609
40.3	11.8	18.1	12.1001		19.4	11.6	30.1	18.1342
12.9	16.1	18.9	19.4486		13	14.9	38.4	24.0403
28.3	11.6	23	28.1529		8	15.9	11.8	80.8968
8	19.7	12	34.7816		15.1	11.2	15.5	11.8867
8	24.6	14.2	10.0974		14.2	21	20.6	15.3042
17.7	17.6	30.5	10.8907		33.7	19.2	51.6	22.2454
9.4	14.4	9.6	14.4521		15.9	22.6	15.6	13.5924
9.3	27.8	22.7	12.0998		21.4	8	25.7	15.677
14.1	13	21.1	14.5805		28.2	23	32.9	21.3734
16.5	14.3	32.4	14.676		26.9	13.2	14.4	12.3722
14.2	12.8	13.7	19.6606		33.3	39	27.9	13.2977
18	9	18.2	18.6486		12.7	8	17.9	13.4185
13.9	28.8	26.7	21.1426		14.4	9.6	18.3	18.0649
17	8	8.9	17.0101		18.8	12.2	8.6	18.3
19.4	8	19	13.8558		22.9	14.8	13.1	18.6477
8	28.5	16.2	25.4716		8	14.8	15.5	18.8413
14.3	16	13.4	41.6643		16.7	15.5	24.3	19.8405
13.9	14.4	14.6	17.39		10.9	18.6	14.9	27.2005
34	15.4	17.9	19.5452		32.7	28.1	10.8	36.9237
8	9.5	20.5	21.8361		8	16.1	11.4	15.6334
17.9	14.7	15.7	10.6298		11.9	14.1	14.2	41.5178
14.4	14.4	23.6	15.2567		35.5	10.6	18	13.0868
22.4	17.6	12.2	15.8843		8	28.4	20.6	10.5706
19.9	13.8	12.8	17.3301		13.6	10.1	26.3	35.5223
9.2	12	16.8	13.0729		13.1	31.9	55	9.37994
16.2	20.2	18.8	11.1893		17.3	13.9	16.9	11.9239
8	18.5	37.8	11.8593		10.9	10.5	20.3	17.0861
12.9	13.9	23.2	13.8467		12.6	24.5	29.7	20.1
12.2	10	26.3	18.0758		35	11.6	13.1	9.1
16.3	14.2	19	10.334		23.7	10.5	13.7	16.1
8	17.1	13.9	20.2483		8	15.1	28.2	15.9
32.8	9.8	20.6	7.69518		18.8	23.9	13.9	21
26.3	8	36.3	16.8		20.7	11.3	14.6	49.4
24.1	8	7.8	17.2		17.2	12.9	14.7	11.7
13.1	9.7	12.4	18.3		15.3	9.6	17	12.8
14.9	13.5	23.7	21.1		15	20.3	37.6	18.6
18.6	14.8	24.4	23.8		12.7	23.8	20.7	30.4
30.6	23.1	39.7	36.7		10.1	32	24.3	60.4
13.9	24.3	17.1	15.4		17.7	14.6	22.1	5.1
8	34.6	22.1	27.5		24.2	14.4	6.5	12.5
19.1	20.8	132.2	36.2		26.6	14.9	10.8	13.6
22.1	14.1	10.2	9.6		12.6	15.3	13.8	13.6
12.4	17.3	11.4	13.3		25.2	8	26.1	13.7
31	10.7	54.1	28.2		18.7	21.3	23.1	15.6
22.1	20.1	9.9	8.7		16.1	13.7	13.8	17.2
17.9	24.2	25.4	15		18.6	10	16.7	17.4
17.2	11.3	35.1	16.5		17.7	20.2	17.2	27.8
15	11	19.5	16.7		22.6	21.4	19	34.7
19.3	10.2	28.8	22.7		11.1	16.8	26.8	35.6
10.5	22.9	15.3	15.2		26.3	19.9	45.1	38.8
15.1	11.7	12.4	17.3		13.2	11.1	9	7.1
32.4	27.1	28.1	17.5		23	14.8	12.8	7.5
8	13.4	35.7	18.3		38.4	16.6	18.8	13.4
13.3	14	14.6	18.8		22.1	17.4	21	13.6
27.7	9.5	16.3	21.1		23	14.3	13.7	20.8
11.7	21.6	32	21.8		16.8	9.9	18.2	22.3
24	11.3	38.5	26.1		24.5	11.8	8.6	23.8
12.4	13.3	17.8	8.5		17.4	13.9	14.6	13.8
13.9	15.5	29	11.4		25.3	17.3	21	16.6
30.5	10.2	13.3	15.8		14.8	8	21.2	18.3
17.4	11	11.4	20.5		19.1	8	22.5	12
10.5	26	12.8	24.4		13.1	15.9	6	13.6
28.5	8	13.9	31.5		9.3	8	8.2	14.2
12.9	32.3	12.7	11.7		28.8	16.6	23.2	21.1
13	43.9	12.1	13		22.6	29.9	24.6	25.7
16	19.8	15.7	13.8		10.3	11.4	13.3	34.7
12.3	18.4	21.4	21.1		20.2	13.1	18.5	39.5
11.2	14.8	25.8	26.4		27	10.5	17.8	13.5
21.6	17.6	13.2	28.5		20.3	24.8	22.3	24.5
11	28.2	5.6	29.4		12.3	25.2	12.8	21
18.9	21.6	21.1	12.2		10.8	16.5	15.3	31.9
12.7	38.1	30.5	26		77.6	10.9	13.7	26.6
13.5	9.2	57	41		19.4	16.8	13.9	34.4
23.7	27.2	21	45.4		41.7	9.7	15.5	8.2
12.1	10.8	17	16		10.7	30.6	19.3	17.3
11.4	15.9	18	16.4		20.2	18.9	29	30.5
11.3	19.2	15	16.7		15.5	23.6	45.6	8.7
16.1	26.1	31	21.7		23.8	12.7	13	13.8
21.4	16	15	24.3		12.7	25.1	15.8	14.3
29.6	24.5	21	53.1		16.5	9.9	18	15.5
29	14	26	16.6		8	17.4	18.3	16.2
19.8	90.4	51	18.6		35.4	17.3	21.7	20.4
13.5	9.2	36	21.4		19.9	8	22	21.3
25.2	31.7	17	23.8		23.3	12.5	28.3	24.3
27.8	17.5	9	26.1		20.6	18.2	51.6	32.5
20.1	19	12	12.9		16.6	10.7	13.2	6.8
13.6	9.3	15	15.1		12.8	9.9	19.3	8.3
22.7	17.1	19	15.9		8	8	29.2	11.6
14.9	12.9	18	17.5		13.5	13.5	30.5	12.6
8	19.7	19	20.3		14.1	21	12.9	12.8
25.1	8	21	23.1		19.3	17.2	16.7	18.4
18.2	20	19	23.2		14	11.6	22.8	19
51.9	10.6	13	26.3		27.6	8	19.7	20
20.2	26.4	29	9.3		30.2	17.4	30.7	22.8
10.6	13.2	13	11.3		45.1	12	27.8	10.2
17.7	14.4	17	13.8		13.8	12.3	30.1	13.3
9.3	27.1	35	21.1		19.7	11.7	34.8	16.9
10.7	40.3	18	22.7		14.8	19.2	12.2	7
26.8	18	26	38.7		29.1	16.6	27.8	8.7
29.1	26.5	21	8.1		12.4	11.1	32.8	10.6
10.8	28.3	26	9.7		8	14.6	8.7	12.3
11.3	8	20	15.1		16.9	18.4	15.7	23.9
18.3	13.2	13	17.3		16.7	15.2	34.6	32.2
19.1	20.9	29	21.1		17.7	24.2	37.7	11
23.8	28.9	25	22.7		15.5	18.9	5.9	11
10.4	22.9	26	12.3		40.4	23.5	8.8	13.7
26.7	10.8	9	15.8		43.9	13.7	14.7	14
8	12.2	18	16.9		11.5	22.9	278.4	14.9
18.3	13.1	18	17		19.6	15.1	23.1	15.6
11.2	14.4	26	18.6		16.3	9.8	35.8	16.9
12.4	23.9	29	18.9		28.3	15.5	16.6	26.4
17.5	17.9	13	19.6		15	23.5	17.1	36.5
12	27.8	21	20.6		22.5	31.7	19.1	8.5
15.3	13.4	17	25.7		12.7	8	24.5	11.5
26.6	13.5	14	67.1		24.7	13.2	16.5	19.8
12.4	17.9	24	8		27.8	13.3	27.5	19.9
13.1	11.6	18	27.5		17.6	22.2	30.4	13.5
10	43	18	36.3		16.5	24.9	35.9	14.4
15.8	16.4	23	15.5		19.9	16.2	19.8	19
10.7	30.2	22	17.1		10.4	22.8	14.9	23.2
17.1	8	10	17.3		35.5	12.9	15.3	24.1
9.4	25.5	23	13		18.9	25.1	24.2	10
15.2	12.4	61	13.7		24.5	31.9	43.3	22.5
9.7	38.1	12	14.5		22.2	16.4	14.4	68.6
8	12.7	34	15.2		15.454	12.9	18.6	11.5
8	8	24	16.2		14.1176	15.8	20.8	25.2
47.3	26.6	23	16.7		17.3493	33.8	22.3	8.4
15.5	12.2	25	18.1		14.7197	20.3	16.3	13.6
14.1	22.5	17	19.8		29.0605	10	19	18.1
23.2	14.3	14	21.4		9.26565	24.2	19.1	21.6
13.4	13.4	13	39.6		21.4514	8	21.6	24.6
10	28.6	13	12		19.5022	19	29.3	25.7
15.8	28.4	48	14.9		11.3229	12.9	18	27.4
21.9	13.2	25	34		13.719	8	17	9
10.6	13.6	19	7.5		12.7763	9.9	21	19.4
12	8	27	13.4		18.1082	10.2	18	23.3
12.8	26.2	22	15.9		20.4409	14.2	20	13.7
17.8	12.9	17	16		16.9725	22.4	18	14.8
20.1	29.3	23	16.3		8.74719	10.1	13	34.3
19.9	36.6	8	19.5		14.7681	8	11	6.7
18.8	11.5	49	20.5		23.6254	17.6	25	9.6
11.6	19.4	17	25.4		14.8322	30	23	10.1
16.2	36.9	20	28		17.4739	13.2	16	10.8
8	13.6	22	17.2		30.3831	10.6	35	11.4
14.7	8	25	7.9		34.8678	12.7	36	11.6
8	22.2	21	9.2		11.6667	10.9	23	12.7
11.7	17.7	16	13.9		16.077	10.8	15	13.4
13.1	38.3	18	15		17.883	10	18	17.8
14.8	10.8	16	19.7		20.6781	12	17	20
13.3	18.5	10.4017	22.9		15.0938	20.3	26	58.4
15.9	22.4	11.289	12.1		11.2253	28.7	15	153.3
32.4	13.7	11.4883	15		27.4874	8	30	10.4
21.1	23.5	12.1019	15.3		12.725	8	40	10.9
11.9	20.9	12.4515	63.9		22.9288	23.9	43	6.8
10.8	33	12.4853	13.8		13.8317	10	29	10.5
15.6	13.7	12.6198	18.9		28.5768	26.4	9	11.3
10.8	31.8	13.4162	26.5		17.6874	10.1	26	11.6
11.4	18.7	13.531	13.4		18.6966	13.7	17	19.7
25	16.2	13.8515	15.9		16.1743	27.1	27	35.8
17	22.7	14.4438	22.9		14.4905	27.4	13	9
24.4	18.3	14.5802	8		15.8707	20.3	22	21.3
23.6	10.8	14.9495	9.9		8.76493	14	17	28.5
16.3	24.6	15.0441	12.5		10.9276	11	24	13.1
28.6	14	15.3608	15.6		17.0416	19.9	27	14.2
18.5	19.6	15.657	16.1		14.9951	30.2	22	20.2
10.9	9.3	16.6844	22.4		19.8629	22.5	15	21
18.3	12.7	17.046	27.4		10.3568	14.8	13	23.7
18.3	13.5	17.6466	35.7		23.4264	27.5	20	17.6
16	10.7	17.7273	10.1		10.9177	12.4	41	13.9
20.3	24.4	18.0338	12.2		10.9477	16.2	26	16.9
48.4	11.4	18.0519	13.9		18.6213	10.8	28	17.5
14.9	11.4	18.3088	18.2		37.0427	14	29	11.2
24.9	9	18.6626	25		23.6517	24.4	29	14.5
14.2	25.8	18.6834	12.1		12.8435	13.6	19	21.7
13.9	19.8	19.9537	13.8		8.16434	21.6	13	23.1
27.1	13.3	20.7036	18		7.69859	11.9	14	33.8
12.9	21.4	21.2474	19.4		11.5669	11.3	13	12.7
12.6	27.2	21.4264	22.5		21.112	11.7	30	21.3
15.8	24.8	21.4348	28.3		8.31156	20	26	25.7
28.6	19.7	23.206	6.1		21.2139	25.9	26	60.4
11.6	11.9	23.3019	10.1		18.9526	38.2	17	7.3
12.8	13.2	23.6849	10.8		14.5445	8	20	12.5
10.9	15.9	23.8721	11.3		27.5088	27	15	13.7
19.5	15.7	24.0978	12.8		23.3136	40.3	37	19.3
18.9	16.2	24.2017	17.1		22.177	14.9	15	23.4
34.3	20.4	24.2856	19.7		53.5766	29.7	22	31.5
11.9	12	27.2842	21.2		17.495	30.5	14	34.7
8	14.8	27.4534	27.9		20.4015	30.8	32	40.6
11.2	12.8	30.4579	34.5		22.4915	15.9	43	15.8
10.8	9.8	30.6799	8.1		8.45526	12.5	15	25.2
15.6	8	32.6496	9.7		13.6622	17.4	18	9
14.2	25.1	33.9993	13.7		26.9266	34	15	11.3
18.3	12.8	34.9331	15		15.1868	20	25	12.8
27.3	22.4	35.609	22.7		22.9089	22.2	23	18.6
28.7	8	36.8656	25.8		16.8932	20.9	19	13
39.2	48.6	39.0503	29.5		37.0637	13.8	20	17.6
14.7	22.9	94.1645	10.8		38.3453	12.7	12	18.8
10.9	20.8	11	10.9		15.6308	14.9	30	19.2
20	31	12	17.1		17.7646	21.6	26	27.2
24.1	18.6	14	17.4		13.5697	23.6	19	31.3
20.3	11.9	14	18		26.372	24.2	17	10.2
11.4	8	15	19.9		27.7136	20.9	21	10.3
22.2	8	15	24.2		18.9712	15.8	23	13.4
8	21.7	15	26.3		15.2867	13.3	15	17.5
13	18.6	17	29.2		53.3799	20.8	15	25.1
31.9	8	18	43.1		4.26687	17.5	11	8.5
15.2	8	19	61.5		17.1196	9.9	40	8.7
8	9.4	19	26		21.7506	20	17	15.8
15.9	14.2	20	27.7		13.6011	24.8	8	21.7
17.5	14.2	20	31.6		13.1423	18.6	18	26.6
38.2	33.3	21	20.8		44.5364	10.1	28	32
15.6	9.1	21	15.2		11.3728	10.4	17	11.7
14.5	14.2	21	16.3		11.4516	8	32	14.7
16.5	18.8	21	16.6		17.2391	50	19	17.8
13.9	16.2	22	17.6		8.53952	22.8	20	9.5
14.3	20.8	23	18.5		16.3035	19.6	25	16.2
13.8	16.1	24	25.4		16.0225	18.1	42	25.3
14.7	24.3	26	8.8		9.14127	17	18	37.5
20.3	21.3	29	12.9		7.26044	9.1	18	10.7
12.2	12.3	31	15.8		13.1285	16	24	22.6
8	12.3	37	15.9		14.7297	19.1	28	8.2
66.4	14.3	41	38.7		11.1084	41.8	19	9.5
21.9	18.2	10	6.4		11.8086	26.1	23	14.2
13.1	8	11	7.8		14.0873	14.3	21	14.8
16.2	21.3	13	10.8		9.31114	21.4	22	17.8
39.1	14.4	13	14.7		8.31156	13	18	17.9
14.5	10.1	13	16.9		26.7384	13.2	17	19.4
8	37	13	20		7.0927	22.4	33	24.2
17.2	9.8	14	20.3		35.3899	18.8	41	27.8
17.7	30.1	14	25.6		23.3879	14.3	15	8.5
14.7	26.8	15	14.9		22.3655	9.5	37	13.6
53.4	15.5	15	8.5		8.7169	13.9	28	15.9
14.4	26.7	16	12.6		15.0974	12.3	15	17.9
22.1	12.2	16	13.1		11.3844	11.7	19	20.3
18.3	15	16	13.7		17.288	22.3	55	24.8
13.3	20.2	16	14.1		11.693	11.2	13	16.3
16.5	11.1	16	15.3		15.216	40	18	17.8
15.3	17.8	17	16.4		25.4096	12.5	21	21.5
12	13.7	17	17.6		16.773	18.7	16	23.5
11.2	10.7	17	29.3		19.9629	14.1	13	68.6
11.7	22.6	19	30.6		22.4418	14.6	29	15.4
14.1	19.4	19	38.1		12.6715	16.3	9	16.2
13.5	35.5	20	12		15.0393	17.5	22	19.9
19	10.8	20	20.1		18.771	12.3217	12	35.8
18.8	9.8	20	20.9		17.8	8.64452	35	14.4
31.4	13.1	22	9.8		28.1639	12.7896	29	16.2
10.6	19.8	23	11.8		13.1416	10.0864	9.25504	21.4
10.8	35.6	25	13.9		14.83	35.1804	9.78847	21.6
27.4	20	25	15		28.0908	10.1484	9.90905	21.9
13.5	12.4	29	25.1		15.7475	14.0387	9.97822	24.6
14.7	10.5	30	53.1		18.9519	12.5496	10.0191	27.2
26.8	13.2	30	31.5		13.7472	9.22746	10.0348	28.4
27.9	21.4	33	33.7		17.7912	17.3918	10.7511	28.9
32.4	13.5	34	7.6		16.2588	29.9171	10.9212	14.4
34.3	28.3	36	22.1		67.1117	17.0905	11.3589	23
11.6	11.2	40	24.4		17.7073	9.53628	12.4127	11.8
10.1	10.8	41	12.8		15.567	23.1343	12.6646	14
8	20.9	43	19.4		22.0962	13.8603	13.1	14.8
15.6	8	52	26.7		14.8936	24.075	13.9048	16.9
9.4	20	20	16		25.2138	10.0892	14.0321	17.6
12.7	20.2	26	14.6		16.8593	21.8094	14.0704	23.9
11	11.4	22	16.1		13.4678	18.1226	14.2592	14.6
19.3	12.2	15	18.9		9.53712	24.2263	14.8787	16.6
23.2	15.6	14	20.6		21.7986	12.8312	14.9086	17.8
14.7	10.4	49	21		16.4192	8.95358	14.9514	24.9
8	28.2	30	19.7		22.8235	38.3461	15.6018	18.3
10.1	12.8	32	22.3		12.5535	13.7458	15.6463	22.2
15.3	13.4	20	34.5		11.3358	23.26	16.0466	26.5
14.1	29.8	19	67.1		13.9402	11.842	16.2595	29.5
11.8	11.7	28	14.2		12.3823	25.1152	16.3227	58.4
12.7	11.8	28	19.6		24.4486	11.6957	16.3815	153.3
27.3	18.5	17	20.1		14.406	11.0116	16.9093	18.7
13.7	16.6	19	20.8		9.32057	14.0536	17.3654	9.4
22.6	14.4	7	21.2		36.967	29.2336	17.4568	13.1
10.3	14.7	20	27.5		25.7122	15.3688	17.9376	17.3
16.3	13.5	23	32.2		11.4989	11.5723	18.1495	21.7
21.6	17.1	23	7.2		16.384	19.7617	18.2013	37.4
27.4	13	23	7.8		29.4283	10.3309	18.6366	12.6
10.7	9.3	47	13.7		29.0241	22.5428	19.4367	13.7
10.1	10.5	19	15.6		9.09655	16.3412	19.537	13.6
22.8	17.2	12	27.9		20.4101	13.3005	19.6002	35
12.2	10.7	13	11.7		13.6179	17.7167	19.909	15
20.4	22.4	16	12.6		10.2548	11.01	20.0053	17.5
24.5	16.8	13	14.8		26.7592	26.2168	20.4221	24.8
19.2	20.5	15	15.3		15.2254	10.3663	21.4089	14
13.4	19.3	9	20.1		31.1844	25.9731	21.4531	20
25.7	13.1	20	26.9		18.0245	25.0743	21.6529	29
20.3	13.9	35	27.3		4.07613	15.3936	22.5539	17
21.7	8	9	35.5		17.8226	63.122	23.1965	20
11.6	20.2	10	10.1		19.5962	11.8932	23.2385	18
17.1	17.8	17	11.4		59.6095	17.3184	23.3956	11
15.6	10.6	35	15.3		29.8542	30.71	23.5584	30
13.6	17.7	19	15.4		18.3928	14.8921	23.7872	36
23.5	8	12	16.2		15.3929	10.7234	24.0893	8
19.1	25.4	26	20.5		29.1431	16.4498	24.3552	18
14.3	19.7	14	22.9		15.3213	13.8082	26.0695	34
10.7	11.1	17.9	28.3		20.8379	35.2932	26.0775	21
12.7	33.8	23.9	32.3		21.9048	20.5874	26.6615	18
8	11	72.2	9.8		15.5679	16.579	26.6631	17
8	9.3	14.7	11.5		15.473	10.5354	27.1791	23
10	24.9	16.3	12.5		12.5599	9.53794	27.3514	31
22	14.8	25.8	12.9		17.4451	10.7289	28.114	27
17	25.6	15.1	13		22.1806	22.3125	29.0531	33
10.3	16.5	15.3	13		22.558	8.40718	29.1557	20
27.2	29.4	18.4	14.7		18.5129	19.6099	29.1745	56
50.1	13.6	31.5	15		21.1882	16.0535	29.9291	13
9.4	9.1	27.5	15.1		12.2877	9.83964	31.0469	18
23.3	22.9	12.7	16.6		27.2327	12.1446	32.0285	16
14.1	11.6	32.7	17.4		14.1926	20.3246	32.1117	15
15.2	8	34.6	19.3		10.0104	7.87991	32.1847	33
15.1	19.7	9	19.5		19.8305	17.6814	32.1968	32
10.6	27.3	15.8	21.3		17.1159	19.375	32.9103	45
23.2	9.8	21.2	27.8		18.2276	6.69095	34.1889	22
8	26	15.5	28.7		23.6592	20.6139	35.6446	14
17.6	23	15	35.6		32.2207	15.2367	36.3809	13
14.3	8	20.5	43.6		11.9138	10.2309	37.0071	14
15	15.2	14.7	48.8		35.7788	27.2605	37.2129	13
26.9	15.3	22.3	8.6		12.7366	42.463	37.8542	19
24.2	18.1	15.1	10.6		15.0696	10.062	38.9035	19
31.2	17.6	17.4	12.5		18.1682	11.327	48.7876	19
12.8	12.1	17.3	14.5		34.6199	23.0753	54.6206	45
16.3	29.5	12.1	15.1		24.9062	29.7436	57.9608	21
16.4	9.1	28.4	15.5		11.7401	10.4006	9	14
11.5	33.1	23.5	19.5		13.7084	13.3632	10	34
20.3	23.8	20	19.7		30.6133	10.9204	11	28
15.4	14.1	16.6	24.2		12.5254	19.4499	13	29
24.3	25.9	17.9	24.8		14.5188	15.4954	13	10
16.2	28.7	35.2	38.5		8.86116	15.5529	13	13
11.5	25.6	20	11.5		9.87377	19.4032	14	20
26.9	8	42.3	18.7		27.2991	10.4088	15	10
20.3	19.3	42.3	9.7		32.1397	25.6698	15	39
16.1	30.9	29.3	14.1		13.737	19.5205	16	13
23.4	32.6	47.2	15.2		12.2576	10.7211	16	34
17.6	14.5	9.5	19.5		11.7452	18.9704	17	24
17.6	14.3	9.2	21		11.8088	18.5326	17	19
33.1	8	37.6	23		12.55	10.6024	17	31
15.2	14.8	13.4	24.5		14.1502	19.4623	17	27
25.1	20.5	14.4	26.7		36.4377	17.3594	18	14
13.7	24.5	7.38392	27.8		13.6976	28.7762	18	17
16.5	17.4	9.08623	8.1		9.05683	28.7823	18	16
18.2	9.9	10.7477	13.8		9.7169	9.25892	19	23
8	12.1	10.9162	18.8		13.8059	19.1111	19	17
11.4	13.3	12.2667	21		24.0266	10.425	20	21
10.6	14.5	12.5004	22.8		24.2865	9.47467	20	39
13.3	14.9	14.1494	24.1		29.2761	22.3409	21	20
11	12.2	14.3567	18		16.3808	26.1748	21	29
14.9	19	16.063	17.2		23.8784	14.2915	22	20
11.4	36.6	16.1968	20.1		22.2752	22.5439	22	18
11.8	26.9	16.2429	33.5		33.3146	21.191	23	38
20.8	15.1	16.4873	12.4		10.1419	13.3677	23	17
11.6	13.6	16.7129	25		16.2665	10.6547	23	18
15.3	20.7	16.7838	7.6		11.6387	8.61203	24	11
12.7	16.6	17.1978	11		19.5642	16.4799	24	14
23.3	9.4	17.2662	17.5		11.8579	17.1429	24	11
13.9	16.8	17.6724	24.6		21.7608	13.9762	25	16
8	17.5	18.3958	36		12.3362	14.9636	26	17
14.1	14.7	18.7853	40		15.7797	22.6317	28	19
25.7	23.8	19.0252	10.7		14.0998	13.9805	28	11
21.9	13.7	19.1153	18.2		26.4829	41.0542	28	22
9.3	11.4	19.8969	25.8		18.0831	9.64531	29	10
15	12.1	20.6848	7.9		9.81349	15.8062	30	10
14	20.5	20.8184	16.1		16.45	25.2314	32	20
50.3	20.3	21.1023	27.7		27.2613	23.8882	35	45
17.7	8	22.7993	7.5		9.6303	22.3927	36	15
11.2	17.5	22.8813	8.3		20.6876	11.965	37	24
15.8	10.4	23.1127	8.6		14.743	19.1749	42	18
28.9	21.7	23.3089	12.1		21	37.3452	45	31
21.8	37.2	24.1481	16.8		8	29.1297	6	32
21.5	13.3	24.7708	26		6	23.8726	7	24
14.8	12.2	27.0073	20		8	14.3068	7	28
18.3	32.6	27.0865	8		13	14.082	9	22
18.7	12.3	28.9679	32		14	19.3903	9	16
16.3	35.6	29.3999	37		16	24.6757	10	15
12.1	16.2	30.2343	13		19	19.6199	10	9
10.1	13.8	33.522	10		40	10.7087	10	12
10.6	9	38.0675	12		22	12.581	10	24
12.1	49.4	39.1524	20		9	7.34454	10	14
16.6	21.5	39.1961	16		13	14.1705	10	23
10.7	15	46.4216	19		39	11.1539	11	27
23.4	21.4	282.297	14		18	13.1975	12	28
12.8	12.9	8	16		18	21.8143	12	16
28.3	18.5	10	17		28	8.6783	12	14
8	19.1	10	18		10	22.5393	12	10
8	19.3	10	20		13	8.31758	12	18
19.5	19.2	11	16		16	7.8066	12	14
22.9	9.2	11	24		14	23.3929	13	22
34.9	22.9	11	19		22	14.8948	13	21
17.4	16.3	12	17		16	15.95	13	13
19.8	18.2	14	21		13	12.1805	13	25
8	13.2	14	16		13	27.8099	13	18
15.5	8	14	29		14	79.2597	14	27
16.4	14.4	14	46		26	11.0945	14	16
25	18.8	14	22		13	36.3742	14	43
18	9.9	14	13		11	14.5553	14	20
9.7	31	15	26		13	13.6725	14	26
21.9	40	15	17		12	35.2622	14	26
12.9	14.6	15	21		15	12.011	15	14
13.6	20.7	15	21		13	18.8478	15	15
14.2	9.5	16	18		16	30.5414	15	8
23.3	12.6	16	20		21	50.1599	15	44
14.8	10.6	16	6		21	24.9642	15	53
9.8	12.9	16	18		22	14.0028	15	27
24.2	35.4	17	16		13	17.7293	16	22
18.6	13.5	17	23		28	17.3644	16	6
23	17.4	17	30		12	12.445	16	32
12.4	18.9	17	26		10	13.0136	17	23
25.1	22.5	17	25		15	11.0172	17	28
18.6	16.5	17	17		28	24.4836	17	16
12.8	15.3	18	18		11	7.44943	18	9
18.3	9.5	18	27		12	23.8529	18	18
19.2	30.1	18	36		51	14.3159	19	11
8	10.9	18	36		21	17.7116	19	23
38.6	20.8	18	17		13	18.323	19	21
21.9	20.6	18	23		21	15.9809	19	16
15.8	18.9	19	22		24	11.2822	20	33
18.5	21.3	19	22		6.2	11.9496	20	28
36.2	9.8	19	17		19.1	17.0648	20	59
26.6	26.3	20	34		26.6	13.2011	20	34
30.2	13.5	20	40		10.6	24.6868	20	19
10.5	12.9	21	12		17	10.1872	20	21
21	13.9	21	46		25.1	16.7759	20	17
12.8	13.1	21	17		10.6	12.7136	20	26
19.4	21.5	22	22		14.1	17.3843	20	17
37.8	18.5	23	26		23.1	16.8094	21	15
20.7	18.7	24	31		22.1	12.8385	21	15
29	14.3	24	25		11	16.3037	21	16
24.4	21.4	25	10		13.3	23.4201	21	17
9.3	22.8	25	22		12.1	20.7454	21	12
26.4	8	26	8		10	11	21	30
13.8	33.8	27	12		12.5	18	21	46
11.7	17.6	28	13		32.3	15	21	14
28.8	8	28	15		30.1	6	22	14
19.3	22	29	21		14	28	22	20
25.5	10.9	29	11		10.7	15	23	18
15.2	9.6	29	26		12.2	20	23	17
12.1	25.5	29	7		10.9	9	24	6.20685
18.4	16.6	30	16		17.8	11	24	7.08131
9.7	28.5	31	17		11.8	21	25	8.26441
18.2	10.3	32	33		6.9	14	25	8.52951
16	10.1	35	13		20.4	20	25	8.75926
85.7	14.2	39	19		19.7	5	26	8.77567
9.8	16.4	42	14		9.4	11	27	9.24661
11.8	19.6	69	29		21.2	12	27	9.43777
17.4	16.1	5.8	13		21.7	13	27	9.45082
8	14.3	8.7	23		19.3	18	28	9.88676
29.7	24.9	9.4	25		16.8	22	28	9.91735
20.9	9	10.5	27		12.4	17	29	9.9489
12.7	14.1	11.2	21		35.8	18	30	9.98227
25.5	25.6	12	18		7.6	20	30	10.2161
21.2	12.8	12	27		7.2	8	32	10.3653
8	17.9	12.1	33		32.2	9	32	10.7312
17	18.8	12.7	15		26	16	33	11.0872
30.8	13.1	12.8	14		16.5	23	35	11.2617
8	13.9	13.4	60		13.4	14	36	11.4238
24.8	24.1	14.6	15		11.8	18	37	11.499
47.8	10.2	15.4	29		10.4	32	38	11.985
12.3	39.9	15.4	18		7.9	15	39	12.1795
8	31	16.1	21		22	21	40	12.2343
23.5	8	16.5	14		8	17	40	12.3089
18	18.7	16.9	33		20.4	13	44	12.5486
17.2	12.2	17	19		15.4	14	82	12.5725
12.2	16.4	17.2	10		36.6	14	14	12.9641
9.1	14.4	17.3	21		10.5	15	15	13.1012
15.9	8	17.6	14		18	14	14	13.2935
10.2	8	17.7	11		27	15	32	13.3961
16.7	25.4	17.8	33		11.4	15	8	13.6951
18.5	16.5	17.9	19		7.6	8	17	13.7461
14	15	18.9	14		20.1	16	16	13.8098
8	11	18.9	27		15.8	5	16	13.8724
14.7	15.2	19.5	13		13.9	20	18	14.0519
18.1	13.3	19.5	25		22.4	9	25	14.0663
25.9	9.2	19.9	26		27.3	12	16	14.2075
8	17.3	20.3	31		12.8	39	18	14.2193
17.1	13.7	20.6	15		11.8	16	32	14.4
13.8	8	20.6	17		19.7	13	29	14.5029
17.3	15.2	20.8	23		11.1	23	26	14.5049
16.6	12	21.4	21		34	11	27	14.7277
8	23.4	22.2	10		17.1	22	23	14.9539
38.6	18.7	22.4	14		23.1	22	18	14.9612
22.1	11.2	22.6	27		14.4	18	16	15.012
14.7	15.2	23.2	30		50.9	17	14	15.0333
11.6	24.3	24.3	36		15.4	19	22	15.0834
8	25.9	25.8	19		19.2	18	32	15.2388
20.6	9.3	27.1	36		30	13	22	15.2839
9.9	12.8	28	19		8.7	18	32	15.8809
11.7	15.9	30	15		15.5	30	22	15.9105
11	15.7	30.9	30		9.5	7	32	16.1081
14.1	47	30.9	23		8.4	9	25	16.131
14.3	10.9	31.6	10		17.4	13.2	15	16.2386
18.8	28	31.9	14		15.7	11	16	16.9315
18.5	11.2	32	31		14.5	10.7	10	17.0208
8	23.5	35.6	20		10.3	18.3	22	17.1801
13.3	21	45.3	20		10.4	10.9	16	17.3546
17.8	25.1	50.7	11		15.3	10.7	16	17.4349
20.9	25.7	63.5	17		17.3	11.5	21	17.7776
17.7	8	7.5	34		13.8	17.6	13	17.8059
13.1	12.6	7.6	48		20.6	13.2	14	18.1415
24.1	19.6	8.4	14		19.6	12.9	17	18.1902
11.2	42.2	9.1	53		9.7	14.7	43	18.3453
17.7	8	9.3	29		14.7	6.6	14	18.6575
9.8	26.9	9.7	11		21	11	23	18.9406
15	24.3	9.7	14		14	8.3	21	19.0276
22.5	26	10.6	9		13.2	27	19	19.1964
31.8	28.3	11.7	27		11	7.4	28	19.2241
18.3	14.5	11.8	24		10.4	21.5	17	19.3553
10.9	14.3	12.3	36		24.3	15.8	16	19.7257
19.2	11.2	12.5	30		14.4	24.7	24	19.9522
25.1	19.2	12.8	23		23.3	9.4	13	19.9692
14.7	30.8	14.2	12		14.2	13.2	26	20.0725
10.7	14.9	15.6	14		15	6.8	30	20.1821
14.5	29.7	17.4	20		16.1	17.9	15	20.32
18.6	8	17.5	29		20	16.8	29	20.4872
8	10.1	19.3	25		30.5	24.9	10	20.5601
22.7	11	20	41		29.9	8.3	27	20.8517
8	21.9	20.1	9		25.4	10.4	13	20.9472
19.5	11.2	20.5	26		17.6	7	11	21.0926
16.5	8	20.6	7.78219		25.7	6.3	20	21.0972
13.9	15.3	21.2	7.81373		39.5	16.4	15	21.4833
13.7	29.7	21.2	8.27569		16.7	5.2	19	21.5854
10.9	11.6	22.1	8.59515		22	12.8	14	21.6816
17.7	12.4	23.1	8.63386		20.2	13.9	39	21.7039
24.9	13.1	24.1	9.4388		34.1	21.4	26	22.1903
21.9	122.7	24.1	9.44324		60.5	12.7	23	22.2762
21.7	14.8	24.3	9.7185		30.9	14	38	22.3183
17.2	14.9	24.7	9.79387		12	9.6	20	22.4891
13.8	8	24.9	9.87809		10.6	9.3	18	22.7446
23.9	14	25.3	10.1409		12.2	8	18	23.0832
19.2	12.3	25.4	10.1991		13	8	44	23.5866
15	25.3	25.5	10.2893		17.2	8	39	24.0521
11.7	18.9	25.8	10.3526		24.4	17.1	22	24.2173
28	8	26.4	10.4298		17.5	8	20	24.8834
21.4	23.5	26.9	10.6737		20.8	11.1	30	25.076
15.3	13.5	29.5	10.6995		8.5	17.2	10	25.7277
9.1	20.7	32.1	10.9223		20.7	8	16	26.0724
14.7	14.3	34.4	10.9804		7.9	20.1	15	26.7072
17.7	14	34.8	11.0192		11.5	13.6	13	29.9643
30.9	8	37	11.2468		12.2	17.5	18	30.2146
23.8	18.1	46.2	11.3018		15.9	10	13	31.0609
12.3	8	50.3	11.4256		10.7	10.8	17	31.5374
11.9	23.5	63.5	11.4821		15.2	21.3	13	32.1897
11.6	11.3	7	11.5391		25.5	10.6	25	32.8897
8	18.3	11	11.5489		31.7	19.3	18	35.0006
25.2	10.5	12	11.8203		21.2	9.7	20	35.5896
27.4	10.5	12	12.0662		23.6	15.9	16	35.9263
26.2	12.5	12	12.1242		11.6	44.5	20	37.2325
26.6	20.8	14	12.3592		14.6	10.7	17	37.3107
29.5	12.9	16	12.428		18.9	16.7	37	74.1285
22.7	40	16	12.5706		14.1	8	15	9
10.3	10.5	16	12.5978		18.3	19.5	24	10
18.6	11.7	17	12.6525		10.1	20.3	29	11
22.8	42.8	17	12.8043		23.4	20.6	15	11
13.4	17.7	17	12.8119		21.6	22.7	17	12
17.1	21.6	18	12.8488		17.2	15.9	25	12
19.1	23.6	18	12.9221		20	17.5	25	12
13.9	10.2	18	12.9577		16.4	33.7	23	12
11.2	44.4	19	13.0318		20.8	30.5	17	13
23	28	19	13.0941		20.4	17	34	13
20.2	23.9	19	13.1358		22.4	12.6	20	13
13.9	24.8	19	13.4317		32.7	6.9	24.2	13
20.2	27.8	20	13.744		11.5	8.8	30.9	14
18.3	21.7	20	13.7555		24.4	13.1	21.2	14
27.6	22	22	13.9475		13.9	13.6	35.4	14
14.8	14.9	22	13.9859		8.2	21.6	9.2	15
10.5	21.2	23	14.0804		16	10.7	22.7	15
25.9	31.4	25	14.1041		24.7	12.3	31.6	15
12.3	16.5	25	14.1994		16.7	19.9	19.6	15
19.7	20.8	27	14.2721		6.8	7	53.1	15
12.7	18.5	31	14.3499		21	5.2	12.2	16
10.6	23.5	33	14.4828		20.7	15.4	51.7	16
8	14.4	34	14.542		22.8	10.2	24.9	16
23.8	12.6	35	14.7643		19.2	27	9.9	17
13	14.8	36	14.792		13.9	14.7	13.4	17
25.4	13.1	41	14.8485		28.8	14.3	65.6	18
29.6	8	43	14.945		14.3	12.1	50.4	19
10	23.2	48	14.9565		28.5	25.1	23.9	19
13.1	17.9	14.1291	14.9888		13.8	7.3	14.2	19
18.5	11.6	13.3335	15.0018		19	10.5	25.9	19
8	12.1	17.8918	15.0155		17.4	6.1	12.3	19
20.7	27.7	33.3695	15.0249		44.7	11.8	19.6	19
18.8	22.6	14.7659	15.029		23.3	23.8	17.6	20
18.1	35.7	6.53696	15.0466		19	9.7	29.4	21
32.1	36.7	11.3173	15.0612		42	7.2	37	22
12.2	10.8	15.4412	15.0761		17.1	16.4	31.7	23
15.4	22.8	21.1405	15.0783		18.4	13.8	14.7	25
10.8	32.9	15.3626	15.2247		12.2	15.3	10	25
11.3	21	17.2036	15.4248		18	11.4	22.9	25
20.7	8	24.0839	15.522		27	7	11	26
8	24.1	14.9868	15.5341		12	7.1	14.1	27
27.3	44.2	25.8825	15.7264		19	7.5	23.1	27
54.3	19	10.2755	15.738		6	18.1	37.9	28
35.4	10.5	20.8712	15.9619		20	23.6	16.3	31
12.9	19.4	25.1156	16.3219		22	7.8	24	32
17	12.6	17.1745	16.5016		10	18.8	21.4	32
17.8	12.8	25.7555	16.5261		18	18	34.6	33
9.3	19.4	21.5503	16.5498		11	10.5	24.4	38
9.5	12.2	15.0047	16.6388		17	16.9	14.8	45
16.1	19.9	28.3686	16.7859		16	9.9	20.2	50
19	15	53.3684	16.814		27	13.5	15.3	8
13.5	26.2	49.3319	17.0276		8	10.7	15.1	8
21.7	16.5	13.5444	17.1112		9	19.3	23.9	9
10.8	16.3	22.9083	17.1407		20	10.4	101.9	10
12.6	13.2	11.9162	17.3609		18	7.7	24.3	10
10	8	23.8644	17.3644		13	11.5	39.7	10
13.4	12.3	20.9324	17.4474		21	24.1	20.7	10
12.2	11.7	12.1318	17.5977		16	17.9	23.5	10
29.4	15.6	13.5386	17.6322		14	21.2	13.7	10
18.6	17.5	22.8753	17.7273		19	27.2	17.4	11
20.8	9.2	9.1843	17.9511		20	34.7	36.8	11
13.4	10	9.09695	17.9938		31	24.3	12.8	11
10.5	13	8.32077	18.5373		28	6.5	14.8	12
12.4	15.3	10	18.5513		14	9.1	14.7	12
25.3	11.5	10	18.5984		19	8.9	26.8	12
17.7	13.2	10	18.6935		36	7.2	9.4	12
16.7	24.1	11	18.974		10	9.4	38.8	12
13.6	21.9	11	19.1343		17	18.7	10	13
45.7	10.1	11	19.1638		21	7.3	9.3	13
14.6	16.8	12	19.3133		9	9.2	39.8	13
17.1	21	12	19.3139		15	13.2	11.6	13
12.6	17.7	12	19.3625		13	16	20.5	14
20.7	30.2	13	19.4711		27	11.3	28.9	14
20.4	13.4	13	19.7751		35	28.5	30.6	15
16	13.9	14	19.8964		19	11.4	17.3	15
14.6	15.5	15	19.9091		12	13.9	12.6	15
13.5	12.5	16	20.0291		22	9.3	15.3	15
18.2	25	16	20.2578		18	21.6	63.3	15
13.9	22.3	16	20.4367		13	12.4	27	15
27.7	14.1	16	20.9982		16	12.8	8.2	15
23.2	11.8	16	21.0195		16	22.5	10.1	15
20.5	28.7	16	21.1184		33	12.9	22	15
22.7	33	17	21.1425		23	9.3	10.2	15
17.7	27.9	17	21.1425		25	16.2	14.4	15
15.9	16.8	17	21.2712		12	15.7	12	15
14.9	14.9	18	21.5312		10	11.9	13	16
14.4	27.8	18	21.5971		17.956	21	12.4	16
11.8	14.2	19	21.6154		9.72232	30.3	16.7	16
26.1	25.1	19	21.7241		21.4531	15.1	10.2	16
21.7	14.2	19	21.956		18.6254	15.3	26.2	16
17.4	20.5	19	22.998		19.1934	26.1	49.5	16
14.1	13.7	19	23.3241		11.4261	15.8	41.3	17
37.6	30.8	19	23.6784		20.9063	6.1	19.7	17
75.4	28.1	20	24.3082		17.3439	9.4	20.6	17
14.5	8	20	24.6452		26.5942	11.9	24.3	17
22.1	8	20	24.7212		17.2753	22.3	31.9	17
22.9	27.9	22	26.6652		27.1579	20.8	17.3	17
23.7	8	22	26.8343		30.2721	9.8	16.6	17
31.8	16.9	24	26.9189		12.3676	13.1	24.1	17
42.7	28.2	24	26.9556		17.4322	13	19.1	17
22.3	12.7	25	28.5663		13.0629	12.1	16.2	17
8	11.2	26	31.2229		35.124	10.7	38.3	18
20.1	21.1	26	33.0338		21.4494	11.9	21	18
14	10.5	26	33.2638		37.9479	16.7	26.2	18
15	30.1	27	34.2233		29.2139	12.6	30.5	18
11.4	21.8	27	36.1231		9.08377	15.9	12.5	18
16.9	17.7	27	37.6628		13.0713	19.1	7.5965	18
35.8	9.7	28	38.4582		40.3403	19.1	8.34113	18
24.1	14.4	29	39.6285		11.7698	15.9	9.98878	19
27.9	13.4	29	40.9759		23.8416	16	10.2197	19
13.2	19.2	29	42.1462		25.4538	10	10.5922	19
34.8	12.5	30	45.0569		26.0455	16.4	10.7991	19
8	13.6	30	48.4044		11.4043	13	11.2247	20
8	12.7	31	49.1116		24.4544	12.3	11.4919	20
23.4	15.3	34	49.6301		13.1266	21.7	12.5485	21
11	24.1	35	51.943		13.9912	22.9	13.0497	22
14.4	18	37	52.7675		18.1094	11	13.9909	22
29.4	18.5	37	95.4131		30.1423	9.2	14.1992	22
20.7	25.8	39	6		13.1047	13.3	14.2658	22
24.6	20.1	42	8		14.8559	16.7	14.6744	22
12.1	33.2	11	9		10.4695	11	14.8799	22
17.8	20.8	11	10		12.4626	12.7	15.1816	23
29.2	32.2	12	12		17.9748	23.9	15.8378	23
19.2	8	12	13		20.8181	15.3	15.8458	23
11.7	21.7	13	13		11.7339	17.3	15.849	23
19.6	9.5	14	14		7.01859	18.9	15.9964	23
19.3	14.5	15	15		11.0848	11.8	16.1495	24
21.9	15.3	15	15		17.2873	12.2	16.2209	25
37.4	47.7	16	16		13.2206	8.9	16.3577	25
12	19.1	17	17		20.5013	21.6	16.4852	25
12.3	18.2	17	17		20.8106	13.3	16.5532	26
15.7	12.2	17	18		12.5895	10.7	16.8246	26
9.2	10.6	17	19		8.32613	33.9	17.0021	26
16.9	9.7	18	19		16.4394	10.8	17.2493	27
16.5	8	19	20		13.254	13.2	17.6464	28
10.1	92.2	19	22		17.6037	35.2	17.9498	28
25.5	35.3	20	23		19.2974	9.2	18.1742	29
16	21.7	20	23		16.704	18.2	18.3341	30
20.2	13.3	21	25		20.8775	17.1	18.684	31
26.6	9.5	22	27		10.1928	11.8	19.3365	31
16.9	22.2	22	28		14.9307	23.5	19.4809	32
8	26.1	23	28		17.519	22.9	19.6068	33
11.8	14.7	23	30		19.0579	12.2	19.6069	33
26.6	20.5	23	31		12.9049	10.9	19.8295	44
16	12.8	24	34		9.89957	11.4	20.413	50
18.8	8	24	35		22.1288	11.3	20.9003	16
13.7	14.7	25	35		28.1031	17	21.3111	12
28.4	14.3	27	37		12.1623	11.4	21.532	18
12.1	10.7	27	38		35.1113	19	21.9063	26
9.5	13	28	38		17.672	14	21.9108	13
25.2	25.4	29	40		18.1091	23.1	22.2271	11
25.1	15.7	29	66		18.206	18	22.2511	25
21.7	30.2	34	9		17.3722	10.2	22.6393	33
10.7	17.3	34	9		19.8106	17.5	23.2026	33
21	14.6	35	9		13.4438	16.5	23.3225	16
23.8	46.4	41	9		16.5105	31.7	23.6101	46
32.9	16.9	43	10		24.9064	7.6	23.7091	25
22.3	22.4	58	11		20.8977	24	24.0604	23
29	22.3	10.1	11		11.8301	20.7	24.2034	27
12.2	9.8	20	11		15.4151	11.5	27.1442	18
10.5	19.4	54.8	12		21.5119	18.5	27.6686	19
15.2	20.7	12.9	12		29.9271	14.9	27.9769	12
8	23.3	10.6	12		17.8905	23.2	28.4073	38
17.6	31.1	18.2	13		15.0678	9.2	28.9026	8
8	10.5	33.9	13		18.0708	14.8	29.8387	23
15.5	12.9	25.9	13		13.8191	18.5	30.6757	9
20	15.1	27.4	13		47.0179	11.9	32.8182	17
9	20.2	17.4	13		19.8107	11.7	34.1946	11
16.6	21.6	18.2	13		9.98705	15	34.4239	11
22.4	16.2	22.6	13		13.1627	17	34.8292	15
10.3	13.8	10.7	14		24.8202	17.7	36.332	79
11.7	9	16.3	14		13.2624	18	39.8812	21
19.4	13.6	27.6	14		15.3759	15.7	40.8775	15
13.2	32.5	8.3	14		26.138	19.1	42.1494	19
20.3	21.4	39.7	14		18.0577	10.6	46.8088	30
18.5	34	21.7	14		16.8103	29.3	80.2675	15
11.5	15.2	19.5	14		12.566	13.4	8	18
13.3	8	11.2	14		20.4308	9.8	9	44
25.3	13.2	14.5	15		26.0002	12.2	9	15
20.7	20.8	14	15		19.5191	38.6	10	23
20.1	14.8	16.2	15		12.4793	8.3	10	15
14.8	16.8	14.7	15		41.4639	9.1	11	23
11.5	10.9	31.7	16		22.3535	20.7	11	12
27.6	15.2	15.8	16		23.4332	12.7	11	28
18.6	11.6	70.1	16		9.23028	20	11	18
21.9	23.9	11	16		14.6736	24	12	14
12.8	11.2	17.8	16		11.4564	36	12	13
13.6	42.3	37.9	16		14.3534	10	12	18
11	27.4	28.1	16		16.6067	14	12	36
25.2	20.2	27	17		8.81289	30	12	48
14.2	41.3	10.7	17		15.003	13	12	20
14	18.8	9.5	17		12.302	15	12	15
18.5	29.1	20.1	17		15.8342	30	13	17
10	28.5	7.4	18		25.4271	34	13	10
21.3	13.4	13.4	18		12.185	13	13	10
9.3	47.5	41.1	18		31.9357	11	13	20
8	12.5	17.2	18		38.6913	20	13	13
29.7	37.1	10.3	18		49.9045	16	14	19
19.8	63.1	13.1	18		11.2201	17	14	21
12.6	25.6	15	18		18.7986	12	14	10
24.3	26.4	11.2	19		8.01886	10	14	12
9.4	21.9	18.1	19		13.7393	17	14	16
29.2	14.3	16	19		27.2746	14	14	14
20.6	8	10.4	19		26.77	14	14	18
14.8	8	15	19		19.1737	14	15	14
19.7	23	20	19		15.6854	27	15	16
38.1	14.2	16.5	19		23.2399	8	15	17
11	17.3	19.2	19		23.5931	17	15	12
20.4	28.2	8.9	20		45.5693	34	15	19
14.3	15.4	9.7	20		7.7994	27	16	29
19.4	15.1	40.1	21		31.9965	8	16	17
21.7	15.8	54.8	21		16.1831	16	16	13
23.9	59.8	21.2	21		8.5848	7	16	14
12.9	20.4	16.8	21		12.6696	24	16	13
13.1	16.1	42.3	21		22.7246	11	16	23
40.5	30.4	24.3	21		23.4472	20	16	19
32.2	14.6	12.1	21		10.0665	21	17	22
19.8	28.9	44.2	22		15.3628	19	17	23
18.8	10.5	11.2	22		53.7391	21	17	23
22	13.9	26.2	22		38.5483	14	17	54
25.8	12.4	35.1	22		18.9011	23	17	48
16.6	9.5	18.3	22		13.3961	11	17	16
23.1	28.3	12.9	23		11.3143	12	17	28
17	14.8	15.2	23		22.7155	16	18	21
34.5	26	13.3	23		19.1806	17	18	15
12.1	17.6	19.6	23		11.0106	20	18	15
17.9	32.7	70.1	23		10.5296	22	18	12
15.3	25.6	11.3	24		17.9697	17	18	21
10.2	28.4	15	24		16.1571	15	18	24
8	21.2773	25.7	24		37.9178	15	18	12
33.1	9.55814	19	24		27.5609	10	18	11
14.7	11.2358	20.2	24		13.6334	20	19	30
10.7	17.3293	10.2	24		13.6916	22	19	26
16.5	16.3909	10.7	24		32.7861	30	19	20
36.5	12.0918	13.2	25		15.7985	16	19	11
25.2	11.3594	21.6	26		15.5365	14	19	29
20.7	8.7541	13	26		24.529	18	19	15
13.6	18.3872	17.7	26		10.7393	9	19	24
19.9	12.5083	16.1962	26		11.7609	9.84271	19	16
11.4	14.9158	17.6643	27		10.1691	9.5751	19	13
13.4	10.6014	12.5404	27		27.4888	17.6805	20	10
13.9	12.7144	8.81608	28		14.2481	11.9415	20	18
14.3	27.4446	13.4457	31		22.4463	11.045	20	20
18.1	57.3678	13.7724	32		16.2866	11.4684	20	12
17.2	22.2041	17.5271	33		17.794	22.613	20	13
17.5	14.8248	21.194	33		20.6495	11.2208	20	14
20.3	24.8403	31.694	38		27.2566	25.0776	20	12
12.1	11.7834	29.3254	45		14.122	11.4709	20	14
22.9	14.2133	14.4705	40		26.02	26.2909	20	27
21.4	47.3656	23.356	34		15.8996	14.1718	21	18
16.9	14.4653	14.4038	8		16.2861	16.8052	21	17
24.4	15.8258	11.4146	23		12.8825	20.0208	21	11
21.5	21.0654	22.2317	22		15.7953	19.8098	21	15
15.5	12.7761	45.4869	18		20.0366	7.33689	22	17
33.4	33.9889	22.2629	11		17.0765	14.0582	22	19
24.7	14.4523	32.4779	9		23.2605	19.2666	22	17
20.1	6.69287	36.5772	9		16.8082	11.2429	22	20
13.6	17.8705	28.2116	37		13.9328	13.5076	22	22
12.4	12.2367	15.6544	23		19.2565	26.1504	22	21
11.6	33.1832	15.4324	14		35.2595	15.7465	22	17
8	17.2514	17.2645	27		27.1076	13.1073	23	12
12.9	27.3046	12.6302	17		18.2706	10.5535	23	9
13.9	17.9484	10.8034	26		29.7908	14.4338	23	18
13.4	42.8479	17.7338	28		11.1736	8.05296	23	39
12.1	11.3026	40.1441	54		11.7247	6.83852	24	14
21.9	16.0964	15.7793	23		18.0935	5.97166	24	20
8	20.2215	7.9382	22		23.0037	23.1957	24	13
14.4	16.0537	44.0377	26		14.4701	13.8654	24	42
13.2	13.7492	24.1857	10		20.0152	19.2775	25	9
14	9.50138	8.75752	16		14.7738	15.1943	25	15
25.1	7.83042	21.7563	10		9.64664	20.1209	25	13
36	9.58128	32.6324	17		11.3026	10.62	26	19
8	12.699	16.5658	16		16.328	26.0989	26	16
46.6	11.8743	13.4184	28		15.2002	21.4807	27	50
18.7	10.522	23.8249	19		10.1479	20.1924	27	32
9.6	9.65699	16.5815	13		11.6254	18.514	27	26
10.4	21.0845	29.8469	12		7.85638	24.471	28	15
27.2	10.7869	15.3918	16		12.4034	11.2055	28	21
14.6	12.0907	7.8145	17		12.2851	11.377	28	56.8
14.8	29.9063	18.7699	16		16.6909	46.5548	28	31.1
10.5	20.6828	17.0181	15		21.883	19.3518	28	19.7
36.8	15.5732	16.8504	7		59.6337	7.46448	29	34.8
12.3	19.365	10.2062	35		6.8732	10.8438	30	23.9
17.5	19.8525	12.0914	18		18.7051	19.2332	30	28
23.7	18.8559	44.1262	28		40.9943	23.8456	30	22.2
17.4	28.9471	19.921	26		11.5413	28.3986	31	18.8
14.5	28.0867	31.8727	42		14.5781	13.9769	31	11.7
16.1	18.3711	6	17		18.4412	12.4981	31	28.6
18.1	9.59892	6	29		21.5342	9.47411	32	30.7
14.5	22.7799	6	18		15.8839	26.3361	33	7.9
14.4	9.53114	7	28		14.9232	8.42898	33	25.8
12.8	12.6042	8	17		26.1502	10.9322	33	9
8	14.6088	8	13		13.6176	18.059	34	13.3
46	32.896	8	15		13.4669	14.8752	36	10.6
15	18.7839	8	12		44.0068	16.5566	42	27.6
24.1	12.6779	9	22		11.521	18.2897	45	18.7
14.9	13.0262	9	9		16.0615	16.613	6.9	18.7
24	8.37198	9	15		12.8005	35.7142	7.4	16.4
25.8	26.3214	9	20		22.6451	22.3737	8.5	13.8
28.3	31.6504	9	22		22.9085	38.649	9.3	27.3
17.8	8.33604	9	15		10.3269	18.3751	10	16.2
10.9	18.0527	10	18		20.9586	17.2773	10.2	9.1
12.9	42.3681	10	13		33.9573	27.3927	10.2	9.7
21.5	5.14527	10	27		30.6393	16.3703	11.1	27.3
29.2	16.5155	10	28		30.4242	12.2159	11.3	27
27.7	7.15551	10	19		15.1263	21.1916	11.9	11.2
23.8	21.2144	10	23		16.4787	19.2201	11.9	20.4
13.9	13.0125	10	14		22.7164	22.2237	11.9	18.6
17.9	14.9806	10	10		31.9876	10.6937	12.3	30.3
18.6	10.4754	11	9		24.383	17.4141	12.5	22.2
32	16.3191	11	20		16.1868	10.5725	12.6	17.9
47.3	17.2323	11	13		16.0672	9.96517	12.7	14.8
27.2	15.8217	11	10		19.2284	6.10915	12.8	11.9
25.8	22.9095	11	12		24.9856	13.9798	12.8	7.9
13.9	19.9597	11	22		14.7268	27.9965	12.9	31.3
14.2	33.1991	11	12		7.59762	11.4385	13.1	24.8
17.3	8.11063	12	19		24.1435	21.2558	13.5	15
26.3	14.4644	12	29		34.3357	16.1153	13.6	14.2
19.1	18.9297	12	15		12.6307	19.4663	13.8	11.1
17.2	12.2176	12	37		11.1376	12.2774	13.8	14.3
20.6	52.1589	12	11		11.9911	15.3426	14.1	23.4
12.3	17.1481	12	16		31.6708	23.0066	14.1	10.6
19.9	6.81809	12	21		13.5862	37.9003	14.1	23.4
20.2	9.72881	12	29		17.3022	18.6808	14.2	18.3
15.7	42.5274	13	15		11.2896	18.038	14.5	13
18.5	13.995	13	19		27.0708	24.4362	14.7	18.7
17.6	12.6703	13	22		21.6612	17.6191	14.9	15.2
20.8	8.64765	13	17		12.9408	21.1824	15	8.9
17.1	22.1701	13	20		12.2752	23.9371	15	22.7
13.3	24.0427	13	11		21.281	9.117	15.3	27.7
10.5	13.1096	13	17		14.3631	8.26666	15.3	9.5
13.9	11.8202	13	13		21.2621	14.5074	15.6	10.2
18.7	9.42362	13	9		23.4927	23.9571	15.6	15.6
26.5	14.1692	13	29		13.166	13.486	15.7	12.8
27.9	8.66751	13	11		59.6545	19.5037	16.1	28.4
13.1	52.9196	13	21		13.2306	14.483	16.1	16.6
21.3	8.65205	13	12		8.44801	8.00946	16.2	20.8
15.8	19.5386	13	15		28.3204	16.4056	16.3	12.3
19.4	30.3268	13	21		13.7482	18.8081	16.4	14.1
21.5	17.4987	13	17		16.3976	9.1103	16.5	20
22.9	14.1303	13	22		14.4826	12.8099	16.7	18.9
12.5	10.199	13	12		19.4636	13.4939	17.7	38.9
17.5	11.159	13	16		23.1696	21.354	17.7	14.6
14.9	14.8201	13	18		22.2387	12.1299	17.7	71.9
16.8	12.0746	13	20		19.9023	15.1193	18	15.3
19.7	23.5652	14	29		26.7435	15.237	18	7
9.2	23.0028	14	41		58.6611	29.6166	18.3	17.4
27	17.6401	14	23		21.8792	19.4462	18.4	10.7
12.7	28.5151	14	7		17.8923	28.8727	18.6	21.5
12.1	17.689	14	20		19.0826	13.009	19	14.2
17.2	19.7571	14	10		25.4981	8.1237	19.1	22.3
17.1	15.5767	14	12		9.98277	9.83047	19.5	23.1
12.1	18.5472	14	15		20.0989	16.5094	19.6	26
16.7	11.9651	14	35		12.6367	19.4249	19.6	28.5
19.1	29.0569	14	22		20.0913	16.4508	19.7	12
15.4	16.8149	15	34		27.1572	16.1943	19.7	9
15.3	16.4486	15	17		9.43702	16.1876	19.9	13.7
15.6	13.7987	15	12		9.26082	20.8487	20	16.4
15.1	38.7132	15	9		14.5298	17.8513	21.4	8.8
20	33.9451	15	39		26.6532	17.2189	21.4	23.1
11.6	12.0662	15	17		23.3709	12.3602	21.5	8.1
23.5	13.7597	15	16		21.2457	20.1405	22	8
22.7	12.653	15	18		30.7612	11.6892	22.3	29.2
30.1	16.5991	15	19		17.6673	14.3314	22.3	17.7
19.3	7.15006	15	63		6.77215	19.1077	22.6	59
10.8	5.96549	15	43		18.2817	9.79041	22.9	17.4
11.7	22.4144	15	24		11.5731	16.942	23	21.8
19.5	14.5831	15	19		14.4459	22.348	23.2	16.4
20.5	18.6406	15	13		24.3431	10.9907	23.8	7
16	8.45962	15	19		18.8	8.87347	24	20.5
14.5	7.91673	15	14		26.4	20.9528	24.1	22.3
16	14.7564	15	18		23.7	19.9077	24.1	15.2
17.4	12.6569	15	34		35.7	17.8715	25.1	14.4
12.8	22.4936	15	18		16.3	7.60099	25.1	6.8
16	11.4763	16	16		9.1	17.6695	25.5	13.3
20.5	17.4005	16	21		21.3	21.7208	25.7	25.3
16.3	12.2686	16	29		18.6	15.7872	26.3	28.3
21	12.0464	16	22		16	17.0063	26.6	19.6
17.8	8.61127	16	37		31.1	10.9966	27	27.1
18.1	11.2921	16	16		25.9	9.28064	27.9	18.3
18.4	12.7773	16	16		12.6	15.5788	28	21
28.8	20.3847	16	30		21.5	25.2199	28.1	10
9.4	15.3539	16	28		44.8	15.6925	28.1	12.5
12.9	17.1547	16	17		16.6	17.5464	28.5	15.2
16	12.9711	16	14		19.9	46.8693	29.5	30.2
21.2	14.0252	17	25		19.4	15.0975	29.5	13
18.7	22.8251	17	24		11.5	11.0272	29.6	13.7
42.3	10.813	17	22		14.3	24.4124	32.5	8.6
34.8	15.5122	17	16		15.9	9.78427	35.6	9.8
8	32.0591	17	25		16.5	25.2114	38.7	15.2
120.2	22.5468	17	42		18.6	20.6974	39.5	15.9
18.1	23.2248	17	22		15.4	11.6	45.1	11.4
38	16.6452	17	17		14.5	14.4	45.8	14
26.6	25.9166	17	20.3		23.6	18.2	46.4	16.8
10.1	11.7231	17	9.3		16.4	18.3	47.9	30.4
8	31.8248	17	25.5		10.4	23.7	48.1	21.8
13	11.7195	17	19.9		9	11.6	56.2	18
15.9	9.25869	17	18.2		22.7	7.7	64.9	11.3
13.3	9.62332	17	8.1		21.3	29.8	5.4	20.4
25.9	11.4246	17	17.7		15.8	19.6	7.9	13.2
40.5	12.9986	17	18.8		20.7	10.6	8.8	9
25.1	16.9365	17	18.3		16.7	13.1	10.1	13.8
20.6	21.9943	17	10.1		11.4	11.8	10.2	6.79494
21.1	8.41126	17	14.7		21.6	8.3	10.5	7.71519
14.7	9.64718	17	35		20.7	16.3	10.6	7.80927
15.7	10.2074	17	12		10.2	9.9	11.6	9.19896
13.9	17.3644	17	12.9		27	6.5	11.6	10.3007
25.2	6.02132	18	20.3		14.8	11.1	12.4	11.3237
16.2	9.5484	18	19.4		22.2	21.8	12.7	11.3241
49.9	23.022	18	12.1		24	15.9	12.8	11.7532
39	12.7166	18	36.7		11	14.4	13.1	11.8072
8	14.3501	18	12.2		12.6	24.1	13.4	12.1469
36.8	8.81179	18	10.4		12.7	10.3	13.5	12.2012
18	13.2198	18	6.8		20.4	11.4	13.7	12.4291
17.4	13.3445	18	27.7		10.9	11.8	14.7	12.4848
18.5	21.6767	18	20.2		9.6	12.7	15.2	12.5727
10.5	9.38446	18	15.2		30.1	21.9	15.4	12.8703
21.3	19.2158	18	32.2		14.3	15.2	15.5	12.9841
21.5	18.8391	18	21.2		11.1	9.3	15.9	13.1069
12.8	51.6502	18	35.9		14.1	11.5	16.1	13.3471
15.5	13.4297	18	16.5		11	10.1	16.3	13.3824
11.1	13.2199	19	11		7.5	30.6	17.2	13.8771
10.5	35.4048	19	15.1		16.2	14.7	17.6	14.0409
17.1	22.258	19	8.4		13.4	16.9	17.7	14.0723
30.4	9.97242	19	18.9		25.1	14.9	17.8	14.0954
11.7	39.1981	19	18.7		11.8	15.1	17.9	14.1303
11.9	33.2485	19	40.9		22.3	20.2	18	14.1894
16.6	17.8207	19	10.3		16	23.8	18.7	14.3507
17.8	13.5664	19	14.8		19.6	11.9	19	14.5885
35.1	27.7494	19	13.5		22.8	12	19.4	14.8544
15.1	14.6144	19	17.6		17.8	29.5	19.5	14.9017
14.6	11.0386	19	13.1		15.6	15.9	19.7	15.0161
16.7	30.7156	19	15.4		22	6.6	19.8	15.1059
14.8	18.2797	19	10.3		21.8	10.5	19.8	15.1514
26.5	12.9338	19	29.9		25.9	37.3	20	15.449
15.1	8.19465	19	12.8		23.5	13.2	20.3	15.7981
12	14.9263	19	19.2		12.3	26.1	20.5	15.8414
11.1	8.04755	19	41.2		31.2	16	20.5	15.9044
12.4	19.2262	19	25.7		36.1	30.1	20.6	16.4118
8	11.8068	19	11.2		48.1	12.2	20.7	16.7262
14.3	20.7492	19	15.8		15.6	16.4	21.2	17.0879
19.9	5.56184	20	11.1		16.2	44.1	21.3	17.1299
20.3	23.4893	20	32.3		20.7	8.4	21.3	17.6463
11.3	14.3175	20	42.4		36.3	12.5	21.3	17.8174
10.5	25.263	20	31.6		16.6	19.6	21.4	17.855
11.9	15.5476	20	22.3		28.8	26	21.5	18.0942
13.5	20.1598	20	25.1		16.5	15.6	22	18.2475
33.2	12.2993	20	18		29.1	19	22.3	18.3378
20.7	16.6256	20	12.6		14.1	8.9	22.6	18.372
14.3	20.1117	20	19.5		11.2	20.7	22.8	18.8117
16.7	5.78623	20	12.9		32.4	23.1	23.3	19.6967
16.2	24.8492	20	24.6		24.4	20.6	23.3	19.8866
19.8	9.93847	21	16.1		53.4	10.4	24.2	19.9683
17	26.2563	21	4.9		12.6	17.2	24.8	20.1876
28.9	32.7717	21	17.6		15.5	26.7	24.9	20.204
21.8	31.5483	21	25		21.2	9.3	26.1	20.2506
18.4	14.4133	21	10.4		47.3	14.9	26.6	20.2931
15.6	21.8391	21	28.3		23.1	11.5	26.9	20.4827
15.6	25.8579	21	6.7		23.7	14	27.1	20.4911
16.3	15.0039	21	11.3		18	41.6	27.1	20.4964
14.2	16.189	21	15.7		14.5	15.4	27.3	20.6669
9.8	14.6381	21	23		20.9	13.7	27.7	20.7946
11.8	18	21	11.6		20.2	16.8	29.6	20.8566
12.9	25	21	22.2		10	18.6	30.6	21.0636
11.4	18	21	23.2		25.3	27.4	31.2	21.1942
26.5	16	21	20.3		20.3	13.4	31.2	21.4684
40.7	33	22	19.9		32.1	20	31.9	21.4843
15.8	20	22	18.5		37.5	23.9	32	21.515
19.7	17	22	23.2		17.8	16	32.1	22.1839
16.9	18	22	6.6		9.9	10	32.7	22.355
22.4	7	22	15.3		16.1	17.4	34.4	23.5729
14	18	22	16.9		17.1	10.7	34.5	25.0695
38.7	16	22	18.6		42	17.7	34.7	25.2907
19.7	17	22	24.7		14.5	10.8	36.3	25.4525
14.8	11	22	17.3		20.3	15.1	37	26.8511
22	14	22	15.1		17.9	13	37	27.2971
10.5	16	22	11		16.8	16.1	38.6	27.5669
18.5	13	22	17.7		19.2	11.4	42.6	28.3804
8	18	22	8.8		22	16.6	47.3	28.6431
15.5	10	22	13.1		16.3	6.5	56.2	28.9864
24.3	9	22	10.2		22.7	15.2	8	29.842
8	16	22	40.6		20.3	19.7	8	31.3985
27.5	8	23	15.6		30.5	31.4	11	31.4267
25.9	9	23	15.8		15.9	18.4	12	31.8373
21.9	17	23	14.4		16.8	8	12	35.017
34.8	20	23	20.6		10.6	50.1	12	43.0467
15.3	10	23	20.3		20.6	12.4	13	60.8177
17.9	22	24	10.7		16.9	20.7	13	6
20.8	17	24	12.2		15.9	15.8	13	8
8	24	24	15.6		11.8	18.4	13	8
15.1	26	24	15.9		16	19.8	14	9
12	7	24	23		23.5	23.1	15	9
10.7	17	24	30.1		13.1	19.9	15	9
10.3	28	24	46.1		15.6	21.2	15	9
19	20	24	24.1		24.7	25.8	15	10
24.9	16	24	56.2		16.3	36.8	15	10
11.8	24	25	21.8		19.9	27.1	15	10
16.3	20	25	11		30.5	32.6	16	10
26.1	16	25	14.2		35.4	14.3	16	10
11.1	23	25	20.7		29.9	16.6	16	11
24	18	25	15.3		13.4	18.9	16	11
19.6	21	25	18.2		5.1	8.2	17	11
20.5	15	26	39.1		31.5	12.8	17	11
35.5	13	26	12.4		10.7	23.2	17	12
31.7	14	26	10.6		23	25.5	17	12
16.6	19	26	9.6		17.2	26.4	17	12
18.4	15	26	15.6		23.3	19.2	17	12
17.8	10	26	16.8		8.2	15.1	17	12
26.6	16	26	9.1		31.3	15.8	18	12
12.4	15	26	7.1		17.1	9.1	18	12
42.7	21	27	18.1		28.1	9.4	18	13
15.6	11	27	8.2		27.2	8.6	18	13
10.7	21	27	14		8.9	13.7	18	13
8	18	27	31.8		10	14.6	19	13
22.5	6	27	11.1		14.8	11.8	19	14
34.4	19	27	17.1		11.2	44.4	19	14
39.5	25	28	16.1		49.3	27.2	19	14
18.6	19	28	12.3		23.3	14.5	19	14
21.7	17	28	37.6		7.5	14.1	19	14
10.7	15	28	28.6		16.2	25.8	20	14
8	11	29	9.1		17.4	15.1	20	14
12.3	19	29	15.9		10.1	34.5	20	14
35.7	6	29	16.8		9.1	10.1	21	15
11.5	9	29	54.5		9.1	19.4	21	15
13.8	25	30	15		9.1	17	21	15
21.2	12	30	12.6		9.4	15	21	15
37.2	10	30	13.8		9.5	25.2	22	15
41.4	15	30	22.1		9.6	23	22	15
34.1	16	31	21.8		9.6	19	22	15
27.4	13	31	22.5		10	9	23	15
26.9	9	31	52.3		10	19.1	23	15
18.5	15	31	15.9		10.2	24.6	23	15
29.1	10	31	12.2		10.2	13.5	23	15
20.5	17	32	13		10.3	17.3	23	16
16	11	32	22.6		10.4	10.5	24	16
13	12	32	17.6		10.4	15.5	25	16
19.9	13	32	19.6		10.5	34.4	25	16
20.4	25	32	11.2		10.5	12.9	26	16
22.4	11.8	33	19.1		10.5	11.7	26	16
10.4	24.6	33	28.9		10.6	19.2	26	16
16.9	14.6	33	15.3		10.6	21.6	26	16
18.1	13.8	33	20.4		10.7	27.1	27	16
19.6	21.8	34	12.2		10.8	45	27	16
8	23.5	34	13.7		11	12.2	27	16
25.2	7.3	34	16.3		11	38.1	27	17
13	50.1	35	18.9		11	19.2	27	17
31.9	24	37	11.6		11.1	30.3	27	17
8	13.8	37	8.3		11.3	13.3	28	17
15.1	8.9	37	33.6		11.3	21.6	29	17
31.5	16.1	37	31.4		11.3	30.8	29	17
11.6	17.4	37	12.9		11.3	19.4	29	17
15.5	8.9	38	10.9		11.4	17.7	30	17
21.7	18.3	38	19.2		11.4	19.1	30	17
15.3	21.4	38	9.1		11.5	17.7	31	18
12.4	15.4	38	19.8		11.5	14.3	31	18
29.6	16.9	39	14.2		11.5	18.3	32	18
13.7	39.4	39	25.2		11.6	11.6	32	18
13	20.4	40	15.5		11.6	21.1	33	18
44.8	18	41	16.9		11.7	16	33	18
15.5	20.7	43	21.8		11.7	20.7	34	18
15.8	34.9	43	21.9		11.7	28.5	35	18
11.3	9.2	44	20		11.8	27.2	36	18
27	11.5	49	7.38912		11.8	14.5	36	18
15.8	11.4	51	8.53898		11.9	34	37	19
30.1	23.5	56	8.6441		11.9	16	38	19
22.4	22.8	56	8.68598		12	20.7	38	19
21.1	29.7	5	8.79937		12	12.9	39	19
17.3	7.4	6	9.12061		12	20.7	40	19
8	15	8	9.20893		12.3	12.9	41	19
9.2	19.6	9	9.21498		12.4	25.8	43	19
29.4	24.3	10	9.26399		12.4	11.3	45	19
31.9	13.3	11	9.46597		12.4	10.8	46	19
24.6	9.5	11	9.58626		12.4	15.6	46	19
9.9	10.3	12	9.66203		12.5	25.2	50	20
13.1	41	12	10.0305		12.5	30.3	62	20
9.8	9	12	10.2596		12.5	16.9	67	20
28.1	8.2	12	10.2947		12.5	16.8	42.4617	20
37.5	10.8	13	10.437		12.6	11.3	25.664	20
15.3	21.9	13	10.8681		12.7	18.9	10.101	20
23.5	14.1	13	11.0363		12.7	14.4	14.6788	20
19.2101	19.2	13	11.0821		12.8	18.4	26.0598	21
18.6776	13.1	13	11.147		12.8	5.4	39.2763	21
8.07475	12.2	14	11.1752		12.9	20.5	11.3324	21
12.062	33.9	14	11.1861		13.1	25.9	20.0182	21
24.1748	9.3	14	11.3671		13.2	38.2	24.2366	21
16.3538	14.6	15	11.3876		13.2	17.7	23.3539	22
19.3118	10.9	15	11.8752		13.2	11.1	54.4158	22
14.1492	15.9	15	12.3921		13.3	7.3	14.0948	22
40.9039	13.3	15	12.4001		13.3	18.1	11.0003	22
11.6675	14.8	15	12.4859		13.4	32.8	25.2754	23
12.3869	26.6	15	12.7573		13.4	22.1	17.5612	23
15.795	23.1	16	12.8306		13.4	8.9	24.8179	23
9.95547	18.5	16	12.8561		13.4	10.5	17.0263	23
23.1025	29.3	16	12.8955		13.6	24.4	40.3671	23
20.8962	9.9	16	13.0835		13.6	9.7	23.6973	23
18.1381	23.7	16	13.1971		13.7	19.1	23.3685	24
13.0143	27.9	16	13.2816		13.7	20	24.6504	24
19.4339	8.7	16	13.2889		13.7	17.5	19.5078	24
12.9925	14	16	13.3121		13.8	12.9	20.0121	24
15.8939	24.5	16	13.3934		13.8	16.8	22.1113	24
11.3651	9.4	17	13.5651		13.8	19.7	41.456	25
10.7308	12.6	17	13.6595		13.8	13.2	14.1813	25
28.6125	18.3	17	13.6868		13.8	17.9	7.94236	25
18.8115	25.8	17	13.709		13.8	12.9	16.586	25
25.808	8.2	17	14.0078		13.9	15.9	24.1228	26
19.9396	17.2	17	14.0588		13.9	18.5	23.0752	27
27.7891	10.6	17	14.2945		13.9	17.7	43.2155	27
14.4431	22.7	17	14.3456		13.9	16	13.6878	27
10.9679	14.1	18	14.5161		14	15.5	13.2346	27
17.3145	17.1	18	14.537		14	30.6	16.3885	27
9.36942	14.4	19	14.5938		14	18.9	18.6935	28
10.7681	20.3	19	14.7144		14.1	8.5	24.755	28
22.5304	17.8	19	14.8399		14.1	10.6	17.4117	29
14.809	13.8	19	14.8682		14.1	9.4	29.5475	29
11.3775	19.1	19	14.8797		14.2	16.8	19.0561	29
16.7769	12	19	14.9536		14.2	27.8	29.4384	29
15.512	14.7	19	14.9959		14.2	8.6	21.023	29
9.51278	11.1	19	15.1755		14.2	12.1	17.1134	30
16.0826	15.4	20	15.2336		14.2	9.6	11.0586	30
19.9582	10.8	20	15.3584		14.4	14.2	26.5859	30
15.3077	9.7	20	15.3669		14.4	12.3	18.5177	31
13.4919	8	20	15.3703		14.4	26.5	12.0012	32
19.4292	8	20	15.4985		14.4	12.6	20.8395	32
20.4853	21.8	21	15.5557		14.4	7.4	14.33	32
29.9247	14.4	22	15.6538		14.4	19.3	20.6517	33
14.8561	13.1	22	15.6703		14.5	18.6	14.8244	33
9.36219	8	22	15.6905		14.6	11	13.9042	33
19.426	14.5	22	15.7512		14.6	9.7	15.1045	33
6.62526	15.4	23	15.8518		14.6	18.9	13.198	34
21.6362	52	24	15.9038		14.6	13.5	10.4487	35
47.9638	13.9	27	16.636		14.7	27.3	10.1924	36
12.3039	10.3	27	16.8048		14.7	26.3	10.3064	37
17.9373	16.5	28	16.8091		14.7	11	9.12118	37
16.124	17.1	28	16.893		14.8	16.5	20.7104	44
32.1508	14.3	29	16.9185		14.8	23.4	16.1813	46
19.3657	18.9	29	16.9306		14.8	13.6	19.6829	48
7.47238	11.9	33	17.0254		14.9	24.7	34.593	64
8.35041	15.1	34	17.0687		15	23.6	26.8812	7.2
17.2294	17.2	36	17.376		15	29.8	9	7.7
12.8938	9.1	38	17.6071		15.1	18.9	10	7.9
12.8202	6.8	42	17.7599		15.1	32.8	10	9.1
11.6089	6.4	129	17.7944		15.1	40	10	9.3
12.0377	10.9	13.1	17.8506		15.2	30.4	11	9.4
13.904	12.1	20.7	17.8587		15.2	21.2	11	9.5
13.3102	25.6	10.1	17.8798		15.3	20.3	11	9.9
16.3681	11.2	24.6	17.9348		15.3	7.2	11	10.1
19.2371	8.4	28.8	18.0675		15.4	30.9	11	10.1
10.2653	14.8	34.6	18.2285		15.4	43.9	11	10.2
21.7456	10.6	19	18.3076		15.5	13.4	11	10.6
12.2902	16.3	25.9	18.3731		15.5	13.8	12	10.8
33.4769	16.6	10.9	18.4563		15.5	12.2	12	10.9
28.9696	5.7	9.9	18.99		15.5	20.2	12	11.1
19.1638	13.6	23	19.1365		15.6	23.3	12	11.6
11.9615	14.9	4.8	19.1961		15.6	17.8	13	11.6
16.4025	8	10.8	19.4968		15.6	34.6	13	11.7
24.1201	21	43.3	19.9994		15.6	15	13	12
19.2994	20.2	13.1	20.1204		15.7	9	13	12.1
8.79414	16.4	13.9	20.1668		15.7	9.1	13	12.1
8.66747	14	19.6	20.5564		15.8	9.2	14	12.2
23.3509	14.1	25.5	20.6812		15.8	9.2	14	12.2
13.3643	13.6	10.4	20.7635		15.9	9.3	14	12.7
14.6379	10.2	24.4	21.0328		15.9	9.4	14	12.9
14.7205	13	12.3	21.0562		15.9	9.5	14	12.9
26.1425	22.2	12.6	21.6528		15.9	9.5	14	12.9
22.1299	13.9	9.7	21.7022		15.9	9.5	14	13
11.7844	9	35	21.8144		15.9	9.6	15	13
17.2804	10.5	18.3	21.8195		16	9.6	15	13.1
21.5957	23	27.5	22.554		16	9.8	15	13.5
9.75854	14.2	14.8	22.5874		16.2	9.8	16	13.5
12.315	31.6	25.5	23.0791		16.2	9.8	16	13.7
13.7478	15.1	8.1	23.304		16.2	9.9	16	14
13.6161	8.5	18.4	23.4569		16.3	9.9	16	14
18.3559	9.5	9.8	23.7715		16.3	9.9	16	14.4
24.722	21.1	34.3	24.1217		16.3	9.9	16	14.5
13.2734	22	22.4	24.1886		16.4	10	16	14.5
25.5464	7.4	6.9	24.4416		16.4	10.2	17	14.9
19.0963	15.8	31.7	24.6934		16.5	10.3	17	15
24.1917	18.9	13	24.7615		16.5	10.3	17	15.1
18.1827	10.3	27.3	24.8922		16.5	10.3	17	15.1
13	9.1	13.7	24.9381		16.6	10.4	17	15.3
19	10.6	12.6	25.0894		16.6	10.6	17	15.4
11	18	67.5	25.2854		16.7	10.6	17	15.7
30	19.6	19.4	25.3895		16.7	10.6	17	15.8
26	18.6	13.8	25.3952		16.7	10.7	17	15.8
14	19.4	9.6	25.5588		16.8	10.7	17	16
38	15.8	14.2	25.608		16.8	10.7	17	16
22	7.3	12	25.7108		16.9	10.8	17	16.1
16	10.7	15.0	27.5892		16.9	10.8	18	16.3
13	11	17.0	29.8055		16.9	10.9	18	16.3
11	12	27.0	29.8725		16.9	11	18	16.5
20	22.4	32.0	29.9235		16.9	11	18	16.7
59	13.8	32	30.3459		17	11	18	16.7
24	17	27	31.0229		17	11	18	16.9
18	17	23	31.8862		17	11	18	17
16	16.8	27.4	34.6506		17.1	11.1	18	17.1
16	7.2	22	35.193		17.1	11.1	18	17.4
24	10.7	22.8	35.9909		17.2	11.1	19	17.5
27	26.9	32.7	36.6921		17.4	11.1	19	17.7
9	20.6	18.9	45.2713		17.4	11.1	19	17.7
27	24.2	10.7	46.2975		17.4	11.2	19	18
10	15.8	18.5	48.3072		17.7	11.3	19	18.4
18	14.6	21.7	50.176		17.7	11.3	19	18.6
31	13.2	17.2	73.6489		17.7	11.5	19	18.7
17	26.7	26.8	7		17.8	11.5	19	18.7
16	9.6	18.3	7		17.8	11.5	19	20.1
14	7.6	18.7	9		17.8	11.6	19	20.6
16	35.1	37.7	10		17.8	11.6	20	20.7
16	12.2	18.4	10		17.8	11.6	20	20.7
21	18.3	19	10		17.9	11.7	20	20.8
13	12.1	38	11		17.9	11.7	20	21
31	12.3	88.0	11		18	11.7	20	21.5
18	15.7	16	11		18.1	11.7	20	21.8
8.4	17.3	18	11		18.1	11.8	20	22.3
12.9	19.2	39	12		18.1	11.8	20	22.4
11.8	12	17	12		18.1	11.9	21	23.1
15	27.1	17	12		18.3	11.9	21	23.2
8	7	32	13		18.3	11.9	22	23.3
12.6	8.6	17	13		18.4	12	22	23.3
15	15.7	34	13		18.4	12	23	23.5
10.6	13.5	15	13		18.5	12	23	24.4
33.6	20	59	14		18.5	12	23	24.7
40.9	41.6	30	14		18.6	12	23	26.1
41.9	18.8	16	14		18.6	12	23	26.5
22.6	15.1	18	14		18.6	12	23	26.7
28.8	18.3	25	14		18.7	12	23	26.8
17.9	15.2	28	14		18.7	12.2	23	27.7
12.9	27.3	17	14		18.8	12.2	23	28.5
9.6	10.4	25	14		18.9	12.2	23	28.7
17.2	10	28	14		19	12.3	24	29.6
27.1	19.6	15	14		19	12.4	24	29.9
14.1	15.9	11	14		19	12.4	24	31.6
20.7	22.7	26	14		19	12.5	25	31.8
19.1	22.5	28	15		19	12.5	26	31.8
12.8	17.8	32	15		19.2	12.6	26	32.4
41.7	8.1	12	15		19.2	12.6	26	33.6
8.2	8.2	15	15		19.2	12.6	26	33.6
37.8	11.4	17	15		19.3	12.6	27	35.3
12.5	12.2	30	15		19.4	12.6	27	36
26.4	19.7	18	15		19.4	12.6	27	39.7
16.6	19.5	17	15		19.5	12.6	28	39.7
17.4	20.7	14	15		19.5	12.6	28	43
21.4	15.2	24	15		19.5	12.6	29	46.3
12.5	9.2	18	15		19.7	12.7	29	46.5
21.9	5.6	20	15		19.7	12.7	29	51.7
14	25.2	14	15		19.7	12.7	31	55.4
19.2	20.3	8	15		19.8	12.8	31	62.6
[truncated: 25,325 more rows]

## Sheet: GSP
GSP analyser				95% CI
[truncated: 23 more rows]

[truncated: 1 more sheets: AD]
